# Supplementary material for: Hypoxia induced responses are reflected in the stromal proteome of breast cancer
Source: Nat Commun. 2023 Jun 22;14:3724. doi: 10.1038/s41467-023-39287-7 (PMC10287711; doi:10.1038/s41467-023-39287-7)
Supplement: Supplementary file 4 — Supplementary Data 1 [file 41467_2023_39287_MOESM4_ESM.xlsx]

## Sheet: Supplementary Data 1
Supplementary Data 1: Significantly enriched biological processes at baseline (normoxia).
Name	Size	Matches	p-value	FDR
Upregulated in luminal-like normoxic secretome
GO_CELLULAR_ALDEHYDE_METABOLIC_PROCESS	84	24	0.00104732	0.0177012
GO_DIGESTION	137	13	0.00395719	0.0421625
GO_NUCLEOTIDE_EXCISION_REPAIR	113	17	0.00294835	0.0364745
Upregulated in basal-like normoxic secretome
GO_REGULATION_OF_CELL_DEATH	1472	168	0.00319482	0.0383378
GO_POSITIVE_REGULATION_OF_RESPONSE_TO_STIMULUS	1929	236	0.000642876	0.013891
GO_IMMUNE_SYSTEM_PROCESS	1984	219	0.00103183	0.0176885
GO_NEUROGENESIS	1402	154	0.00368057	0.0405201
GO_REGULATION_OF_INTRACELLULAR_SIGNAL_TRANSDUCTION	1656	146	0.00496764	0.0469383
GO_ENZYME_LINKED_RECEPTOR_PROTEIN_SIGNALING_PATHWAY	689	95	0.00516927	0.0484619
GO_EPITHELIUM_DEVELOPMENT	945	120	0.00436092	0.0440678
GO_REGULATION_OF_CELL_DIFFERENTIATION	1492	157	0.00150714	0.0234878
GO_REGULATION_OF_RESPONSE_TO_STRESS	1468	181	0.000670626	0.013891
GO_REGULATION_OF_CELL_DEVELOPMENT	836	104	0.00433243	0.0440678
GO_ORGAN_MORPHOGENESIS	841	84	0.00529653	0.04927
GO_REGULATION_OF_IMMUNE_RESPONSE	858	114	0.00258482	0.033715
GO_POSITIVE_REGULATION_OF_INTRACELLULAR_SIGNAL_TRANSDUCTION	876	96	0.00264814	0.033806
GO_REGULATION_OF_CELLULAR_COMPONENT_MOVEMENT	771	120	0.00198108	0.0283011
GO_NEGATIVE_REGULATION_OF_CELL_DEATH	872	106	0.00171567	0.0263949
GO_REGULATION_OF_MULTICELLULAR_ORGANISMAL_DEVELOPMENT	1672	196	0.00020265	0.00972718
GO_CELL_ACTIVATION	568	55	0.00338367	0.0388371
GO_REGULATION_OF_BODY_FLUID_LEVELS	506	61	0.0055555	0.0497507
GO_MOVEMENT_OF_CELL_OR_SUBCELLULAR_COMPONENT	1275	153	0.000161433	0.00880545
GO_RESPONSE_TO_CYTOKINE	714	86	0.00239431	0.0322828
GO_NEGATIVE_REGULATION_OF_DEVELOPMENTAL_PROCESS	801	85	0.00215557	0.029732
GO_CELL_MORPHOGENESIS_INVOLVED_IN_DIFFERENTIATION	513	68	0.00127287	0.0203659
GO_POSITIVE_REGULATION_OF_CELL_DIFFERENTIATION	823	101	0.000818624	0.0155928
GO_WOUND_HEALING	470	85	0.00188409	0.027572
GO_REGULATION_OF_CELL_PROLIFERATION	1496	146	0.000135276	0.0080201
GO_NEGATIVE_REGULATION_OF_HYDROLASE_ACTIVITY	397	62	0.00343061	0.0388371
GO_POSITIVE_REGULATION_OF_MULTICELLULAR_ORGANISMAL_PROCESS	1395	148	8.37378e-05	0.00651752
GO_POSITIVE_REGULATION_OF_MAPK_CASCADE	470	46	0.00474383	0.0455407
GO_RESPONSE_TO_LIPID	888	99	0.000671401	0.013891
GO_RESPONSE_TO_CORTICOSTEROID	176	27	0.003604	0.0400445
GO_SECRETION	588	66	0.00211729	0.0295435
GO_REGULATION_OF_VASCULATURE_DEVELOPMENT	233	27	0.00335109	0.0388371
GO_REGULATION_OF_MAPK_CASCADE	660	68	0.00069997	0.0142367
GO_RHYTHMIC_PROCESS	298	30	0.00546893	0.049474
GO_RESPONSE_TO_WOUNDING	563	102	0.000731001	0.0143803
GO_RESPONSE_TO_EXTERNAL_STIMULUS	1821	165	2.91928e-05	0.00499714
GO_POSITIVE_REGULATION_OF_DEVELOPMENTAL_PROCESS	1142	130	5.58118e-05	0.00608856
GO_POSITIVE_REGULATION_OF_IMMUNE_SYSTEM_PROCESS	867	124	7.76598e-05	0.00651752
GO_POSITIVE_REGULATION_OF_CELL_ADHESION	376	56	0.00331299	0.0388371
GO_REGULATION_OF_IMMUNE_SYSTEM_PROCESS	1403	162	4.05295e-05	0.00540393
GO_INTERACTION_WITH_HOST	134	29	0.0039611	0.0421625
GO_CARDIOVASCULAR_SYSTEM_DEVELOPMENT	788	96	0.000246382	0.0098553
GO_CIRCULATORY_SYSTEM_DEVELOPMENT	788	96	0.000246382	0.0098553
GO_RESPONSE_TO_INSULIN	205	16	0.00548337	0.049474
GO_TISSUE_DEVELOPMENT	1518	191	3.42018e-06	0.00365599
GO_GROWTH	410	50	0.00219644	0.0299514
GO_NEGATIVE_REGULATION_OF_RESPONSE_TO_EXTERNAL_STIMULUS	274	27	0.00208676	0.0294601
GO_HEART_MORPHOGENESIS	212	14	0.0054756	0.049474
GO_NEGATIVE_REGULATION_OF_MULTICELLULAR_ORGANISMAL_PROCESS	983	108	0.00013893	0.0080201
GO_POSITIVE_REGULATION_OF_ADAPTIVE_IMMUNE_RESPONSE	73	11	0.00543712	0.049474
GO_DEFENSE_RESPONSE	1231	93	0.000354319	0.0114914
GO_LYMPHOCYTE_ACTIVATION	342	22	0.00303192	0.0371256
GO_CELLULAR_RESPONSE_TO_EXTERNAL_STIMULUS	264	29	0.00293492	0.0364745
GO_OVULATION_CYCLE	113	15	0.00481893	0.0458946
GO_CELL_PROLIFERATION	672	72	0.000325957	0.0108652
GO_REGULATION_OF_LEUKOCYTE_CHEMOTAXIS	96	17	0.0039703	0.0421625
GO_EYE_DEVELOPMENT	326	31	0.00258316	0.033715
GO_POSITIVE_REGULATION_OF_CHEMOTAXIS	120	24	0.00442789	0.0440678
GO_EXTRACELLULAR_STRUCTURE_ORGANIZATION	304	87	0.00028193	0.0101457
GO_NEGATIVE_REGULATION_OF_IMMUNE_SYSTEM_PROCESS	372	36	0.00249647	0.0332862
GO_ENTRY_INTO_CELL_OF_OTHER_ORGANISM_INVOLVED_IN_SYMBIOTIC_INTERACTION	87	21	0.00455368	0.0440678
GO_ENTRY_INTO_HOST	87	21	0.00455368	0.0440678
GO_ENTRY_INTO_HOST_CELL	87	21	0.00455368	0.0440678
GO_ENTRY_INTO_OTHER_ORGANISM_INVOLVED_IN_SYMBIOTIC_INTERACTION	87	21	0.00455368	0.0440678
GO_MOVEMENT_IN_ENVIRONMENT_OF_OTHER_ORGANISM_INVOLVED_IN_SYMBIOTIC_INTERACTION	87	21	0.00455368	0.0440678
GO_MOVEMENT_IN_HOST_ENVIRONMENT	87	21	0.00455368	0.0440678
GO_VIRAL_ENTRY_INTO_HOST_CELL	87	21	0.00455368	0.0440678
GO_HUMORAL_IMMUNE_RESPONSE	187	15	0.00406933	0.042835
GO_REGULATION_OF_DEFENSE_RESPONSE	759	94	0.000244025	0.0098553
GO_CELL_MOTILITY	835	98	9.23581e-05	0.00651752
GO_LOCALIZATION_OF_CELL	835	98	9.23581e-05	0.00651752
GO_LEUKOCYTE_CHEMOTAXIS	117	10	0.00375181	0.0409289
GO_REGULATION_OF_ADAPTIVE_IMMUNE_RESPONSE	123	12	0.00359075	0.0400445
GO_REGULATION_OF_OSSIFICATION	178	23	0.00291264	0.0364745
GO_POSITIVE_REGULATION_OF_RESPONSE_TO_EXTERNAL_STIMULUS	296	32	0.00173893	0.0264141
GO_NEGATIVE_REGULATION_OF_PROTEIN_SECRETION	108	15	0.00340944	0.0388371
GO_TAXIS	464	53	0.00115189	0.0189352
GO_REGULATION_OF_STRESS_ACTIVATED_PROTEIN_KINASE_SIGNALING_CASCADE	197	17	0.00263949	0.033806
GO_LEUKOCYTE_ACTIVATION	414	30	0.00179507	0.026926
GO_SECRETION_BY_CELL	486	55	0.000260779	0.0100947
GO_REGULATION_OF_RESPONSE_TO_CYTOKINE_STIMULUS	144	19	0.00339361	0.0388371
GO_RESPONSE_TO_OXYGEN_LEVELS	311	51	0.000667437	0.013891
GO_POSITIVE_REGULATION_OF_VASCULATURE_DEVELOPMENT	133	15	0.0031015	0.0375939
GO_LOCOMOTION	1114	130	6.0986e-06	0.00365599
GO_REGULATION_OF_IMMUNE_EFFECTOR_PROCESS	424	40	0.00103137	0.0176885
GO_ANATOMICAL_STRUCTURE_FORMATION_INVOLVED_IN_MORPHOGENESIS	957	105	2.66518e-05	0.00499714
GO_POSITIVE_REGULATION_OF_RESPONSE_TO_WOUNDING	162	10	0.00181852	0.026941
GO_CELLULAR_RESPONSE_TO_LIPID	457	47	0.000713504	0.0142701
GO_CELLULAR_RESPONSE_TO_CORTICOSTEROID_STIMULUS	58	11	0.00197933	0.0283011
GO_REGULATION_OF_CYTOKINE_PRODUCTION	563	58	0.000529008	0.0133655
GO_POSITIVE_REGULATION_OF_CELL_PROLIFERATION	814	85	0.000179695	0.00937541
GO_REGULATION_OF_RESPONSE_TO_WOUNDING	413	36	0.0010235	0.0176885
GO_POSITIVE_REGULATION_OF_LOCOMOTION	420	61	0.000369418	0.0116658
GO_REGULATION_OF_VESICLE_MEDIATED_TRANSPORT	462	47	0.00056382	0.0135945
GO_REGULATION_OF_RESPONSE_TO_EXTERNAL_STIMULUS	926	89	4.86076e-05	0.00583292
GO_REGULATION_OF_CHEMOTAXIS	180	31	0.000881141	0.0160207
GO_REGULATION_OF_LEUKOCYTE_MIGRATION	149	25	0.00134092	0.0211724
GO_INNATE_IMMUNE_RESPONSE	619	49	0.000528963	0.0133655
GO_RESPONSE_TO_BIOTIC_STIMULUS	886	68	6.1581e-05	0.0061581
GO_IMMUNE_SYSTEM_DEVELOPMENT	582	52	0.00031333	0.0107427
GO_POSITIVE_REGULATION_OF_IMMUNE_EFFECTOR_PROCESS	156	14	0.00114706	0.0189352
GO_REGULATION_OF_LEUKOCYTE_DIFFERENTIATION	232	21	0.00121481	0.0196996
GO_CELL_GROWTH	135	25	0.000915406	0.0163953
GO_REGULATION_OF_LEUKOCYTE_PROLIFERATION	206	22	0.000534621	0.0133655
GO_RESPONSE_TO_MOLECULE_OF_BACTERIAL_ORIGIN	321	30	0.000474158	0.0133655
GO_CELL_CHEMOTAXIS	162	17	0.000862049	0.0159148
GO_VASCULATURE_DEVELOPMENT	469	70	8.03481e-05	0.00651752
GO_REGULATION_OF_ERK1_AND_ERK2_CASCADE	238	29	0.000427206	0.0128162
GO_ADAPTIVE_IMMUNE_RESPONSE	288	20	0.000652401	0.013891
GO_REGULATION_OF_HEMOPOIESIS	314	26	0.00084086	0.0157661
GO_NEGATIVE_REGULATION_OF_CYTOKINE_PRODUCTION	211	30	0.000384789	0.0118396
GO_POSITIVE_REGULATION_OF_REACTIVE_OXYGEN_SPECIES_METABOLIC_PROCESS	86	16	0.000653404	0.013891
GO_POSITIVE_REGULATION_OF_EPITHELIAL_CELL_PROLIFERATION	154	23	0.000573663	0.0135945
GO_TISSUE_REMODELING	87	21	0.000778664	0.0150709
GO_REGULATION_OF_ENDOCYTOSIS	199	28	0.00063946	0.013891
GO_HOMEOSTASIS_OF_NUMBER_OF_CELLS	175	22	0.000287463	0.0101457
GO_POSITIVE_REGULATION_OF_LEUKOCYTE_DIFFERENTIATION	131	14	0.000530563	0.0133655
GO_REGULATION_OF_EPITHELIAL_CELL_PROLIFERATION	285	37	0.00023403	0.0098553
GO_REGULATION_OF_INFLAMMATORY_RESPONSE	294	24	0.000577764	0.0135945
GO_IMMUNE_RESPONSE	1100	84	1.33634e-05	0.00400902
GO_RESPONSE_TO_BACTERIUM	528	42	0.000212553	0.00981016
GO_POSITIVE_REGULATION_OF_ENDOCYTOSIS	114	19	0.000510862	0.0133655
GO_REGULATION_OF_REACTIVE_OXYGEN_SPECIES_METABOLIC_PROCESS	152	19	0.000489007	0.0133655
GO_POSITIVE_REGULATION_OF_HEMOPOIESIS	163	19	0.000456225	0.0133529
GO_RESPONSE_TO_CARBOHYDRATE	168	22	9.77628e-05	0.00651752
GO_LYMPHOCYTE_DIFFERENTIATION	209	12	0.000274694	0.0101457
GO_CELLULAR_RESPONSE_TO_BIOTIC_STIMULUS	163	17	0.000202526	0.00972718
GO_LEUKOCYTE_DIFFERENTIATION	292	24	0.000140352	0.0080201
GO_INFLAMMATORY_RESPONSE	454	40	3.33143e-05	0.00499714
GO_BLOOD_VESSEL_MORPHOGENESIS	364	56	2.64851e-05	0.00499714
GO_ANGIOGENESIS	293	53	9.13998e-06	0.00365599
Gene set enrichment analysis (fgsea v1.15.0), mSigdb c5.bp.v5.2. Statistical test: One-sided Kolmogorov-Smirnov (KS) test. Adjustment for multiple testing were performed using the Benjamini-Hochberg false discovery rate (FDR) method.
