# Supplementary material for: Hypoxia induced responses are reflected in the stromal proteome of breast cancer
Source: Nat Commun. 2023 Jun 22;14:3724. doi: 10.1038/s41467-023-39287-7 (PMC10287711; doi:10.1038/s41467-023-39287-7)
Supplement: Supplementary file 5 — Supplementary Data 2 [file 41467_2023_39287_MOESM5_ESM.xlsx]

## Sheet: Supplementary Data 2
Supplementary Data 2: Proteins significantly upregulated in response to hypoxia in breast cancer cell lines.
UniProtID	Gene name	Significant increase in response to hypoxia in	Fold change
Q8NBJ4	GOLM1 (3)(4)	Luminal-like	15.35
Q13151	HNRNPA0	Luminal-like	10.48
Q15293	RCN1 (1)(4)	Luminal-like	7.16
P49189	ALDH9A1	Luminal-like	6.41
P43490	NAMPT (4)	Luminal-like	5.66
P24666	ACP1	Luminal-like	5.58
P19338	NCL (2)(4)	Luminal-like	5.46
P15692	VEGFA (1)(2)(4)	Luminal-like	5.46
P52788	SMS	Luminal-like	5.39
Q9HC84	MUC5B (3)	Luminal-like	5.35
P34096	RNASE4 (4)	Luminal-like	5.17
P30043	BLVRB (3)	Luminal-like	5.06
P30044	PRDX5	Luminal-like	5.03
O43776	NARS (4)	Luminal-like	4.79
Q96I99	SUCLG2	Luminal-like	4.79
P49327	FASN	Luminal-like	4.66
Q9NP97	DYNLRB1 (3)	Luminal-like	4.59
P41250	GARS (4)	Luminal-like	4.53
O94808	GFPT2	Luminal-like	4.53
P04406	GAPDH (1)(4)	Luminal-like	4.47
P13489	RNH1	Luminal-like	4.41
Q92598	HSPH1	Luminal-like	4.38
P21964	COMT	Luminal-like	4.38
Q32MZ4	LRRFIP1 (3)	Luminal-like	4.32
Q15223	NECTIN1 (3)	Luminal-like	4.32
O14579	COPE	Luminal-like	4.17
P07919	UQCRH (4)	Luminal-like	3.97
O75363	BCAS1	Luminal-like	3.97
Q9NR45	NANS	Luminal-like	3.92
P06748	NPM1 (4)	Luminal-like	3.89
P54578	USP14	Luminal-like	3.81
O95994	AGR2 (3)	Luminal-like	3.73
P48163	ME1	Luminal-like	3.71
P26639	TARS (4)	Luminal-like	3.68
Q8N5I2	ARRDC1 (3)	Luminal-like	3.63
P30085	CMPK1 (4)	Luminal-like	3.63
Q9H1E3	NUCKS1 (3)	Luminal-like	3.61
Q9Y6U3	SCIN (3)	Luminal-like	3.53
Q96DG6	CMBL (3)	Luminal-like	3.48
Q14103	HNRNPD	Luminal-like	3.46
Q92896	GLG1 (3)	Luminal-like	3.20
Q99538	LGMN (4)	Luminal-like	3.18
O00151	PDLIM1	Luminal-like	2.99
P38646	HSPA9 (4)	Luminal-like	2.97
P03950	ANG (2)(4)	Luminal-like	2.95
P20810	CAST (4)	Luminal-like	2.95
O14773	TPP1 (4)	Luminal-like	2.95
P07900	HSP90AA1	Luminal-like	2.93
O75607	NPM3	Luminal-like	2.93
P50897	PPT1 (4)	Luminal-like	2.93
P52597	HNRNPF (1)	Luminal-like	2.91
Q15691	MAPRE1 (4)	Luminal-like	2.89
Q9H993	ARMT1 (3)	Luminal-like	2.87
P31937	HIBADH (4)	Luminal-like	2.81
P78417	GSTO1 (4)	Luminal-like	2.79
Q16543	CDC37 (4)	Luminal-like	2.73
Q9P1F3	ABRACL	Luminal-like	2.64
Q8IZP2	ST13P4	Luminal-like	2.60
P23381	WARS (2)	Luminal-like	2.57
P47813	EIF1AX	Luminal-like	2.57
P04066	FUCA1	Luminal-like	2.55
Q01105	SET	Luminal-like	2.55
Q00610	CLTC	Luminal-like	2.51
P22061	PCMT1	Luminal-like	2.48
P48735	IDH2	Luminal-like	2.43
P63241	EIF5A (4)	Luminal-like	2.41
Q9P2E9	RRBP1 (3)	Luminal-like	2.41
P48147	PREP (4)	Luminal-like	2.41
O43583	DENR	Luminal-like	2.38
P23434	GCSH	Luminal-like	2.38
P42785	PRCP (2)(4)	Luminal-like	2.36
P17096	HMGA1 (4)	Luminal-like	2.36
P16930	FAH	Luminal-like	2.33
P31949	S100A11	Luminal-like	2.31
Q13630	TSTA3	Luminal-like	2.31
P62316	SNRPD2	Luminal-like	2.31
P07237	P4HB	Luminal-like	2.28
P09651	HNRNPA1	Luminal-like	2.27
Q96KP4	CNDP2	Luminal-like	2.25
P14854	COX6B1	Luminal-like	2.19
P54819	AK2	Luminal-like	2.19
Q08257	CRYZ	Luminal-like	2.17
P26038	MSN (4)	Luminal-like	2.11
Q9H2U2	PPA2	Luminal-like	2.10
Q16881	TXNRD1 (4)	Luminal-like	2.06
P35237	SERPINB6 (3)	Luminal-like	2.04
P84090	ERH	Luminal-like	2.03
O75874	IDH1	Luminal-like	2.03
O00560	SDCBP (1)(3)	Luminal-like	2.01
P15311	EZR	Luminal-like	1.99
O75223	GGCT	Luminal-like	1.99
O43396	TXNL1 (4)	Luminal-like	1.97
P10599	TXN	Luminal-like	1.96
O75340	PDCD6 (2)	Luminal-like	1.96
P99999	CYCS (4)	Luminal-like	1.96
P62993	GRB2	Luminal-like	1.95
P07858	CTSB (1)(4)	Luminal-like	1.95
P61970	NUTF2	Luminal-like	1.93
O95834	EML2 (3)	Luminal-like	1.89
P22392	NME2	Luminal-like	1.89
P00558	PGK1	Luminal-like	1.89
Q9UHV9	PFDN2	Luminal-like	1.88
Q9H4A4	RNPEP (1)	Luminal-like	1.88
P56537	EIF6 (4)	Luminal-like	1.87
P08195	SLC3A2	Luminal-like	1.84
P09467	FBP1	Luminal-like	1.83
P51858	HDGF (3)	Luminal-like	1.80
P40926	MDH2	Luminal-like	1.80
O95394	PGM3	Luminal-like	1.80
P06744	GPI	Luminal-like	1.80
P07954	FH	Luminal-like	1.77
Q03154	ACY1	Luminal-like	1.77
Q9Y6E2	BZW2 (3)	Luminal-like	1.77
P00338	LDHA (4)	Luminal-like	1.77
P61604	HSPE1	Luminal-like	1.75
Q9Y2B0	CNPY2 (3)	Luminal-like	1.71
Q8NBS9	TXNDC5 (4)	Luminal-like	1.67
P15531	NME1	Luminal-like	1.64
Q04760	GLO1	Luminal-like	1.64
P31942	HNRNPH3	Luminal-like	1.56
Q8NHP8	PLBD2 (3)	Luminal-like	1.56
P40925	MDH1	Luminal-like	1.56
P34932	HSPA4 (4)	Luminal-like	1.54
O00115	DNASE2	Luminal-like	1.52
P17174	GOT1	Luminal-like	1.45
P50395	GDI2	Luminal-like	1.44
P07711	CTSL (4)	Luminal-like	1.42
Q96C90	PPP1R14B (3)	Luminal-like	1.37
P24593	IGFBP5	Basal-like	48.50
P26447	S100A4	Basal-like	7.94
P01019	AGT	Basal-like	6.96
Q9BY76	ANGPTL4 (2)	Basal-like	6.15
Q8N114	SHISA5 (3)	Basal-like	4.35
P36222	CHI3L1	Basal-like	3.14
P07858	CTSB (1)(4)	Basal-like	2.91
P49588	AARS	Basal-like	2.83
Q15121	PEA15 (3)	Basal-like	2.83
Q14847	LASP1	Basal-like	2.13
O00560	SDCBP (1)(3)	Basal-like	2.13
P50552	VASP	Basal-like	2.08
P21291	CSRP1 (3)	Basal-like	2.07
P20908	COL5A1	Basal-like	2.04
P35579	MYH9 (2)	Basal-like	1.99
P15692	VEGFA (1)(2)(4)	Basal-like	1.92
P11279	LAMP1	Basal-like	1.83
P52597	HNRNPF (1)	Basal-like	1.75
Q96HC4	PDLIM5	Basal-like	1.72
P04406	GAPDH (1)(4)	Basal-like	1.71
O43852	CALU	Basal-like	1.69
P21399	ACO1	Basal-like	1.67
P60033	CD81	Basal-like	1.58
P60660	MYL6	Basal-like	1.52
Q13162	PRDX4	Basal-like	1.48
P61769	B2M	Basal-like	1.42
Q15293	RCN1 (1)(4)	Basal-like	1.42
Q9H4A4	RNPEP (1)	Basal-like	1.42
P06753	TPM3	Basal-like	1.37
1: Proteins upregulated in response to hypoxia in both luminal-like and basal-like breast cancer cell lines.
2: Angiogenesis-related proteins.
3: Single nodes not connected to main network in network biology analysis.
4: Proteins with higher secretion from basal-like vs. luminal-like cell lines at baseline (normoxia).
