# Supplementary material for: Hypoxia induced responses are reflected in the stromal proteome of breast cancer
Source: Nat Commun. 2023 Jun 22;14:3724. doi: 10.1038/s41467-023-39287-7 (PMC10287711; doi:10.1038/s41467-023-39287-7)
Supplement: Supplementary file 6 — Supplementary Data 3 [file 41467_2023_39287_MOESM6_ESM.xlsx]

## Sheet: Supplementary Data 3
Supplementary Data 3: Top 5 upstream transcriptional regulators of the hypoxia-upregulated proteins.
Upstream regulator		p-value *	Target genes in dataset
All hypoxia-upregulated proteins (150 proteins)
MYC	Myc proto-oncogene protein	7.06 × 10-21	AK2, BZW2, CAST, COL5A1, COX6B1, CTSB, CYCS, EZR, FASN, GAPDH, GCSH, GDI2, GLG1, GOT1, GPI, HMGA1, HNRNPA1, HNRNPD, HSP90AA1, HSPA9, HSPE1, HSPH1, IDH1, IDH2, LAMP1, LDHA, LGMN, MSN, NARS1, NCL, NME1, NME2, NPM1, PGK1, PRDX4, PREP, SLC3A2, SMS, SNRPD2, TXN, TXNRD1, VEGFA
TP53	Cellular tumor antigen p53	5.03 × 10-13	ACO1, ALDH9A1, CALU, CD81, CMBL, COMT, CSRP1, CTSB, EZR, FASN, FH, FUCA1, GAPDH, GPI, GRB2, HMGA1, HSP90AA1, HSPH1, IDH1, IDH2, IGFBP5, LASP1, LDHA, MDH2, ME1, MYH9, NAMPT, NARS1, NME1, NPM1, P4HB, PDLIM1, PDLIM5, PGM3, PPT1, RNASE4, S100A4, SUCLG2, TPM3, TPP1, USP14, VEGFA
ARNT	Aryl hydrocarbon receptor nuclear translocator	6.75 × 10-09	ANGPTL4, CD81, COX6B1, EIF6, GAPDH, GPI, LDHA, MYL6, PGK1, VEGFA
HNF4A	Hepatocyte nuclear factor 4-alpha	2.26 × 10-08	ACO1, ACY1, AGT, AK2, ANG, ARMT1, BLVRB, CHI3L1, CRYZ, CTSB, FBP1, FH, GAPDH, GOT1, GSTO1, HNRNPA0, HSPE1, HSPH1, LDHA, MDH1, MDH2, MSN, MYL6, NAMPT, NME1, NPM1, NUTF2, PCMT1, PGM3, PRCP, PRDX5, RNASE4, SNRPD2, TARS1, TXN, TXNL1, TXNRD1
HIF1A	Hypoxia-inducible factor 1-alpha	0.000000114	ACO1, AGT, ANGPTL4, EIF5A, GAPDH, GPI, HSPA4, IGFBP5, LDHA, NPM1, NUCKS1, PGK1, TXN, VASP, VEGFA
Luminal-like hypoxia-upregulated proteins (128 proteins)
MYC	Myc proto-oncogene protein	3.99 × 10-20	AK2, BZW2, CAST, COX6B1, CTSB, CYCS, EZR, FASN, GAPDH, GCSH, GDI2, GLG1, GOT1, GPI, HMGA1, HNRNPA1, HNRNPD, HSP90AA1, HSPA9, HSPE1, HSPH1, IDH1, IDH2, LDHA, LGMN, MSN, NARS1, NCL, NME1, NME2, NPM1, PGK1, PREP, SDCBP, SLC3A2, SMS, SNRPD2, TXN, TXNRD1, VEGFA
TP53	Cellular tumor antigen p53	7.39 × 10-10	ALDH9A1, CLTC, CMBL, COMT, CTSB, EZR, FASN, FH, FUCA1, GAPDH, GPI, GRB2, HMGA1, HSP90AA1, HSPH1, IDH1, IDH2, LDHA, MDH2, ME1, NAMPT, NARS1, NME1, NPM1, P4HB, PDLIM1, PGM3, PPT1, RNASE4, SERPINB6, ST13, SUCLG2, TPP1, USP14, VEGFA
HNF4A	Hepatocyte nuclear factor 4-alpha	5.34 × 10-08	ACY1, AK2, ANG, ARMT1, BLVRB, CRYZ, CTSB, FBP1, FH, GAPDH, GOT1, GSTO1, HNRNPA0, HSPE1, HSPH1, LDHA, MDH1, MDH2, MSN, NAMPT, NME1, NPM1, NUTF2, PCMT1, PGM3, PRCP, PRDX5, RNASE4, SNRPD2, ST13, TARS1, TXN, TXNL1, TXNRD1
ARNT	Aryl hydrocarbon receptor nuclear translocator	0.00000746	COX6B1, EIF6, GAPDH, GPI, LDHA, PGK1, VEGFA
NFE2L2	Nuclear factor erythroid 2-related factor 2	0.00000961	ANG, GSTO1, HSP90AA1, HSPA9, IDH1, ME1, NARS1, PREP, TXN, TXNRD1, USP14, VEGFA
Basal-like hypoxia-upregulated proteins (29 proteins)
TP53	Cellular tumor antigen p53	2.62 × 10-10	ACO1, CALU, CD81, CSRP1, CTSB, GAPDH, IGFBP5, LAMP1, LASP1, MYH9, PDLIM5, PEA15, S100A4, SHISA5, TPM3, VEGFA
ARNT	Aryl hydrocarbon receptor nuclear translocator	0.000000521	ANGPTL4, CD81, GAPDH, MYL6, VEGFA
HIF1A	Hypoxia-inducible factor 1-alpha	0.00000117	ACO1, AGT, ANGPTL4, GAPDH, IGFBP5, VASP, VEGFA
TFEB	Transcription factor EB	0.0000198	CTSB, LAMP1, VEGFA
BCL6B	B-cell lymphoma 6 protein	0.0000753	S100A4, VEGFA
*: The overlap p-values measures whether there is statistically significant overlap between the dataset proteins and the proteins that are regulated by a transcriptional regulator (Ingenuity Knowledge Base, IPA®, QIAGEN Redwood City, http://www.qiagen.com/ingenuity). Right-tailed Fisher’s Exact Test, significance level 0.01.
