# Supplementary material for: Hypoxia induced responses are reflected in the stromal proteome of breast cancer
Source: Nat Commun. 2023 Jun 22;14:3724. doi: 10.1038/s41467-023-39287-7 (PMC10287711; doi:10.1038/s41467-023-39287-7)
Supplement: Supplementary file 7 — Supplementary Data 4 [file 41467_2023_39287_MOESM7_ESM.xlsx]

## Sheet: Supplementary Data 4
Supplementary Data 4: Hypoxia-upregulated biological processes in main network (125 of 150 hypoxia-upregulated proteins).
GOID	Biological process	p-value	FDR
GO:0044281	Small molecule metabolic process	8.06E-22	1.27E-17
GO:0071704	Organic substance metabolic process	3.48E-18	2.75E-14
GO:0008152	Metabolic process	8.87E-18	4.67E-14
GO:0055086	Nucleobase-containing small molecule metabolic process	1.20E-15	4.75E-12
GO:0006807	Nitrogen compound metabolic process	7.23E-15	1.90E-11
GO:0044238	Primary metabolic process	8.66E-15	1.95E-11
GO:0044237	Cellular metabolic process	6.56E-15	2.07E-11
GO:0034641	Cellular nitrogen compound metabolic process	1.20E-14	2.38E-11
GO:0019752	Carboxylic acid metabolic process	1.59E-14	2.79E-11
GO:0043436	Oxoacid metabolic process	1.77E-13	2.79E-10
GO:0006082	Organic acid metabolic process	2.99E-13	4.29E-10
GO:0051186	Cofactor metabolic process	4.55E-13	5.98E-10
GO:0009117	Nucleotide metabolic process	1.59E-12	1.93E-09
GO:0006753	Nucleoside phosphate metabolic process	2.00E-12	2.26E-09
GO:0055114	Oxidation-reduction process	2.52E-12	2.65E-09
GO:0009987	Cellular process	3.75E-12	3.70E-09
GO:0006725	Cellular aromatic compound metabolic process	4.47E-12	4.16E-09
GO:0006139	Nucleobase-containing compound metabolic process	5.22E-12	4.58E-09
GO:0044271	Cellular nitrogen compound biosynthetic process	8.71E-12	7.24E-09
GO:1901564	Organonitrogen compound metabolic process	1.32E-11	1.04E-08
GO:1901360	Organic cyclic compound metabolic process	1.48E-11	1.11E-08
GO:0046483	Heterocycle metabolic process	3.84E-11	2.76E-08
GO:1901566	Organonitrogen compound biosynthetic process	7.73E-11	5.31E-08
GO:0006091	Generation of precursor metabolites and energy	8.57E-11	5.42E-08
GO:0005975	Carbohydrate metabolic process	8.39E-11	5.52E-08
GO:0009060	Aerobic respiration	1.25E-10	7.62E-08
GO:0046496	Nicotinamide nucleotide metabolic process	1.92E-10	1.08E-07
GO:0019637	Organophosphate metabolic process	1.99E-10	1.09E-07
GO:0019362	Pyridine nucleotide metabolic process	1.92E-10	1.12E-07
GO:0009165	Nucleotide biosynthetic process	3.04E-10	1.60E-07
GO:0072524	Pyridine-containing compound metabolic process	3.20E-10	1.63E-07
GO:1901293	Nucleoside phosphate biosynthetic process	3.65E-10	1.80E-07
GO:1901576	Organic substance biosynthetic process	5.00E-10	2.39E-07
GO:0017144	Drug metabolic process	6.16E-10	2.86E-07
GO:0006733	Oxidoreduction coenzyme metabolic process	7.67E-10	3.46E-07
GO:0009058	Biosynthetic process	9.45E-10	4.14E-07
GO:0006732	Coenzyme metabolic process	1.28E-09	5.47E-07
GO:0006520	Cellular amino acid metabolic process	1.70E-09	7.07E-07
GO:0008150	Biological process	1.78E-09	7.20E-07
GO:0006099	Tricarboxylic acid cycle	5.80E-09	2.23E-06
GO:0044249	Cellular biosynthetic process	6.46E-09	2.43E-06
GO:0006101	Citrate metabolic process	6.86E-09	2.52E-06
GO:0072350	Tricarboxylic acid metabolic process	1.29E-08	4.64E-06
GO:0006094	Gluconeogenesis	2.30E-08	8.08E-06
GO:0019319	Hexose biosynthetic process	3.44E-08	1.18E-05
GO:0009132	Nucleoside diphosphate metabolic process	5.19E-08	1.74E-05
GO:0006793	Phosphorus metabolic process	6.75E-08	2.22E-05
GO:0046364	Monosaccharide biosynthetic process	7.19E-08	2.32E-05
GO:0010033	Response to organic substance	7.85E-08	2.48E-05
GO:0045333	Cellular respiration	1.08E-07	3.34E-05
GO:0006165	Nucleoside diphosphate phosphorylation	1.12E-07	3.41E-05
GO:0046939	Nucleotide phosphorylation	1.39E-07	4.14E-05
GO:0016999	Antibiotic metabolic process	1.72E-07	5.02E-05
GO:0042221	Response to chemical	1.99E-07	5.71E-05
GO:0051188	Cofactor biosynthetic process	2.18E-07	6.15E-05
GO:0065008	Regulation of biological quality	2.45E-07	6.78E-05
GO:0034654	Nucleobase-containing compound biosynthetic process	2.57E-07	6.98E-05
GO:0015980	Energy derivation by oxidation of organic compounds	2.79E-07	7.46E-05
GO:0006518	Peptide metabolic process	2.91E-07	7.65E-05
GO:0043648	Dicarboxylic acid metabolic process	3.66E-07	9.46E-05
GO:0043603	Cellular amide metabolic process	3.82E-07	9.74E-05
GO:0019674	NAD metabolic process	4.00E-07	1.00E-04
GO:0019359	Nicotinamide nucleotide biosynthetic process	4.77E-07	1.16E-04
GO:0019363	Pyridine nucleotide biosynthetic process	4.77E-07	1.18E-04
GO:0005996	Monosaccharide metabolic process	5.00E-07	1.20E-04
GO:0006796	Phosphate-containing compound metabolic process	5.23E-07	1.21E-04
GO:0009260	Ribonucleotide biosynthetic process	5.23E-07	1.23E-04
GO:0006108	Malate metabolic process	5.58E-07	1.28E-04
GO:0009141	Nucleoside triphosphate metabolic process	6.23E-07	1.37E-04
GO:0006418	tRNA aminoacylation for protein translation	6.20E-07	1.38E-04
GO:0006006	Glucose metabolic process	6.18E-07	1.39E-04
GO:0072525	Pyridine-containing compound biosynthetic process	6.67E-07	1.40E-04
GO:0019318	Hexose metabolic process	6.46E-07	1.40E-04
GO:0046390	Ribose phosphate biosynthetic process	6.75E-07	1.40E-04
GO:0045454	Cell redox homeostasis	6.67E-07	1.42E-04
GO:0009259	Ribonucleotide metabolic process	7.01E-07	1.44E-04
GO:0018130	Heterocycle biosynthetic process	7.09E-07	1.44E-04
GO:0090407	Organophosphate biosynthetic process	7.90E-07	1.58E-04
GO:0019438	Aromatic compound biosynthetic process	8.05E-07	1.59E-04
GO:0043039	tRNA aminoacylation	8.71E-07	1.70E-04
GO:0043038	Amino acid activation	9.71E-07	1.87E-04
GO:0019693	Ribose phosphate metabolic process	1.12E-06	2.14E-04
GO:0016051	Carbohydrate biosynthetic process	1.42E-06	2.67E-04
GO:0006457	Protein folding	1.45E-06	2.69E-04
GO:0043312	Neutrophil degranulation	1.50E-06	2.75E-04
GO:0015949	Nucleobase-containing small molecule interconversion	1.62E-06	2.95E-04
GO:0002283	Neutrophil activation involved in immune response	1.65E-06	2.95E-04
GO:0009108	Coenzyme biosynthetic process	1.67E-06	2.96E-04
GO:0043170	Macromolecule metabolic process	1.76E-06	3.09E-04
GO:0009205	Purine ribonucleoside triphosphate metabolic process	1.81E-06	3.15E-04
GO:0002446	Neutrophil mediated immunity	1.94E-06	3.32E-04
GO:0042119	Neutrophil activation	2.03E-06	3.44E-04
GO:0002274	Myeloid leukocyte activation	2.11E-06	3.54E-04
GO:0036230	Granulocyte activation	2.27E-06	3.73E-04
GO:0009199	Ribonucleoside triphosphate metabolic process	2.26E-06	3.76E-04
GO:0009144	Purine nucleoside triphosphate metabolic process	2.34E-06	3.81E-04
GO:0043299	Leukocyte degranulation	2.48E-06	4.00E-04
GO:0009152	Purine ribonucleotide biosynthetic process	2.57E-06	4.10E-04
GO:0009150	Purine ribonucleotide metabolic process	2.69E-06	4.25E-04
GO:0002444	Myeloid leukocyte mediated immunity	3.10E-06	4.84E-04
GO:0002275	Myeloid cell activation involved in immune response	3.31E-06	5.12E-04
GO:0042592	Homeostatic process	3.39E-06	5.20E-04
GO:0009142	Nucleoside triphosphate biosynthetic process	3.43E-06	5.21E-04
GO:1901135	Carbohydrate derivative metabolic process	3.57E-06	5.37E-04
GO:0006164	Purine nucleotide biosynthetic process	3.71E-06	5.53E-04
GO:0006734	NADH metabolic process	4.23E-06	6.25E-04
GO:0006163	Purine nucleotide metabolic process	4.43E-06	6.47E-04
GO:0043604	Amide biosynthetic process	4.65E-06	6.73E-04
GO:1901362	Organic cyclic compound biosynthetic process	4.79E-06	6.88E-04
GO:0006090	Pyruvate metabolic process	5.49E-06	7.81E-04
GO:0072522	Purine-containing compound biosynthetic process	6.12E-06	8.63E-04
GO:0070887	Cellular response to chemical stimulus	8.31E-06	0.001
GO:0043043	Peptide biosynthetic process	9.63E-06	1.33E-03
GO:0072521	Purine-containing compound metabolic process	1.09E-05	1.49E-03
GO:0035722	Interleukin-12-mediated signaling pathway	1.27E-05	1.72E-03
GO:0009206	Purine ribonucleoside triphosphate biosynthetic process	1.39E-05	1.86E-03
GO:0002443	Leukocyte mediated immunity	1.38E-05	1.87E-03
GO:0010608	Posttranscriptional regulation of gene expression	1.44E-05	1.92E-03
GO:0009145	Purine nucleoside triphosphate biosynthetic process	1.48E-05	1.95E-03
GO:0071349	Cellular response to interleukin-12	1.53E-05	1.98E-03
GO:0046031	ADP metabolic process	1.53E-05	2.00E-03
GO:0070671	Response to interleukin-12	1.68E-05	2.16E-03
GO:0009628	Response to abiotic stimulus	1.74E-05	2.21E-03
GO:0009226	Nucleotide-sugar biosynthetic process	1.85E-05	2.33E-03
GO:0045055	Regulated exocytosis	1.94E-05	2.44E-03
GO:0009201	Ribonucleoside triphosphate biosynthetic process	2.03E-05	2.52E-03
GO:0002366	Leukocyte activation involved in immune response	2.11E-05	2.60E-03
GO:0002263	Cell activation involved in immune response	2.27E-05	2.77E-03
GO:0045321	Leukocyte activation	2.90E-05	3.53E-03
GO:0006107	Oxaloacetate metabolic process	3.23E-05	3.89E-03
GO:0042981	Regulation of apoptotic process	3.40E-05	4.06E-03
GO:0046034	ATP metabolic process	3.51E-05	4.17E-03
GO:1901137	Carbohydrate derivative biosynthetic process	3.70E-05	4.36E-03
GO:0043067	Regulation of programmed cell death	4.03E-05	4.71E-03
GO:0009135	Purine nucleoside diphosphate metabolic process	4.17E-05	4.77E-03
GO:0009179	Purine ribonucleoside diphosphate metabolic process	4.17E-05	4.80E-03
GO:0009719	Response to endogenous stimulus	4.14E-05	4.80E-03
GO:1902965	Regulation of protein localization to early endosome	4.28E-05	4.83E-03
GO:1902966	Positive regulation of protein localization to early endosome	4.28E-05	4.86E-03
GO:0010941	Regulation of cell death	4.50E-05	5.00E-03
GO:0052548	Regulation of endopeptidase activity	4.47E-05	5.01E-03
GO:0006417	Regulation of translation	4.73E-05	5.19E-03
GO:0006739	NADP metabolic process	4.73E-05	5.22E-03
GO:0009185	Ribonucleoside diphosphate metabolic process	4.82E-05	5.25E-03
GO:0006950	Response to stress	5.16E-05	5.58E-03
GO:0051085	Chaperone cofactor-dependent protein refolding	5.95E-05	6.39E-03
GO:0044248	Cellular catabolic process	6.06E-05	6.46E-03
GO:0006081	Cellular aldehyde metabolic process	6.83E-05	7.23E-03
GO:0006790	Sulfur compound metabolic process	7.33E-05	7.72E-03
GO:0006887	Exocytosis	7.40E-05	7.74E-03
GO:0052547	Regulation of peptidase activity	7.48E-05	7.77E-03
GO:1901605	Alpha-amino acid metabolic process	7.55E-05	7.80E-03
GO:1905668	Positive regulation of protein localization to endosome	8.74E-05	8.96E-03
GO:0032940	Secretion by cell	8.81E-05	8.97E-03
GO:0009225	Nucleotide-sugar metabolic process	9.99E-05	1.01E-02
GO:0032268	Regulation of cellular protein metabolic process	1.01E-04	1.02E-02
GO:2000116	Regulation of cysteine-type endopeptidase activity	1.04E-04	1.03E-02
GO:0046903	Secretion	1.03E-04	1.03E-02
GO:1905666	Regulation of protein localization to endosome	1.07E-04	1.06E-02
GO:0051084	'de novo' posttranslational protein folding	1.10E-04	1.08E-02
GO:0006096	Glycolytic process	1.21E-04	1.18E-02
GO:0006757	ATP generation from ADP	1.32E-04	1.28E-02
GO:0002376	Immune system process	1.47E-04	1.41E-02
GO:0006412	Translation	1.50E-04	1.44E-02
GO:0006662	Glycerol ether metabolic process	1.55E-04	1.47E-02
GO:0006458	'de novo' protein folding	1.57E-04	1.49E-02
GO:0017148	Negative regulation of translation	1.60E-04	1.50E-02
GO:0051169	Nuclear transport	1.61E-04	1.51E-02
GO:0042866	Pyruvate biosynthetic process	1.71E-04	1.59E-02
GO:0001775	Cell activation	1.77E-04	1.63E-02
GO:0006575	Cellular modified amino acid metabolic process	1.85E-04	1.70E-02
GO:0034248	Regulation of cellular amide metabolic process	1.94E-04	1.76E-02
GO:0031329	Regulation of cellular catabolic process	1.94E-04	1.77E-02
GO:0006399	tRNA metabolic process	2.03E-04	1.83E-02
GO:0006097	Glyoxylate cycle	2.07E-04	1.86E-02
GO:0006103	2-oxoglutarate metabolic process	2.14E-04	1.91E-02
GO:0002252	Immune effector process	2.33E-04	2.05E-02
GO:0016192	Vesicle-mediated transport	2.32E-04	2.06E-02
GO:0030224	Monocyte differentiation	2.49E-04	2.17E-02
GO:1903131	Mononuclear cell differentiation	2.49E-04	2.18E-02
GO:0006221	Pyrimidine nucleotide biosynthetic process	2.54E-04	2.18E-02
GO:0071310	Cellular response to organic substance	2.53E-04	2.18E-02
GO:0034404	Nucleobase-containing small molecule biosynthetic process	2.53E-04	2.19E-02
GO:0034249	Negative regulation of cellular amide metabolic process	3.13E-04	2.67E-02
GO:0050896	Response to stimulus	3.15E-04	2.67E-02
GO:0018904	Ether metabolic process	3.29E-04	2.77E-02
GO:0010595	Positive regulation of endothelial cell migration	3.37E-04	2.83E-02
GO:0006106	Fumarate metabolic process	3.43E-04	2.87E-02
GO:0009725	Response to hormone	3.49E-04	2.90E-02
GO:0010594	Regulation of endothelial cell migration	3.59E-04	2.97E-02
GO:0006749	Glutathione metabolic process	3.62E-04	2.98E-02
GO:0045765	Regulation of angiogenesis	3.69E-04	3.00E-02
GO:1901698	Response to nitrogen compound	3.68E-04	3.01E-02
GO:0009056	Catabolic process	3.73E-04	3.02E-02
GO:0009435	NAD biosynthetic process	4.14E-04	3.33E-02
GO:0032269	Negative regulation of cellular protein metabolic process	4.22E-04	3.39E-02
GO:0051246	Regulation of protein metabolic process	4.37E-04	3.49E-02
GO:0006986	Response to unfolded protein	4.52E-04	3.59E-02
GO:0043112	Receptor metabolic process	4.59E-04	3.62E-02
GO:0009220	Pyrimidine ribonucleotide biosynthetic process	4.76E-04	3.74E-02
GO:0006979	Response to oxidative stress	5.01E-04	3.88E-02
GO:0072528	Pyrimidine-containing compound biosynthetic process	5.00E-04	3.89E-02
GO:0061077	Chaperone-mediated protein folding	5.00E-04	3.91E-02
GO:0045040	Protein insertion into mitochondrial outer membrane	5.13E-04	3.93E-02
GO:0006741	NADP biosynthetic process	5.13E-04	3.95E-02
GO:0019538	Protein metabolic process	5.77E-04	4.40E-02
GO:0061621	Canonical glycolysis	5.95E-04	4.45E-02
GO:0061718	Glucose catabolic process to pyruvate	5.95E-04	4.47E-02
GO:0009218	Pyrimidine ribonucleotide metabolic process	5.95E-04	4.49E-02
GO:0006735	NADH regeneration	5.95E-04	4.52E-02
GO:0031623	Receptor internalization	6.35E-04	4.73E-02
GO:0061615	Glycolytic process through fructose-6-phosphate	6.61E-04	4.85E-02
GO:0061620	Glycolytic process through glucose-6-phosphate	6.61E-04	4.88E-02
GO:0001525	Angiogenesis	6.59E-04	4.88E-02
PANTHER Overrepresentation Test (Released 2018-11-13), GO Ontology database released 2019-01-01. Statistics used: One-sided Fisher’s exact test. Adjusting for multiple testing was performed using the Benjamini-Hochberg false discovery rate (FDR) method.
