# Supplementary material for: Hypoxia induced responses are reflected in the stromal proteome of breast cancer
Source: Nat Commun. 2023 Jun 22;14:3724. doi: 10.1038/s41467-023-39287-7 (PMC10287711; doi:10.1038/s41467-023-39287-7)
Supplement: Supplementary file 8 — Supplementary Data 5 [file 41467_2023_39287_MOESM8_ESM.xlsx]

## Sheet: Supplementary Data 5
Supplementary Data 5: Hypoxia-upregulated biological processes, luminal-like secretome.
GOID	Biological process	p-value	FDR
GO:0044281	Small molecule metabolic process	4.78E-18	7.55E-14
GO:0008152	Metabolic process	2.74E-15	1.08E-11
GO:0034641	Cellular nitrogen compound metabolic process	2.50E-15	1.31E-11
GO:0071704	Organic substance metabolic process	5.74E-15	1.81E-11
GO:0055086	Nucleobase-containing small molecule metabolic process	2.30E-15	1.82E-11
GO:0044237	Cellular metabolic process	7.93E-14	1.79E-10
GO:0006807	Nitrogen compound metabolic process	7.52E-14	1.98E-10
GO:0051186	Cofactor metabolic process	7.49E-13	1.48E-09
GO:0044238	Primary metabolic process	1.15E-12	2.02E-09
GO:0009117	Nucleotide metabolic process	2.66E-12	4.20E-09
GO:0006725	Cellular aromatic compound metabolic process	3.40E-12	4.47E-09
GO:0006753	Nucleoside phosphate metabolic process	3.35E-12	4.80E-09
GO:0019752	Carboxylic acid metabolic process	8.06E-12	9.79E-09
GO:1901360	Organic cyclic compound metabolic process	1.18E-11	1.33E-08
GO:0006139	Nucleobase-containing compound metabolic process	1.44E-11	1.52E-08
GO:0044271	Cellular nitrogen compound biosynthetic process	1.85E-11	1.83E-08
GO:0055114	Oxidation-reduction process	2.68E-11	2.48E-08
GO:0046483	Heterocycle metabolic process	2.85E-11	2.50E-08
GO:1901566	Organonitrogen compound biosynthetic process	3.24E-11	2.69E-08
GO:0043436	Oxoacid metabolic process	6.62E-11	5.23E-08
GO:0006082	Organic acid metabolic process	1.05E-10	7.88E-08
GO:0046496	Nicotinamide nucleotide metabolic process	2.48E-10	1.63E-07
GO:1901564	Organonitrogen compound metabolic process	2.33E-10	1.67E-07
GO:0019362	Pyridine nucleotide metabolic process	2.48E-10	1.70E-07
GO:0019637	Organophosphate metabolic process	3.51E-10	2.13E-07
GO:1901576	Organic substance biosynthetic process	3.46E-10	2.19E-07
GO:0009165	Nucleotide biosynthetic process	4.26E-10	2.40E-07
GO:0072524	Pyridine-containing compound metabolic process	4.13E-10	2.42E-07
GO:1901293	Nucleoside phosphate biosynthetic process	5.11E-10	2.78E-07
GO:0009058	Biosynthetic process	6.64E-10	3.49E-07
GO:0006091	Generation of precursor metabolites and energy	1.00E-09	4.96E-07
GO:0006733	Oxidoreduction coenzyme metabolic process	9.88E-10	5.03E-07
GO:0008150	Biological_process	1.19E-09	5.35E-07
GO:0044249	Cellular biosynthetic process	1.28E-09	5.63E-07
GO:0009987	Cellular process	1.18E-09	5.64E-07
GO:0006732	Coenzyme metabolic process	1.79E-09	7.62E-07
GO:0009060	Aerobic respiration	3.16E-09	1.31E-06
GO:0005975	Carbohydrate metabolic process	6.50E-09	2.63E-06
GO:0006094	Gluconeogenesis	2.71E-08	1.07E-05
GO:0017144	Drug metabolic process	3.13E-08	1.20E-05
GO:0019319	Hexose biosynthetic process	4.05E-08	1.52E-05
GO:0009132	Nucleoside diphosphate metabolic process	6.24E-08	2.29E-05
GO:0046364	Monosaccharide biosynthetic process	8.45E-08	3.03E-05
GO:0006165	Nucleoside diphosphate phosphorylation	1.32E-07	4.64E-05
GO:0006520	Cellular amino acid metabolic process	1.45E-07	4.98E-05
GO:0046939	Nucleotide phosphorylation	1.63E-07	5.49E-05
GO:0006099	Tricarboxylic acid cycle	1.93E-07	6.35E-05
GO:0006101	Citrate metabolic process	2.23E-07	7.19E-05
GO:0051188	Cofactor biosynthetic process	2.78E-07	8.76E-05
GO:0072350	Tricarboxylic acid metabolic process	3.85E-07	1.19E-04
GO:0006518	Peptide metabolic process	4.03E-07	1.20E-04
GO:0034654	Nucleobase-containing compound biosynthetic process	3.98E-07	1.21E-04
GO:0043648	Dicarboxylic acid metabolic process	4.38E-07	1.28E-04
GO:0019674	NAD metabolic process	4.70E-07	1.35E-04
GO:0019359	Nicotinamide nucleotide biosynthetic process	5.60E-07	1.52E-04
GO:0019363	Pyridine nucleotide biosynthetic process	5.60E-07	1.55E-04
GO:0043603	Cellular amide metabolic process	5.56E-07	1.57E-04
GO:0006108	Malate metabolic process	6.13E-07	1.64E-04
GO:0009260	Ribonucleotide biosynthetic process	6.50E-07	1.71E-04
GO:0009141	Nucleoside triphosphate metabolic process	7.89E-07	2.01E-04
GO:0072525	Pyridine-containing compound biosynthetic process	7.82E-07	2.02E-04
GO:0046390	Ribose phosphate biosynthetic process	8.40E-07	2.11E-04
GO:0009259	Ribonucleotide metabolic process	9.35E-07	2.31E-04
GO:0018130	Heterocycle biosynthetic process	1.09E-06	2.61E-04
GO:0090407	Organophosphate biosynthetic process	1.09E-06	2.65E-04
GO:0019438	Aromatic compound biosynthetic process	1.24E-06	2.91E-04
GO:0045333	Cellular respiration	1.35E-06	3.13E-04
GO:1901135	Carbohydrate derivative metabolic process	1.44E-06	3.29E-04
GO:0019693	Ribose phosphate metabolic process	1.50E-06	3.38E-04
GO:0006793	Phosphorus metabolic process	1.70E-06	3.72E-04
GO:0016051	Carbohydrate biosynthetic process	1.70E-06	3.77E-04
GO:0015949	Nucleobase-containing small molecule interconversion	1.83E-06	3.95E-04
GO:0009108	Coenzyme biosynthetic process	2.03E-06	4.33E-04
GO:0009205	Purine ribonucleoside triphosphate metabolic process	2.25E-06	4.74E-04
GO:0009199	Ribonucleoside triphosphate metabolic process	2.80E-06	5.74E-04
GO:0015980	Energy derivation by oxidation of organic compounds	2.80E-06	5.82E-04
GO:0009144	Purine nucleoside triphosphate metabolic process	2.90E-06	5.88E-04
GO:0009152	Purine ribonucleotide biosynthetic process	3.12E-06	6.24E-04
GO:0009150	Purine ribonucleotide metabolic process	3.51E-06	6.92E-04
GO:0009142	Nucleoside triphosphate biosynthetic process	4.01E-06	7.82E-04
GO:0006164	Purine nucleotide biosynthetic process	4.51E-06	8.68E-04
GO:0006734	NADH metabolic process	4.75E-06	9.04E-04
GO:0005996	Monosaccharide metabolic process	5.28E-06	9.92E-04
GO:0006163	Purine nucleotide metabolic process	5.75E-06	1.07E-03
GO:0043604	Amide biosynthetic process	6.13E-06	1.13E-03
GO:0006090	Pyruvate metabolic process	6.29E-06	1.14E-03
GO:1901362	Organic cyclic compound biosynthetic process	7.23E-06	1.30E-03
GO:0072522	Purine-containing compound biosynthetic process	7.42E-06	1.32E-03
GO:0019318	Hexose metabolic process	7.55E-06	1.32E-03
GO:0006796	Phosphate-containing compound metabolic process	8.44E-06	1.46E-03
GO:0006006	Glucose metabolic process	8.58E-06	1.47E-03
GO:0010033	Response to organic substance	9.69E-06	1.65E-03
GO:0045454	Cell redox homeostasis	1.13E-05	1.90E-03
GO:1901137	Carbohydrate derivative biosynthetic process	1.16E-05	1.92E-03
GO:0043043	Peptide biosynthetic process	1.23E-05	2.02E-03
GO:0035722	Interleukin-12-mediated signaling pathway	1.42E-05	2.26E-03
GO:0072521	Purine-containing compound metabolic process	1.40E-05	2.28E-03
GO:0006418	tRNA aminoacylation for protein translation	1.42E-05	2.29E-03
GO:0009206	Purine ribonucleoside triphosphate biosynthetic process	1.59E-05	2.51E-03
GO:0071349	Cellular response to interleukin-12	1.72E-05	2.63E-03
GO:0009145	Purine nucleoside triphosphate biosynthetic process	1.69E-05	2.65E-03
GO:0046031	ADP metabolic process	1.72E-05	2.66E-03
GO:0043039	tRNA aminoacylation	1.88E-05	2.83E-03
GO:0070671	Response to interleukin-12	1.88E-05	2.86E-03
GO:0009226	Nucleotide-sugar biosynthetic process	2.03E-05	3.02E-03
GO:0043038	Amino acid activation	2.06E-05	3.04E-03
GO:0009201	Ribonucleoside triphosphate biosynthetic process	2.32E-05	3.39E-03
GO:0016999	Antibiotic metabolic process	2.34E-05	3.39E-03
GO:0009628	Response to abiotic stimulus	2.48E-05	3.55E-03
GO:0006107	Oxaloacetate metabolic process	3.46E-05	4.92E-03
GO:0044248	Cellular catabolic process	3.59E-05	5.06E-03
GO:0046034	ATP metabolic process	4.16E-05	5.81E-03
GO:0042221	Response to chemical	4.34E-05	6.01E-03
GO:0009135	Purine nucleoside diphosphate metabolic process	4.66E-05	6.24E-03
GO:1902965	Regulation of protein localization to early endosome	4.59E-05	6.25E-03
GO:0009179	Purine ribonucleoside diphosphate metabolic process	4.66E-05	6.29E-03
GO:1902966	Positive regulation of protein localization to early endosome	4.59E-05	6.31E-03
GO:0043312	Neutrophil degranulation	4.87E-05	6.46E-03
GO:0006739	NADP metabolic process	5.18E-05	6.82E-03
GO:0002283	Neutrophil activation involved in immune response	5.26E-05	6.86E-03
GO:0009185	Ribonucleoside diphosphate metabolic process	5.40E-05	6.99E-03
GO:0052548	Regulation of endopeptidase activity	5.56E-05	7.13E-03
GO:0032269	Negative regulation of cellular protein metabolic process	5.69E-05	7.24E-03
GO:0002274	Myeloid leukocyte activation	5.79E-05	7.31E-03
GO:0043170	Macromolecule metabolic process	5.94E-05	7.45E-03
GO:0002446	Neutrophil mediated immunity	6.01E-05	7.47E-03
GO:0042119	Neutrophil activation	6.24E-05	7.69E-03
GO:0051085	Chaperone cofactor-dependent protein refolding	6.52E-05	7.98E-03
GO:0036230	Granulocyte activation	6.85E-05	8.31E-03
GO:0006986	Response to unfolded protein	6.95E-05	8.37E-03
GO:0043299	Leukocyte degranulation	7.37E-05	8.82E-03
GO:0006081	Cellular aldehyde metabolic process	7.64E-05	9.06E-03
GO:0002444	Myeloid leukocyte mediated immunity	8.84E-05	0.01
GO:0006790	Sulfur compound metabolic process	8.94E-05	0.01
GO:1905668	Positive regulation of protein localization to endosome	9.38E-05	0.01
GO:0006457	Protein folding	9.19E-05	0.01
GO:0052547	Regulation of peptidase activity	9.26E-05	0.01
GO:0002275	Myeloid cell activation involved in immune response	9.32E-05	0.01
GO:0045055	Regulated exocytosis	1.00E-04	0.01
GO:0009225	Nucleotide-sugar metabolic process	1.09E-04	0.01
GO:0009056	Catabolic process	1.09E-04	0.01
GO:1905666	Regulation of protein localization to endosome	1.15E-04	0.01
GO:0051084	'de novo' posttranslational protein folding	1.20E-04	0.01
GO:0051248	Negative regulation of protein metabolic process	1.21E-04	0.01
GO:2000116	Regulation of cysteine-type endopeptidase activity	1.23E-04	0.01
GO:0006096	Glycolytic process	1.32E-04	0.01
GO:0009892	Negative regulation of metabolic process	1.34E-04	0.01
GO:1901575	Organic substance catabolic process	1.39E-04	0.01
GO:0006757	ATP generation from ADP	1.45E-04	0.02
GO:0035966	Response to topologically incorrect protein	1.56E-04	0.02
GO:0006662	Glycerol ether metabolic process	1.66E-04	0.02
GO:0006458	'de novo' protein folding	1.72E-04	0.02
GO:0006412	Translation	1.83E-04	0.02
GO:0042866	Pyruvate biosynthetic process	1.87E-04	0.02
GO:0010941	Regulation of cell death	2.04E-04	0.02
GO:0070887	Cellular response to chemical stimulus	2.14E-04	0.02
GO:0006097	Glyoxylate cycle	2.17E-04	0.02
GO:0006103	2-oxoglutarate metabolic process	2.30E-04	0.02
GO:0010605	Negative regulation of macromolecule metabolic process	2.35E-04	0.02
GO:0031329	Regulation of cellular catabolic process	2.52E-04	0.02
GO:0006221	Pyrimidine nucleotide biosynthetic process	2.78E-04	0.03
GO:0034404	Nucleobase-containing small molecule biosynthetic process	2.87E-04	0.03
GO:0002376	Immune system process	2.94E-04	0.03
GO:0006887	Exocytosis	3.35E-04	0.03
GO:0018904	Ether metabolic process	3.52E-04	0.03
GO:0006106	Fumarate metabolic process	3.60E-04	0.03
GO:0045861	Negative regulation of proteolysis	3.75E-04	0.04
GO:0006749	Glutathione metabolic process	3.96E-04	0.04
GO:0080135	Regulation of cellular response to stress	4.13E-04	0.04
GO:0046903	Secretion	4.19E-04	0.04
GO:0002366	Leukocyte activation involved in immune response	4.23E-04	0.04
GO:0065008	Regulation of biological quality	4.28E-04	0.04
GO:0042981	Regulation of apoptotic process	4.38E-04	0.04
GO:0002263	Cell activation involved in immune response	4.48E-04	0.04
GO:0009435	NAD biosynthetic process	4.52E-04	0.04
GO:0006950	Response to stress	4.68E-04	0.04
GO:0030162	Regulation of proteolysis	4.83E-04	0.04
GO:0043067	Regulation of programmed cell death	4.91E-04	0.04
GO:0009220	Pyrimidine ribonucleotide biosynthetic process	5.10E-04	0.04
GO:1901605	Alpha-amino acid metabolic process	5.40E-04	0.05
GO:0045040	Protein insertion into mitochondrial outer membrane	5.38E-04	0.05
GO:0072528	Pyrimidine-containing compound biosynthetic process	5.47E-04	0.05
GO:0006741	NADP biosynthetic process	5.38E-04	0.05
GO:0061077	Chaperone-mediated protein folding	5.47E-04	0.05
GO:0051172	Negative regulation of nitrogen compound metabolic process	5.89E-04	0.05
PANTHER Overrepresentation Test (Released 2018-11-13), GO Ontology database released 2019-01-01. Statistics used: One-sided Fisher’s exact test. Adjusting for multiple testing was performed using the Benjamini-Hochberg false discovery rate (FDR) method.
