# Supplementary material for: Hypoxia induced responses are reflected in the stromal proteome of breast cancer
Source: Nat Commun. 2023 Jun 22;14:3724. doi: 10.1038/s41467-023-39287-7 (PMC10287711; doi:10.1038/s41467-023-39287-7)
Supplement: Supplementary file 9 — Supplementary Data 6 [file 41467_2023_39287_MOESM9_ESM.xlsx]

## Sheet: Supplementary Data 6
Supplementary Data 6: Hypoxia-upregulated biological processes, basal-like secretome.
GOID	Biological process	p-value	FDR
GO:0051701	Interaction with host	6.02E-05	0.040
GO:1902533	Positive regulation of intracellular signal transduction	5.54E-05	0.040
GO:0006887	Exocytosis	6.01E-05	0.041
GO:0002275	Myeloid cell activation involved in immune response	5.50E-05	0.041
GO:0002443	Leukocyte mediated immunity	5.02E-05	0.042
GO:0002444	Myeloid leukocyte mediated immunity	5.33E-05	0.042
GO:0001775	Cell activation	4.92E-05	0.043
GO:0046903	Secretion	7.00E-05	0.044
GO:0043299	Leukocyte degranulation	4.78E-05	0.044
GO:0048513	Animal organ development	7.33E-05	0.045
GO:0048856	Anatomical structure development	8.00E-05	0.045
GO:0032501	Multicellular organismal process	4.64E-05	0.046
GO:0031343	Positive regulation of cell killing	9.57E-05	0.046
GO:0055006	Cardiac cell development	1.00E-04	0.047
GO:0055013	Cardiac muscle cell development	7.96E-05	0.047
GO:0002274	Myeloid leukocyte activation	9.55E-05	0.047
GO:0061049	Cell growth involved in cardiac muscle cell development	9.34E-05	0.048
GO:0036230	Granulocyte activation	4.58E-05	0.048
GO:0003298	Physiological muscle hypertrophy	9.34E-05	0.049
GO:0003301	Physiological cardiac muscle hypertrophy	9.34E-05	0.051
GO:0009888	Tissue development	4.57E-05	0.052
GO:0042119	Neutrophil activation	4.33E-05	0.053
GO:0002446	Neutrophil mediated immunity	4.24E-05	0.056
GO:0002283	Neutrophil activation involved in immune response	3.92E-05	0.056
GO:0032940	Secretion by cell	3.24E-05	0.057
GO:0043312	Neutrophil degranulation	3.74E-05	0.059
GO:0061061	Muscle structure development	3.07E-05	0.061
GO:0007275	Multicellular organism development	2.90E-05	0.065
GO:0065008	Regulation of biological quality	8.70E-06	0.069
GO:0045055	Regulated exocytosis	2.83E-05	0.074
GO:0048731	System development	2.65E-05	0.084
GO:0042692	Muscle cell differentiation	1.60E-05	0.084
GO:0048584	Positive regulation of response to stimulus	2.55E-05	0.101
GO:0051146	Striated muscle cell differentiation	6.55E-06	0.103
PANTHER Overrepresentation Test (Released 2018-11-13), GO Ontology database released 2019-01-01. Statistical test: One-sided Fisher’s exact test. Adjusting for multiple testing was performed using the Benjamini-Hochberg false discovery rate (FDR) method.
