# Supplementary material for: Hypoxia induced responses are reflected in the stromal proteome of breast cancer
Source: Nat Commun. 2023 Jun 22;14:3724. doi: 10.1038/s41467-023-39287-7 (PMC10287711; doi:10.1038/s41467-023-39287-7)
Supplement: Supplementary file 10 — Supplementary Data 7 [file 41467_2023_39287_MOESM10_ESM.xlsx]

## Sheet: Supplementary Data 7
Supplementary Data 7: Drug signatures negatively correlated to high 33P.
Rank (1)	CMap name	n	ES	p-value	Mode of action/target/mechanism (2)
33P high tumors, all patients
1	Monobenzone	4	-0.96	0	Depigmenting agent.
2	Resveratrol	9	-0.91	0	Antioxidant and anti-inflammatory compound.
3	Apigenin	4	-0.90	0.00022	Flavonoid. Antioxidant and anti-inflammatory compound.
4	Trifluoperazine	16	-0.50	0.00034	Dopamine antagonist.
5	Methacholine chloride	3	-0.90	0.00194	Non-selective muscarinic receptor agonist.
6	Liothyronine	4	-0.81	0.00251	Protects against oxidative stress via PI3K-AKT signaling.
7	Trioxysalen	4	-0.81	0.00259	Interstrand DNA crosslinking after photoactivation.
8	Acepromazine	4	-0.80	0.00318	Dopamine receptor antagonist in CNS.
9	Famprofazone	6	-0.67	0.00328	NSAID. Metabolized to methamphetamine and amphetamine.
10	Sirolimus	44	-0.26	0.00435	mTOR inhibitor.
33P-high tumors, luminal-like patients
1	LY-294002	61	-0.42	0	Specific PI3K inhibitor, reversible.
2	Trichostatin A	182	-0.24	0	Class I and II HDAC inhibitor.
3	Wortmannin	18	-0.48	0.00036	PI3K inhibitor, irreversible.
4	Resveratrol	9	-0.64	0.0005	Antioxidant and anti-inflammatory compound.
5	Piperidolate	3	-0.93	0.00062	Unknown.
6	Procaine	5	-0.75	0.00202	Local anesthetic. Benzoic acid derivate. Inhibits sodium influx.
7	Monobenzone	4	-0.80	0.00352	Depigmenting agent.
8	Fluphenazine	18	-0.41	0.00358	Blocks dopamine D2 receptor.
9	Ethotoin	6	-0.66	0.00427	Non-specific sodium channel blocker.
10	0173570-0000	6	-0.66	0.00467	Not tested in humans.
33P-high tumors, basal-like patients
1	LY-294002	61	-0.51	0	Specific PI3K inhibitor, reversible.
2	Sirolimus	44	-0.40	0	mTOR inhibitor.
3	Tanespimycin	62	-0.27	0.00022	HSP90 inhibitor.
4	Wortmannin	18	-0.47	0.00044	PI3K inhibitor, irreversible.
5	Tyloxapol	4	-0.85	0.00092	Mucolytic activity.
6	DL-thiorphan	2	-0.99	0.00113	Inhibitor of endopeptidases.
7	Flufenamic acid	6	-0.69	0.00232	NSAID.
8	Rottlerin	3	-0.88	0.0031	Inhibitor of protein kinase C.
9	Hesperetin	5	-0.71	0.00411	Antioxidant effect.
10	Methylergometrine	4	-0.77	0.00599	Dopamine D1 receptor antagonist.
n: Number of instances in which the compound was tested in the Connectivity map. ES: Enrichment score. p-value: The expression changes from the compounds tested were scored according to the 33P high vs. low expression signature and the p-value (two-sided) for each compound represents the distribution of this signature in the n instances as compared with the distribution of this signature among al…
1: Top 10 negatively ranked compounds correlated to 33P-high cases.
2: Mode of action/target/mechanism from PubChem for compound.
