# Supplementary material for: Hypoxia induced responses are reflected in the stromal proteome of breast cancer
Source: Nat Commun. 2023 Jun 22;14:3724. doi: 10.1038/s41467-023-39287-7 (PMC10287711; doi:10.1038/s41467-023-39287-7)
Supplement: Supplementary file 11 — Supplementary Data 8 [file 41467_2023_39287_MOESM11_ESM.xlsx]

## Sheet: Supplementary Data 8
Supplementary Data 8: Multivariate survival analysis (proportional hazards regression model) including 13P hypoxia validation signature in breast cancer patients (METABRIC-Discovery cohort, n=852).
Variable	n	Univariate analysis		Multivariate analysis
		HR	p-value	HR	p-value
		(95 % CI)		(95 % CI)
All patients (n=852)
Tumor size
< 20 mm	263	1.00	<0.001	1.00	0.007
> 20 mm	589	2.05		1.60
		(1.47 – 2.86)		(1.13 – 2.25)
Histologic grade
1-2	443	1.00	<0.001	1.00	0.023
3	409	1.86		1.40
		(1.41 – 2.46)		(1.05 – 1.88)
Lymph node status
Negative	453	1.00	<0.001	1.00	<0.001
Positive	399	2.25		1.85
		(1.70 – 2.98)		(1.39 – 2.47)
33P discovery signature
Q1-3	639	1.00	<0.001	1.00	0.077
Q4	213	2.12		1.39
		(1.60 – 2.81)		(0.96 – 2.02)
13P validation signature
Q1-3	639	1.00	<0.001	1.00	0.041
Q4	213	2.01		1.46
		(1.51 – 2.67)		(1.02 – 2.01)
Luminal A (n=466)
Tumor size
< 20 mm	164	1.00	<0.001	1.00	0.002
> 20 mm	302	2.22		1.98
		(1.44 – 3.42)		(1.28 – 3.06)
Histologic grade
1-2	333	1.00	0.010	1.00	0.041
3	133	1.63		1.48
		(1.12 – 2.37)		(1.02 – 2.16)
Lymph node status
Negative	273	1.00	0.014	1.00	0.092
Positive	193	1.58		1.37
		(1.10 – 2.27)		(0.95 – 1.98)
33P discovery signature
Q1-3	414	1.00	0.017	1.00	0.848
Q4	52	1.80		1.06
		(1.11 – 2.92)		(0.58 – 1.94)
13P validation signature
Q1-3	391	1.00	<0.001	1.00	0.041
Q4	75	2.18		1.99
		(1.44 – 3.31)		(1.18 – 3.36)
CI: confidence interval. HR: hazard ratio. n: number of patients. NS: not significant.
Statistical test: Two-sided Wald test. Adjustment for multiple testing was not performed.
