# Supplementary material for: Hypoxia induced responses are reflected in the stromal proteome of breast cancer
Source: Nat Commun. 2023 Jun 22;14:3724. doi: 10.1038/s41467-023-39287-7 (PMC10287711; doi:10.1038/s41467-023-39287-7)
Supplement: Supplementary file 13 — Source Data [file 41467_2023_39287_MOESM13_ESM.xlsx]

## Sheet: README
The DiscoveryHypoxia-datasets are from the first hypoxia experiment with four cell lines (BT474, MCF-7, MDA-MB-231, HS578T). The raw data was processed with MaxQuant and the protein-file presented here contains the datasets (after filtration) as used in the analyses.
The ValidationHypoxia-datasets are from the expanded experiment with 12 cell lines (BT474, MCF-7, HCC1428, T47D, ZR-75-1, ZR-75-30, MDA-MB-231, HS578T, MDA-MB-468, HCC1143, HCC1187 and BT-549). The raw data was processed using the FragPipe software (with MSFragger v3.5, Philosopher v4.4 and Ionquant v1.8), and no additional filtering of the data was performed.
Samples naming: <Cell line>_<Hypoxia|Normoxia><Replicate>
Example: BT474_H1

## Sheet: Discovery_Luminal-like
BT474_N1	BT474_N2	BT474_N3	BT474_H1	BT474_H2	BT474_H4	MCF7_N1	MCF7_N2	MCF7_N3	MCF7_H1	MCF7_H2	MCF7_H3	Peptides	Razor + unique peptides	Unique peptides	Sequence coverage [%]	Unique + razor sequence coverage [%]	Unique sequence coverage [%]	Mol. weight [kDa]	Q-value	Score	Intensity	MS/MS Count				Protein IDs	Majority protein IDs	Gene names	Protein names	-Log Student's T-test p-value Normoxia_Hypoxia	Student's T-test Difference Normoxia_Hypoxia	Student's T-test Test statistic Normoxia_Hypoxia	Student's T-test Significant Normoxia_Hypoxia	Student's T-test significant
-3,86982	-3,68493	-6,9903	-5,00229	-8,58784	-8,1743	-7,06621	-5,01974	-7,33157	-5,63396	-8,03564	-7,70157	160	160	160	62,4	62,4	62,4	343,67	0	323,31	36404000000	1791				A0MZ66	A0MZ66	KIAA1598	Shootin-1	0,125551	-0,265746	-0,328998
-4,21985	-4,40961	0,741123	-0,401268	-6,23173	-3,48916	2,3509	1,74482	2,54026	1,20679	-0,156631	0,477308	120	120	120	63,3	63,3	63,3	262,62	0	323,31	96661000000	2172				A6NDG6	A6NDG6	PGP	Phosphoglycolate phosphatase	0,044472	-0,142393	-0,125431
-0,437733	1,32868	-3,48799	2,86246	2,24645	2,23361	5,20794	5,28196	5,49436	5,68627	5,57983	5,93933	112	112	98	61,8	61,8	57,8	278,16	0	323,31	11679000000	1148				Q99613;B5ME19	Q99613;B5ME19	EIF3C;EIF3CL	Eukaryotic translation initiation factor 3 subunit C;Eukaryotic translation initiation factor 3 subunit C-like protein	0,476612	-0,400867	-1,01568
0,766685	3,47253	0,749144	4,3363	3,72822	3,77985	5,75734	5,99343	5,96938	5,93032	6,18523	5,94652	110	99	98	57,8	55	55	280,74	0	323,31	18778000000	1416				Q13765;E9PAV3;Q9BZK3	Q13765;E9PAV3	NACA	Nascent polypeptide-associated complex subunit alpha;Nascent polypeptide-associated complex subunit alpha, muscle-specific form	0,872506	-1,1661	-1,63017
-3,92809	-0,520069	-2,44873	1,41055	-1,04427	-1,05583	3,2117	3,70628	3,56702	3,79755	3,99787	4,09097	98	98	95	28,8	28,8	27,8	531,78	0	323,31	5202500000	712				O00115	O00115	DNASE2	Deoxyribonuclease-2-alpha	1,81083	-0,609503	-2,914	+	Normoxia_Hypoxia
-1,41858	-0,762184	0,0224419	3,32946	2,88729	2,45922	3,75088	4,10013	4,21547	4,61358	5,04533	5,12073	88	88	88	56,6	56,6	56,6	273,42	0	323,31	5361800000	726				O00151	O00151	PDLIM1	PDZ and LIM domain protein 1	1,67954	-1,54873	-2,7377	+	Normoxia_Hypoxia
-6,70556	-8,18762	-1,32982	-2,46736	-2,73884	-8,4733	-2,01638	-3,78861	-2,89154	-2,18392	-6,59988	-7,14168	86	86	85	82,1	82,1	82,1	129,31	0	323,31	70552000000	1356				O00154	O00154	ACOT7	Cytosolic acyl coenzyme A thioester hydrolase	0,981111	0,893731	1,78576
-2,26188	0,0637093	-3,05905	2,43987	1,13517	1,23862	4,51344	4,51092	4,78526	3,6339	3,8718	4,1535	73	73	72	55,3	55,3	54,8	189,25	0	323,31	5455500000	671				O00231	O00231	PSMD11	26S proteasome non-ATPase regulatory subunit 11	0,320525	0,529651	0,73701
-2,01842	2,05248	-1,9285	2,42603	2,01046	2,16056	2,73987	2,62499	2,68743	3,24287	3,07082	3,28896	71	71	71	39,8	39,8	39,8	284,54	0	323,31	3764200000	555				O00244	O00244	ATOX1	Copper transport protein ATOX1	0,347783	-0,845522	-0,788004
-4,72945	-3,13446	0,27335	-2,91138	-4,48148	-6,20224	-4,33899	-6,34076	-4,85012	-3,25931	-3,14002	-3,44339	71	71	68	75,4	75,4	73,8	138,94	0	323,31	33988000000	770				O00299	O00299	CLIC1	Chloride intracellular channel protein 1	0,720773	-1,62398	-1,40538
-3,68724	-1,62047	-3,81748	2,08376	0,145761	0,293468	3,10065	3,05427	3,2064	0,599211	1,40212	1,38125	67	67	67	61,7	61,7	61,7	165,27	0	323,31	8939800000	838				O00303	O00303	EIF3F	Eukaryotic translation initiation factor 3 subunit F	1,03305	-0,63445	-1,85896
-3,97945	-3,0384	-3,03703	-2,08006	-4,04267	-1,09732	1,11718	1,50624	1,42174	1,03798	1,61456	1,67067	64	64	58	44,8	44,8	41,6	269,76	0	323,31	2566100000	465				O00391	O00391	QSOX1	Sulfhydryl oxidase 1	0,193013	0,19655	0,480529
-2,36556	-1,32487	-2,72165	-1,45426	-3,15037	-2,08022	3,07141	2,90249	3,34047	0,781679	0,667803	1,11844	55	55	55	25,7	25,7	25,7	351,15	0	292,5	1077700000	183				O00410	O00410	IPO5	Importin-5	0,00796605	-0,0233721	-0,0233574
-2,77838	1,01374	-0,782188	-1,2121	-4,67384	-2,9679	0,434914	0,509363	0,266273	-3,76164	-4,77986	-3,32934	56	55	55	23,8	23,5	23,5	333,14	0	317,07	1971600000	298				O00462	O00462	MANBA	Beta-mannosidase	0,812937	-0,837866	-1,54309
-3,39463	-3,5153	-2,99495	-3,68071	-3,05084	-4,19951	2,85427	2,64576	2,91184	1,39316	1,27009	1,30027	52	52	52	44	44	44	217,23	0	312,22	4671100000	520				O00468	O00468	AGRN	Agrin;Agrin N-terminal 110 kDa subunit;Agrin C-terminal 110 kDa subunit;Agrin C-terminal 90 kDa fragment;Agrin C-terminal 22 kDa fragment	0,209734	0,91242	0,516144
4,38026	4,82476	4,34329	6,09258	5,4724	5,31628	4,57362	4,80334	4,69083	4,2871	4,63257	4,61282	52	52	52	73	73	73	89,321	0	323,31	12272000000	1262				O00560	O00560	SDCBP	Syntenin-1	1,65276	-0,740292	-2,70178	+	Normoxia_Hypoxia
0,441061	1,77893	1,02961	3,62143	3,19887	2,79609	3,76134	3,77132	4,01862	4,43861	4,41472	4,54044	66	66	52	53,3	53,3	44,8	191,61	0	323,31	6181400000	995				O00571;O15523	O00571;O15523	DDX3X;DDX3Y	ATP-dependent RNA helicase DDX3X;ATP-dependent RNA helicase DDX3Y	0,211261	-0,132575	-0,519364
-3,22851	-3,03118	-2,63182	-3,56039	-1,95368	-3,83016	-3,36265	-2,8996	-3,35313	-3,38591	-2,43998	-2,42241	49	49	49	36,2	36,2	36,2	198,04	0	323,31	3622000000	393				O00584	O00584	RNASET2	Ribonuclease T2	0,260297	-0,105344	-0,619935
-3,91496	-3,66617	-0,566708	-1,32882	-4,36906	-6,36209	-3,75388	-3,43336	-2,27194	-2,29244	-4,68547	-5,80007	49	49	49	60,4	60,4	60,4	108,53	0	323,31	18577000000	755				O00622	O00622	CYR61	Protein CYR61	0,964724	-1,24295	-1,76251
-0,884079	1,40747	-1,90669	2,99801	2,43324	2,61878	0,51861	0,557718	1,04157	0,172508	0,276512	-0,420607	52	52	49	32,5	32,5	30,6	226,53	0	323,31	2763500000	481				O00743	O00743	PPP6C	Serine/threonine-protein phosphatase 6 catalytic subunit;Serine/threonine-protein phosphatase 6 catalytic subunit, N-terminally processed	0,938918	-0,898927	-1,72575
-3,3061	-3,76522	-3,28254	-3,54438	-4,20078	-4,55978	-1,02918	-2,59319	-2,00341	-2,7282	-2,77044	-3,20568	48	48	48	17,8	17,8	17,8	468,83	0	313,34	1632300000	355				O00754	O00754	MAN2B1	Lysosomal alpha-mannosidase;Lysosomal alpha-mannosidase A peptide;Lysosomal alpha-mannosidase B peptide;Lysosomal alpha-mannosidase C peptide;Lysosomal alpha-mannosidase D peptide;Lysosomal alpha-mannosidase E peptide	0,572715	-1,18721	-1,17431
-2,62839	-2,76655	-5,2911	-5,2818	-4,38651	-3,53393	-3,85576	-4,17899	-3,44695	-3,07138	-2,30503	-2,67492	48	48	47	40,3	40,3	39,5	177,6	0	323,31	3848600000	540				O00764	O00764	PDXK	Pyridoxal kinase	0,894774	-1,1756	-1,66238
4,84348	5,21384	4,81754	5,81736	5,04838	5,04661	6,28916	6,09613	6,19684	6,19678	6,05083	6,29237	69	69	46	77,9	77,9	57,1	104,85	0	323,31	39275000000	2398				O14561	O14561	NDUFAB1	Acyl carrier protein, mitochondrial	0,0142432	-0,0294609	-0,0414722
-2,65103	-1,1523	-1,00939	2,60102	2,18279	1,428	3,23941	4,15958	3,94704	3,34569	3,96772	4,06072	45	45	44	64,6	64,6	63,4	95,337	0	323,31	6635200000	1018				O14562	O14562	UBFD1	Ubiquitin domain-containing protein UBFD1	0,11843	-0,205791	-0,312167
4,5897	5,42064	4,61247	5,20952	5,67092	6,16407	6,77669	6,47924	6,60861	6,96996	6,77812	6,76984	43	43	43	84,8	84,8	84,8	67,877	0	323,31	34564000000	1632				O14579	O14579	COPE	Coatomer subunit epsilon	2,07182	-1,70833	-3,26682	+	Normoxia_Hypoxia
3,67047	4,09876	2,75941	4,13053	4,14164	4,49436	3,97733	3,68113	3,85549	4,4111	4,12007	4,09543	43	43	43	47,3	47,3	47,3	126,97	0	249,67	6437900000	770				O14618	O14618	CCS	Copper chaperone for superoxide dismutase	0,268706	0,316072	0,636678
3,36009	3,52344	2,9611	5,14079	4,91104	4,62189	5,3283	5,93019	5,7575	5,38823	5,75006	5,84407	41	41	41	77	77	77	57,936	0	323,31	25888000000	1559				O14672	O14672	ADAM10	Disintegrin and metalloproteinase domain-containing protein 10	0,574326	-0,603945	-1,17691
-2,80914	-4,71052	-2,69088	-4,91391	-3,78881	-4,68479	1,04819	0,955809	0,554861	-1,20256	-1,96642	-1,21589	40	40	39	31,4	31,4	30,9	186,79	0	323,31	5643000000	360				O14737	O14737	PDCD5	Programmed cell death protein 5	1,09524	-1,16178	-1,94578
-3,95854	0,135517	-4,46041	1,05445	0,670696	1,1849	1,24886	1,33373	1,29342	1,23455	1,68862	1,52465	39	39	38	23,2	23,2	22,8	274,61	0	176,38	1560800000	232				O14744	O14744	PRMT5	Protein arginine N-methyltransferase 5;Protein arginine N-methyltransferase 5, N-terminally processed	0,282488	0,318483	0,663829
5,41411	6,33123	4,91201	6,33535	6,0028	6,30897	6,41269	6,71049	6,43987	7,14429	6,96592	7,05437	43	43	37	69,8	69,8	64,4	70,897	0	323,31	48784000000	1648				O14745	O14745	SLC9A3R1	Na(+)/H(+) exchange regulatory cofactor NHE-RF1	0,634214	-1,90627	-1,27199
-2,37537	-2,9402	-2,70376	2,17433	1,5037	1,46012	4,07868	4,81075	4,83059	5,07024	5,22304	5,15059	37	37	37	77,1	77,1	77,1	59,256	0	262,9	5827500000	332				O14773	O14773	TPP1	Tripeptidyl-peptidase 1	1,84199	-1,5787	-2,95592	+	Normoxia_Hypoxia
-0,826897	0,131136	-0,143122	1,87709	1,27415	1,57946	3,06675	3,24418	3,19834	3,71484	3,51725	3,41478	50	50	37	74	74	56	67,819	0	323,31	12197000000	783				O14786	O14786	NRP1	Neuropilin-1	0,0985177	-0,459215	-0,264129
1,19449	2,51072	-0,033802	3,41605	2,83186	2,92726	4,58232	4,83801	4,67554	4,43983	4,52416	4,72976	37	37	37	76	76	76	51,804	0	323,31	6665300000	518				O14818;Q8TAA3	O14818	PSMA7	Proteasome subunit alpha type-7	1,02903	-0,63087	-1,85333
3,50997	3,4759	3,37683	4,25257	3,95973	4,16986	4,87863	4,78876	5,00874	3,72325	3,5153	3,42683	36	36	36	48,2	48,2	48,2	109,79	0	263,91	11986000000	868				P19105;O14950	P19105;O14950	MYL12A;MYL12B	Myosin regulatory light chain 12A;Myosin regulatory light chain 12B	0,804912	-0,931907	-1,53125
1,58357	1,12747	1,45029	1,93145	1,13533	0,274609	2,3902	2,40681	2,3582	2,34565	2,07987	2,37033	35	35	35	56,1	56,1	56,1	82,577	0	310,25	5768200000	636				O14979	O14979	HNRNPDL	Heterogeneous nuclear ribonucleoprotein D-like	0,611381	-1,05224	-1,23604
2,38469	3,80332	1,62152	3,8168	3,38957	3,92258	2,24354	2,82657	2,573	2,52847	2,79398	2,39466	36	36	35	61,4	61,4	60,2	74,139	0	234,38	4425800000	428				O14980	O14980	XPO1	Exportin-1	0,021888	-0,04113	-0,0632035
4,46446	4,7314	4,04234	5,00346	4,94095	5,13258	4,41182	4,217	4,29719	4,20694	4,24324	4,01182	36	35	35	53,5	53,5	53,5	72,332	0	323,31	15924000000	1152				O15031	O15031	PLXNB2	Plexin-B2	0,610191	-0,972024	-1,23415
-3,33281	-3,92467	0,196072	-1,78319	-3,98328	-7,07453	-3,93089	-5,95199	-1,64581	-0,343578	-5,27832	-2,12495	35	35	35	68,7	68,7	68,7	74,68	0	323,31	10597000000	784				O15067	O15067	PFAS	Phosphoribosylformylglycinamidine synthase	0,439846	-1,05253	-0,952691
-2,13877	-2,92691	-2,69282	-3,21581	-3,01069	-2,94238	-1,16208	-2,20377	-0,832529	-1,28919	-1,05516	-0,896646	34	34	34	14,7	14,7	14,7	399,73	0	144,96	768260000	134				O15143	O15143	ARPC1B	Actin-related protein 2/3 complex subunit 1B	0,27408	-0,884918	-0,647308
1,78919	2,57586	2,04926	2,89678	2,10546	2,14952	3,95396	3,81599	3,91364	3,6612	3,56102	3,77256	58	36	34	70,2	49,2	47,5	103,06	0	323,31	9261800000	974				O15144	O15144	ARPC2	Actin-related protein 2/3 complex subunit 2	0,137561	-0,247568	-0,356994
-2,58152	-2,05366	-1,99624	2,12502	1,66484	1,13585	2,92601	3,39391	3,32841	3,2044	3,27666	3,58368	34	34	34	49,1	49,1	49,1	117,85	0	323,31	2598900000	469				O15145	O15145	ARPC3	Actin-related protein 2/3 complex subunit 3	0,357821	-0,643375	-0,806504
2,04114	2,91809	1,50309	2,41429	2,3946	2,79681	3,32106	2,83329	3,18853	4,1582	3,77886	3,90401	34	34	34	49,3	49,3	49,3	103,28	0	248,22	4080600000	491				O15212	O15212	PFDN6	Prefoldin subunit 6	0,0128635	-0,0325581	-0,0375119
-2,83752	-3,81556	-5,59354	-4,54118	-3,71189	-4,30108	-4,42617	-3,16574	-5,03757	-2,64913	-4,75039	-2,8346	45	45	33	45,4	45,4	36,2	138,56	0	323,31	9592600000	372				O15230;Q16787	O15230	LAMA5	Laminin subunit alpha-5	0,0478853	0,0755015	0,134597
5,7023	6,59813	5,95071	6,6707	6,83797	6,7708	7,23618	7,27278	7,39235	7,25442	7,1606	7,27998	37	37	33	78,6	78,6	69,6	47,168	0	323,31	77324000000	2563				O15347	O15347	HMGB3	High mobility group protein B3	0,47562	-1,50187	-1,014
2,43851	2,58114	2,17262	3,46101	3,47824	3,63072	-0,0837898	1,77439	1,82232	1,49714	1,9017	2,51313	33	33	33	66,7	66,7	66,7	61,054	0	323,31	3402700000	612				O15355	O15355	PPM1G	Protein phosphatase 1G	0,429035	-0,895986	-0,93389
1,62274	2,12078	1,52443	3,06103	2,75047	2,78846	3,09354	3,02508	3,05513	3,30557	3,18649	3,30113	36	36	33	52,3	52,3	49,6	94,33	0	323,31	4536900000	643				O15371	O15371	EIF3D	Eukaryotic translation initiation factor 3 subunit D	0,189844	-0,379215	-0,4737
2,52107	3,51876	0,728458	2,52995	1,46986	3,24262	4,41466	2,63379	4,08366	2,49871	2,21466	1,08162	33	33	33	41,4	41,4	41,4	143,89	0	323,31	2504300000	254				O15382	O15382	BCAT2	Branched-chain-amino-acid aminotransferase, mitochondrial	0,579159	-1,10556	-1,18468
-5,24134	-4,90667	-1,57101	-0,913979	-4,66229	-4,08986	-5,57781	-2,83836	-3,59291	-2,51824	-4,58319	-3,37396	33	33	33	51,8	51,8	51,8	86,724	0	323,31	18322000000	669				O15394	O15394	NCAM2	Neural cell adhesion molecule 2	0,115326	-0,258043	-0,304775
-4,51528	-4,57582	-4,10655	-4,6804	-4,90314	-4,77541	-4,74892	-4,40926	-4,2205	-3,56548	-4,16194	-4,75524	41	38	32	69,1	65,9	56,4	53,651	0	323,31	10929000000	511				O15400	O15400	STX7	Syntaxin-7	3,92647	-2,29285	-6,08219	+	Normoxia_Hypoxia
-1,0989	-0,876503	-4,22287	0,11104	-0,0101929	-0,633646	1,66799	1,5503	1,79316	1,90782	1,80028	2,46005	33	33	32	55,9	55,9	55,9	97,169	0	295,04	2218400000	474				O15511	O15511	ARPC5	Actin-related protein 2/3 complex subunit 5	0,0030981	-0,0109715	-0,00913417
2,71323	3,56359	2,47648	3,05643	2,97862	3,16019	3,48319	3,38175	3,42258	4,2058	3,9382	3,86151	32	32	32	64,9	64,9	64,9	82,588	0	323,31	3671700000	541				O43143	O43143	DHX15	Pre-mRNA-splicing factor ATP-dependent RNA helicase DHX15	0,72805	-0,695151	-1,4164
1,50199	1,82326	1,57174	2,50761	2,17795	1,91198	2,88698	3,21772	3,28852	2,43941	2,97921	2,87854	30	30	30	74,8	74,8	74,8	66,193	0	285,49	4796900000	500				O43278	O43278	SPINT1	Kunitz-type protease inhibitor 1	0,0619901	-0,107255	-0,171852
4,61628	5,59667	4,33392	6,00018	6,1503	6,35484	6,35759	5,90636	6,11169	6,85493	6,52592	6,68049	36	36	30	86,1	86,1	75,5	44,614	0	323,31	32479000000	1399				O43291	O43291	SPINT2	Kunitz-type protease inhibitor 2	0,234774	0,557761	0,56824
2,93143	2,85995	1,7047	5,77165	5,20481	4,76968	5,88545	6,03299	6,10307	6,28617	6,45731	6,54738	48	48	30	64,6	64,6	42,9	84,659	0	323,31	29757000000	1421				O43324	O43324	EEF1E1	Eukaryotic translation elongation factor 1 epsilon-1	0,406397	-0,298225	-0,894086
-2,1606	-1,80863	-3,26144	-0,265173	-1,51085	-1,54987	0,0237331	0,310583	0,398947	1,05845	0,990393	1,26887	30	30	30	31	31	31	123,8	0	110,19	1714800000	304				O43390	O43390	HNRNPR	Heterogeneous nuclear ribonucleoprotein R	0,528032	-0,774196	-1,10156
1,08734	2,74626	0,805893	2,42646	2,52452	2,93667	4,33301	3,91515	4,30102	4,0623	3,86899	3,56647	30	30	30	82,2	82,2	82,2	52,39	0	199,65	3381700000	240				O43396	O43396	TXNL1	Thioredoxin-like protein 1	2,05875	-1,15084	-3,24903	+	Normoxia_Hypoxia
-2,02032	-4,42904	-3,34259	1,23479	0,565939	-0,463017	2,24426	2,20955	2,45636	1,97355	2,27494	2,67575	30	30	30	35,9	35,9	35,9	136,37	0	187,06	1563000000	316				O43399	O43399	TPD52L2	Tumor protein D54	0,184242	-0,423614	-0,461563
4,33686	5,14669	4,49335	6,18054	6,051	5,92105	7,67323	7,46067	7,57151	7,76324	7,66141	7,81244	34	34	29	91,2	91,2	77,7	39,42	0	323,31	67534000000	1655				O43405	O43405	COCH	Cochlin	0,877604	1,18481	1,63756
1,79395	2,20657	2,27526	2,99556	2,82728	2,86586	3,41598	3,51954	3,81026	3,74997	3,65011	3,86941	29	29	29	52,9	52,9	52,9	85,696	0	323,31	3383600000	334				O43570	O43570	CA12	Carbonic anhydrase 12	0,100606	-0,158746	-0,269238
3,29852	3,70332	2,988	3,67684	3,33233	3,87719	2,18667	2,21867	2,18363	3,40988	3,32228	2,884	29	29	29	64,1	64,1	64,1	58,112	0	264,45	12159000000	660				O43583	O43583	DENR	Density-regulated protein	1,00255	-1,3705	-1,81605
1,72795	2,40397	1,0281	3,01778	3,09037	2,92332	4,99475	4,4197	4,82722	5,38714	5,10334	5,16603	29	29	29	77,8	77,8	77,8	53,139	0	261,18	8107700000	539				O43592	O43592	XPOT	Exportin-T	0,388889	-0,363235	-0,862876
-3,81713	-3,79868	-4,01421	-2,19694	-2,44358	-3,7661	-0,967352	-1,05791	0,206358	-0,190662	-0,0359859	-0,0906429	29	29	29	56,4	56,4	56,4	83,549	0	323,31	2547400000	311				O43598	O43598	DNPH1	2-deoxynucleoside 5-phosphate N-hydrolase 1	0,278644	-0,542016	-0,656293
0,96385	2,16411	-0,200703	1,52762	1,83835	1,5945	2,57062	2,11428	2,3234	3,16675	2,82158	2,51175	28	28	28	54,5	54,5	54,5	63,111	0	201,24	6867300000	484				O43707	O43707	ACTN4	Alpha-actinin-4	0,181352	-0,165888	-0,455271
2,52165	2,33137	2,5709	3,51007	3,28454	2,85207	4,56199	4,41857	4,58987	4,99639	4,80333	4,93569	40	40	28	87,2	87,2	68,1	50,663	0	323,31	10126000000	1056				O43708	O43708	GSTZ1	Maleylacetoacetate isomerase	0,0665416	-0,151853	-0,18367
-4,21889	-3,24241	-3,07503	-4,08162	-4,34152	-3,08412	1,12707	1,061	1,37934	0,692974	0,795063	0,841784	27	27	27	50,8	50,8	50,8	84,784	0	189,05	1319500000	233				O43747	O43747	AP1G1	AP-1 complex subunit gamma-1	0,339116	-0,379236	-0,771912
-3,41775	-3,07553	-4,01925	-3,25402	-4,16581	-3,8093	2,27904	1,3342	2,13225	2,98676	2,64023	2,85024	27	27	27	45	45	45	85,532	0	92,706	1763000000	204				O43765	O43765	SGTA	Small glutamine-rich tetratricopeptide repeat-containing protein alpha	0,0427758	-0,0614072	-0,120854
1,80083	2,53884	1,96766	4,18758	3,68085	3,4693	3,13248	3,52923	3,36591	3,2434	3,27851	3,07393	27	27	27	58,5	58,5	58,5	57,116	0	240,09	4972100000	560				O43768	O43768	ENSA	Alpha-endosulfine	0,69494	-1,31203	-1,36602
0,94841	0,663452	-2,24882	4,52249	3,4906	2,65036	3,18795	3,33739	3,49419	5,0448	3,99372	4,51583	27	27	27	35,9	35,9	35,9	76,613	0	323,31	7029500000	558				O43776	O43776	NARS	Asparagine--tRNA ligase, cytoplasmic	2,39859	-2,48658	-3,71714	+	Normoxia_Hypoxia
3,01822	3,87433	2,89695	4,41842	4,46887	4,48836	3,61185	3,46914	3,58072	3,54963	3,51595	3,2042	27	27	27	59,6	59,6	59,6	56,782	0	157,75	7011900000	670				O43809	O43809	NUDT21	Cleavage and polyadenylation specificity factor subunit 5	0,186035	-0,362244	-0,465458
-3,23455	-3,55741	-4,09658	0,957218	1,16356	1,05085	0,753698	0,975435	1,14435	1,24525	1,37739	1,36823	27	27	27	71,1	71,1	71,1	55,52	0	299,93	2348900000	319				O43813	O43813	LANCL1	LanC-like protein 1	0,467885	-0,738896	-1,00086
2,0776	2,20663	1,74365	2,99383	2,65667	2,809	3,12548	2,59688	2,97244	2,90478	2,67975	2,79785	26	26	26	42,6	42,6	42,6	84,87	0	113,84	3194100000	400				O43852	O43852	CALU	Calumenin	0,347391	-0,142923	-0,787279
-3,61682	-2,74041	-0,258791	-2,24282	-3,40577	-3,26202	-4,26476	-3,77829	-3,9039	-1,43551	-1,50252	-1,159	26	26	26	71,4	71,4	71,4	45,059	0	323,31	21369000000	866				O43924	O43924	PDE6D	Retinal rod rhodopsin-sensitive cGMP 3,5-cyclic phosphodiesterase subunit delta	0,0833105	0,0921383	0,226404
0,314423	0,340483	-0,555021	1,76768	1,43456	1,28626	2,50105	2,1164	2,36789	2,14668	1,91976	2,02042	26	26	26	44,2	44,2	44,2	72,932	0	117,22	2574800000	259				O60220	O60220	TIMM8A	Mitochondrial import inner membrane translocase subunit Tim8 A	0,900164	-1,25191	-1,67015
-2,95597	-3,34564	-4,12304	-3,46131	-3,46038	-4,24266	-4,87785	-3,88083	-4,92555	-3,96963	-3,78509	-3,27879	26	26	26	58,3	58,3	58,3	60,673	0	307,42	6129000000	433				O60506	O60506	SYNCRIP	Heterogeneous nuclear ribonucleoprotein Q	0,76452	-1,93181	-1,47124
-4,6737	-1,7372	-4,29525	-1,5244	-2,86047	-1,31536	3,02139	2,55907	2,79908	2,19254	1,94922	1,98714	25	25	25	35,5	35,5	35,5	103,13	0	189,42	2908400000	366				O60547	O60547	GMDS	GDP-mannose 4,6 dehydratase	1,00002	-1,20401	-1,81248
3,38824	4,04807	3,59058	4,35238	4,40031	4,27933	4,80475	3,99187	4,77727	5,68477	5,35631	5,54859	26	26	25	80,7	80,7	77,1	36,688	0	323,31	22187000000	1301				O60568	O60568	PLOD3	Procollagen-lysine,2-oxoglutarate 5-dioxygenase 3	0,0914518	0,368086	0,246717
1,87561	3,82416	2,42635	3,97565	3,72904	3,83982	-4,18683	-2,99562	-5,72514	-4,43615	-3,55679	-5,79888	26	26	25	29,8	29,8	29,2	137,91	0	149,37	962640000	143				O60701	O60701	UGDH	UDP-glucose 6-dehydrogenase	0,0413746	0,231167	0,117062
-2,74614	-2,94876	-3,37827	-2,51598	-4,67694	-4,54853	-3,56568	-3,02075	-3,70598	-0,954668	-1,32713	-1,33049	26	26	25	27,2	27,2	26,5	144,91	0	129,38	1676000000	146				Q99880;Q99879;Q99877;Q93079;Q5QNW6;P62807;P58876;P57053;O60814;Q16778;P33778;P23527;P06899;Q8N257;Q96A08	Q99880;Q99879;Q99877;Q93079;Q5QNW6;P62807;P58876;P57053;O60814;Q16778;P33778;P23527;P06899;Q8N257;Q96A08	HIST1H2BL;HIST1H2BM;HIST1H2BN;HIST1H2BH;HIST2H2BF;HIST1H2BC;HIST1H2BD;H2BFS;HIST1H2BK;HIST2H2BE;HIST1H2BB;HIST1H2BO;HIST1H2BJ;HIST3H2BB;HIST1H2BA	Histone H2B type 1-L;Histone H2B type 1-M;Histone H2B type 1-N;Histone H2B type 1-H;Histone H2B type 2-F;Histone H2B type 1-C/E/F/G/I;Histone H2B type 1-D;Histone H2B type F-S;Histone H2B type 1-K;Histone H2B type 2-E;Histone H2B type 1-B;Histone H2B type 1-O;Histone H2B type 1-J;Histone H2B type 3-B;Histone H2B type 1-A	1,15047	1,18641	2,02222
-1,80421	0,167685	-0,0561008	2,32465	1,68556	1,64341	2,31519	2,24073	2,21428	1,36592	1,17447	1,05824	25	25	25	20,6	20,6	20,6	212,88	0	234,81	1174000000	223				O60841	O60841	EIF5B	Eukaryotic translation initiation factor 5B	0,288715	-0,607766	-0,675982
-4,17773	-4,12477	-2,0472	-2,50843	-2,79798	-4,30666	-4,51889	-3,82036	-2,84561	-4,13499	-4,56441	-3,90337	26	26	25	20,6	20,6	19,9	183,56	0	213,14	2586000000	276				O60869	O60869	EDF1	Endothelial differentiation-related factor 1	0,0985843	0,350378	0,264292
-0,148972	1,62534	-1,13531	2,36337	2,5676	2,88901	2,66189	2,75943	2,88202	2,90891	2,9197	2,93924	25	25	25	42,2	42,2	42,2	62,639	0	119,35	2687100000	253				O60888	O60888	CUTA	Protein CutA	0,35863	-0,935319	-0,807989
-2,64631	-2,48841	-2,72483	0,0501251	0,00452232	0,74931	1,98888	1,48062	1,84448	2,80956	2,37708	2,32965	25	25	25	72,6	72,6	72,6	64,149	0	232,61	1104100000	242				O60911	O60911	CTSV	Cathepsin L2	0,0745384	0,192841	0,204204
2,84273	3,67853	2,87273	3,50258	3,12311	4,23507	0,831774	-0,237368	0,659832	1,0837	0,795139	0,49629	25	25	25	62,4	62,4	62,4	52,384	0	283	1472600000	217				O60936	O60936	NOL3	Nucleolar protein 3	0,366262	0,407542	0,82195
-3,68615	-4,39279	-3,38986	-3,52187	-3,82659	-3,11346	2,12927	3,43035	3,17601	1,79434	2,28099	2,2664	24	24	24	67,2	67,2	67,2	55,023	0	152,86	1187700000	160				O75054	O75054	IGSF3	Immunoglobulin superfamily member 3	0,0186385	0,0393517	0,0540098
4,40265	4,60965	3,17242	3,5677	3,33945	4,32327	0,597195	0,933699	0,33709	1,39804	1,19949	1,2839	24	24	24	70,7	70,7	70,7	47,517	0	205,36	2912700000	364				O75083	O75083	WDR1	WD repeat-containing protein 1	0,0987886	-0,100745	-0,264793
3,23359	4,70214	1,09951	4,18259	4,20151	4,51163	6,74324	6,84949	6,28115	6,95285	6,98524	6,68912	37	37	24	77,2	77,2	59,8	48,057	0	323,31	22249000000	726				O75223	O75223	GGCT	Gamma-glutamylcyclotransferase	1,79278	-0,853412	-2,88973	+	Normoxia_Hypoxia
4,79984	4,94094	4,71372	5,71558	5,84651	6,0971	5,2622	4,83085	5,10643	5,66039	5,19854	5,40078	31	31	24	67,6	67,6	50,4	63,146	0	323,31	17428000000	1153				O75340	O75340	PDCD6	Programmed cell death protein 6	2,11117	-1,03286	-3,32045	+	Normoxia_Hypoxia
0	0,943892	-0,829689	4,12302	3,55736	3,00739	4,35879	4,92764	4,76688	4,32384	4,89654	4,80507	47	29	24	71,5	50,8	44,1	83,263	0	316,72	11361000000	686				O75347	O75347	TBCA	Tubulin-specific chaperone A	0,381581	-0,766741	-0,849731
2,67243	3,73087	2,81471	3,51715	3,69805	3,86529	2,73886	2,3383	2,53628	3,26004	2,96609	2,92956	24	24	24	78	78	78	46,247	0	185,91	3468300000	575				O75363	O75363	BCAS1	Breast carcinoma-amplified sequence 1	1,70498	-1,88164	-2,77183	+	Normoxia_Hypoxia
-3,16936	-3,39032	-0,606979	0,888706	0,539278	-0,815744	0,394505	1,028	1,09927	0,162857	0,936846	1,38538	24	24	24	35,5	35,5	35,5	110,42	0	262,8	854850000	178				O75367	O75367	H2AFY	Core histone macro-H2A.1	0,250821	0,466718	0,6009
-3,84429	-3,82325	-2,73052	-0,907278	-5,73437	-4,65476	-4,37724	-3,81902	-1,79005	-2,48662	-4,61559	-5,38332	54	54	24	63,4	63,4	28	93,313	0	323,31	46231000000	873				O75368	O75368	SH3BGRL	SH3 domain-binding glutamic acid-rich-like protein	0,0913965	0,18803	0,24658
-3,78471	-4,63423	-3,19059	-3,30225	-3,72618	-5,07879	-2,0187	-3,08906	-2,17013	-3,18759	-3,67116	-3,43114	24	24	24	28,4	28,4	28,4	131,14	0	105,96	686510000	123				O75369	O75369	FLNB	Filamin-B	0,526248	-1,86012	-1,09862
0,667324	1,71697	0,804295	2,19054	2,28806	2,5624	2,07992	1,77071	1,97873	2,77224	2,44827	2,33208	24	24	24	52,8	52,8	52,8	72,595	0	163,21	1706300000	277				O75390	O75390	CS	Citrate synthase, mitochondrial	0,00398807	-0,00698249	-0,0117462
1,6525	2,09665	1,34994	2,91879	2,68897	2,73999	3,02592	2,51233	2,75433	3,91677	3,75224	3,58441	24	24	23	63,5	63,5	61,4	46,659	0	226,91	2915200000	314				O75436	O75436	VPS26A	Vacuolar protein sorting-associated protein 26A	0,517862	-0,459773	-1,08476
-2,153	-1,16131	-2,77077	-0,501867	0,111677	0,393375	4,83967	3,74513	4,46038	4,67884	4,31267	4,38334	23	23	23	60,3	60,3	60,3	47,65	0	306,56	4365600000	273				O75506	O75506	HSBP1	Heat shock factor-binding protein 1	0,413937	-0,803439	-0,90741
2,23481	2,63775	1,6307	3,16017	2,53981	2,94855	2,41865	1,89293	2,3709	2,16943	1,68603	1,63237	24	23	23	36,5	35,5	35,5	86,942	0	155,69	5187700000	488				O75531	O75531	BANF1	Barrier-to-autointegration factor;Barrier-to-autointegration factor, N-terminally processed	0,689774	-0,557876	-1,35811
1,44246	2,29543	0,703957	2,45036	2,35917	2,14005	5,08473	5,65583	5,58114	6,08635	6,14431	6,43789	23	23	23	60,9	60,9	60,9	44,552	0	323,31	23210000000	885				O75607	O75607	NPM3	Nucleoplasmin-3	1,83969	-1,26952	-2,95282	+	Normoxia_Hypoxia
2,04574	2,46104	2,21199	2,73046	3,29478	3,22798	4,87428	4,87165	5,25146	6,21259	6,17296	5,51177	24	24	23	71,6	71,6	68,3	36,842	0	323,31	9688900000	433				O75821	O75821	EIF3G	Eukaryotic translation initiation factor 3 subunit G	0,814762	-0,710264	-1,54578
-2,33862	1,10681	0,176857	1,25238	0,976398	1,26014	2,68795	2,11079	2,54744	3,10016	2,87099	2,77956	23	23	23	48,4	48,4	48,4	69,284	0	229,26	2104100000	315				O75822	O75822	EIF3J	Eukaryotic translation initiation factor 3 subunit J	0,910434	-0,841176	-1,68493
1,70983	2,25992	-0,100645	0,92964	1,06653	0,97337	2,31398	1,85116	2,15104	1,85616	1,59727	1,67259	23	23	23	36,6	36,6	36,6	105,32	0	143,19	1287800000	275				O75874	O75874	IDH1	Isocitrate dehydrogenase [NADP] cytoplasmic	1,86381	-1,03492	-2,9853	+	Normoxia_Hypoxia
3,47406	3,93798	3,0394	3,66078	3,48859	3,71487	3,83096	3,0414	3,54881	3,90012	3,62805	3,51397	23	23	23	76,4	76,4	76,4	35,554	0	280,36	3992000000	489				O75882	O75882	ATRN	Attractin	0,123873	0,261495	0,325048
-0,374088	1,02557	-3,85874	1,30425	0,881659	1,17863	-0,285255	-1,38983	-0,66585	-1,83431	-1,65109	-2,21009	24	24	23	43,4	43,4	42,3	86,955	0	269,26	3276900000	327				O75891	O75891	ALDH1L1	Cytosolic 10-formyltetrahydrofolate dehydrogenase	1,01706	1,68066	1,8365
-3,21203	-3,47702	-4,74588	-3,22355	-3,6308	-4,17578	3,22891	2,6173	2,95316	4,22452	3,89564	3,79224	23	23	23	68,4	68,4	68,4	52,351	0	172,39	2577800000	313				O75937	O75937	DNAJC8	DnaJ homolog subfamily C member 8	0,192544	0,334737	0,479519
-3,62979	-3,62045	-2,7544	-2,77834	-3,80922	-3,45887	-2,68435	-3,13226	-1,28889	-0,26277	-0,763027	-0,00184059	23	23	23	21,3	21,3	21,3	161,69	0	281,1	701150000	173				O76003	O76003	GLRX3	Glutaredoxin-3	0,0577999	-0,157516	-0,160886
-3,3326	-0,815977	-2,15797	0,282246	0,383139	-0,0774803	3,03841	3,01367	3,33905	4,32827	3,97289	3,53639	23	23	23	66,9	66,9	66,9	51,172	0	242,97	2176500000	223				O76021	O76021	RSL1D1	Ribosomal L1 domain-containing protein 1	0,414791	-0,612081	-0,908915
-3,19534	0,66975	-1,4957	0,188107	0,932608	0,590778	3,2851	3,3813	3,4933	3,71872	3,80342	3,93295	23	23	23	66,8	66,8	66,8	43,786	0	227,22	4052400000	404				O76061	O76061	STC2	Stanniocalcin-2	0,752771	-1,02358	-1,45364
1,87568	2,06155	1,30044	1,76102	1,6827	1,75769	-1,73278	-3,58462	-1,30496	0,611128	0,133589	-0,207529	22	22	22	34,6	34,6	34,6	113,74	0	92,937	892290000	174				O94760	O94760	DDAH1	N(G),N(G)-dimethylarginine dimethylaminohydrolase 1	0,553843	-0,791969	-1,14378
2,88892	2,67765	2,34783	2,50464	2,83875	3,01986	-0,208069	-0,434534	-0,368822	0,525496	0,00721169	-0,0857582	22	22	22	49,1	49,1	49,1	61,397	0	73,741	1112800000	193				O94808	O94808	GFPT2	Glutamine--fructose-6-phosphate aminotransferase [isomerizing] 2	1,81192	-2,4445	-2,91546	+	Normoxia_Hypoxia
1,31901	1,95958	0,767412	1,28459	1,27666	1,52807	2,02079	1,71208	2,04941	1,97157	1,76332	1,79615	22	22	22	54,4	54,4	54,4	60,702	0	114,08	1988300000	287				O94907;Q9UBU2	O94907	DKK1	Dickkopf-related protein 1	0,329405	1,50554	0,753748
0,239836	0,711794	-0,901529	0,965033	1,11869	1,28463	0,708714	0,0381145	0,833466	1,61571	1,45915	1,22876	22	22	22	57,2	57,2	57,2	37,821	0	323,31	13979000000	552				O94985	O94985	CLSTN1	Calsyntenin-1;Soluble Alc-alpha;CTF1-alpha	0,434104	0,331882	0,942721
3,49471	4,63775	3,53443	4,97011	4,56546	4,63639	5,70638	5,89472	5,79949	6,3408	6,24093	6,34547	38	35	22	70,4	66,9	42	70,051	0	323,31	21330000000	1229				O95084	O95084	PRSS23	Serine protease 23	0,985619	-1,91171	-1,79214
4,85634	5,13281	4,48529	5,66066	5,9697	5,81501	3,7477	3,70059	3,69006	4,71415	4,48765	4,30179	22	22	22	66	66	66	35,503	0	187,36	11062000000	648				O95274	O95274	LYPD3	Ly6/PLAUR domain-containing protein 3	0,339227	-0,584	-0,772119
1,74552	2,36941	1,73958	1,86072	1,5139	1,58335	-4,51332	-3,75371	-3,10277	-1,55771	-2,51263	-3,71857	22	22	22	66,6	66,6	66,6	34,985	0	323,31	24131000000	529				O95292	O95292	VAPB	Vesicle-associated membrane protein-associated protein B/C	0,655276	-0,958121	-1,30486
-4,91611	-3,2843	-1,90525	-3,23706	-2,57849	-3,11813	0,639889	0,426481	0,850771	0,320206	0,659586	0,263433	25	25	22	68	68	59,4	62,293	0	231,09	1649400000	208				O95336	O95336	PGLS	6-phosphogluconolactonase	0,67245	-1,28189	-1,33145
1,4059	2,04092	1,361	2,05832	2,24488	2,11955	1,86853	1,58911	1,647	3,17801	2,89069	2,63407	23	23	22	47,8	47,8	45,5	70,905	0	194,57	3370000000	598				O95373;O15397	O95373	IPO7	Importin-7	0,108875	-0,134384	-0,2893
-2,74422	-3,88662	-2,54805	-1,60254	-4,51383	-3,12492	-0,48675	-0,0843964	-0,143887	-0,212927	-0,2404	-0,0590782	23	23	21	31,6	31,6	29,9	123,63	0	183,73	672370000	161				O95394	O95394	PGM3	Phosphoacetylglucosamine mutase	1,40181	-0,963262	-2,36454	+	Normoxia_Hypoxia
-0,541313	1,33523	0,948177	-0,107903	-0,279291	-0,0658855	-5,52355	-1,36469	-3,22484	-0,891874	-3,41922	-2,74392	22	21	21	68,9	65,3	65,3	36,638	0	270,4	8490400000	556				O95433	O95433	AHSA1	Activator of 90 kDa heat shock protein ATPase homolog 1	0,876163	-0,879877	-1,63547
-2,96332	-2,07947	-3,82863	-0,478773	-1,72613	-1,00666	1,40268	1,55729	1,51034	1,51683	1,4226	1,69276	21	21	21	51,1	51,1	51,1	57,41	0	134,59	1293700000	224				O95777	O95777	LSM8	U6 snRNA-associated Sm-like protein LSm8	0,0685245	-0,136401	-0,188789
-3,78281	-2,91492	-4,59998	0,957811	0,614689	0,501085	1,44703	1,65097	1,64777	1,86906	2,01152	1,89074	21	21	21	75,9	75,9	75,9	49,973	0	254,52	1603800000	364				O95782	O95782	AP2A1	AP-2 complex subunit alpha-1	0,572024	-0,832541	-1,1732
2,05701	3,91719	2,37122	4,80624	4,59279	4,94692	4,46247	5,28969	4,68818	4,80792	4,95044	4,72112	22	22	21	51,3	51,3	51,3	37,429	0	196,01	9820500000	542				O95817	O95817	BAG3	BAG family molecular chaperone regulator 3	0,0440153	-0,147848	-0,124201
-0,842089	-0,0141792	-2,00456	1,88147	1,55663	1,40923	0,925575	0,817261	1,173	2,32197	2,02601	2,22667	21	21	21	41,1	41,1	41,1	83,434	0	89,053	1672100000	272				O95831	O95831	AIFM1	Apoptosis-inducing factor 1, mitochondrial	0,903274	-1,79797	-1,67463
-0,993692	0,0721207	-3,80874	2,0217	1,39796	0,620998	1,77866	2,23886	2,15553	1,79382	1,83963	2,36566	21	21	21	32,9	32,9	32,9	95,337	0	97,292	1579800000	224				O95834	O95834	EML2	Echinoderm microtubule-associated protein-like 2	1,19981	-1,51551	-2,09006
3,47611	3,91291	2,67133	3,87774	3,8903	4,00408	4,21358	3,43171	3,9586	3,34452	2,9146	2,99786	21	21	21	48,5	48,5	48,5	65,102	0	223,61	6435100000	763				O95861	O95861	BPNT1	3(2),5-bisphosphate nucleotidase 1	0,674152	-1,01456	-1,33408
-4,61532	-2,66611	-2,76192	-3,05645	-3,12288	-2,37951	-5,97016	-6,00796	-5,903	-4,10681	-3,78841	-4,01268	20	20	20	62,2	62,2	62,2	42,026	0	174,88	16426000000	313				O95865	O95865	DDAH2	N(G),N(G)-dimethylarginine dimethylaminohydrolase 2	0,792174	-1,42856	-1,51241
1,06268	1,75721	1,31952	2,20458	2,18691	2,07307	2,76706	2,39745	2,56682	3,22081	2,73714	2,91246	20	20	20	81,3	81,3	81,3	32,118	0	135,14	3509600000	495				O95994;Q8TD06	O95994	AGR2	Anterior gradient protein 2 homolog	1,2085	-2,05868	-2,10196
4,33291	4,4627	2,87161	3,35639	3,85016	4,21898	0,934507	0,852743	1,01132	1,26481	1,11918	1,02431	20	20	20	50,5	50,5	50,5	54,177	0	173,3	2299900000	295				P00167	P00167	CYB5A	Cytochrome b5	0,398905	0,406752	0,880777
-0,105034	2,33693	0,681646	2,60266	2,69952	3,20358	5,47166	5,1578	5,34214	4,55229	4,37567	4,39647	20	20	20	68,9	68,9	68,9	34,814	0	213,24	6642800000	239				P00338	P00338	LDHA	L-lactate dehydrogenase A chain	1,36792	-0,836818	-2,31876	+	Normoxia_Hypoxia
-1,17902	-0,531315	-1,30605	1,02848	0,749916	0,504673	0,667089	1,17748	1,43652	0,7495	0,262478	0,88113	20	20	20	26,7	26,7	26,7	102,48	0	85,85	557420000	81				P00367;P49448	P00367;P49448	GLUD1;GLUD2	Glutamate dehydrogenase 1, mitochondrial;Glutamate dehydrogenase 2, mitochondrial	0,136068	-0,317873	-0,353538
0,185747	1,80177	-0,722889	0,229879	0,337542	0,803724	0,705284	0,601995	0,982143	2,02605	1,63939	1,33212	20	20	20	52,6	52,6	52,6	56,166	0	118,51	757020000	106				P00390	P00390	GSR	Glutathione reductase, mitochondrial	0,294554	0,161023	0,687313
-0,438179	0,580536	0,555202	0,646713	0,823473	0,894423	2,93124	2,56106	2,78149	2,95463	2,5828	2,61069	32	20	20	80,5	61,3	61,3	50,582	0	220,66	2247500000	297				P00441	P00441	SOD1	Superoxide dismutase [Cu-Zn]	0,610769	-0,365471	-1,23507
-3,81579	-3,93229	-3,80079	-1,90821	-4,01884	-2,18983	-1,58143	-3,89371	-2,15979	-3,01322	-1,94003	-1,70274	20	20	20	51,4	51,4	51,4	61,448	0	123,05	764040000	182				P00491	P00491	PNP	Purine nucleoside phosphorylase	0,904239	-0,577372	-1,67602
6,40794	7,49553	6,04265	6,81579	6,92796	7,00946	7,06273	6,43881	6,74822	7,09093	6,60868	6,69922	20	20	20	75,9	75,9	75,9	30,791	0	264,67	45142000000	963				P00492;Q9NRG1	P00492	HPRT1	Hypoxanthine-guanine phosphoribosyltransferase	0,329282	-0,888363	-0,753518
-4,03337	0,0446854	-3,43667	0,973255	0,973536	0,916616	1,08391	1,6342	1,47491	1,43139	1,59066	1,90541	21	21	20	45,9	45,9	44,2	51,901	0	249,21	2023800000	388				P00505	P00505	GOT2	Aspartate aminotransferase, mitochondrial	0,0653365	-0,176524	-0,180551
-4,00022	-2,83387	-3,64166	-1,99719	-3,49457	-3,68891	1,8672	1,76936	1,876	2,44276	2,11216	1,93569	20	20	20	50,8	50,8	50,8	53,879	0	115,24	2087700000	257				P00558	P00558	PGK1	Phosphoglycerate kinase 1	1,5725	-0,940691	-2,59411	+	Normoxia_Hypoxia
-4,49381	-3,14082	-4,00071	-1,57911	-1,73164	-0,946245	-0,069252	-0,0527248	0,121437	1,0848	1,00974	0,776392	20	20	20	55,9	55,9	55,9	49,411	0	186,63	3119500000	428				P00568	P00568	AK1	Adenylate kinase isoenzyme 1	0,699326	-1,1439	-1,37273
-4,98221	-2,17956	-4,09365	0,33873	0,0833988	-0,449474	-0,281826	0,730249	0,654116	0,70599	1,15589	1,34626	20	20	20	49,7	49,7	49,7	59,366	0	82,515	843370000	211				P00751	P00751	CFB	Complement factor B;Complement factor B Ba fragment;Complement factor B Bb fragment	0,0632794	-0,335858	-0,17521
-1,40374	-0,00601578	-4,26611	1,12748	1,19019	0,705921	2,10389	2,36765	2,41762	2,69592	2,39977	2,83787	19	19	19	84,6	84,6	84,6	26,922	0	197,25	4198100000	338				P00918	P00918	CA2	Carbonic anhydrase 2	0,0411843	-0,358045	-0,116546
2,80827	3,51761	2,46406	2,49305	2,61216	2,86225	2,73576	2,16644	2,52066	2,91978	2,37658	1,98283	19	19	19	60	60	60	56,256	0	145,67	1967900000	287				P01009	P01009	SERPINA1	Alpha-1-antitrypsin;Short peptide from AAT	0,171219	-0,370357	-0,433025
4,38606	4,41844	3,46315	6,37702	6,9353	6,73509	4,74857	4,31081	4,6637	6,69179	6,07547	6,26322	19	19	19	75,8	75,8	75,8	36,053	0	220,48	28282000000	1115				P01011	P01011	SERPINA3	Alpha-1-antichymotrypsin;Alpha-1-antichymotrypsin His-Pro-less	0,253742	-1,06965	-0,606787
-3,77831	-3,70509	-3,19157	-0,728636	-4,05636	-2,70941	-4,21206	-3,57828	-2,84263	-3,39039	-3,37454	-3,65335	25	25	19	37,9	37,9	29	97,147	0	120,91	674770000	132				P01024	P01024	C3	Complement C3;Complement C3 beta chain;C3-beta-c;Complement C3 alpha chain;C3a anaphylatoxin;Acylation stimulating protein;Complement C3b alpha chain;Complement C3c alpha chain fragment 1;Complement C3dg fragment;Complement C3g fragment;Complement C3d fragment;Complement C3f fragment;Complement C3c alpha chain fragment 2	1,2693	-1,1151	-2,185
-2,16429	0,772182	-0,505127	0,989288	0,682695	0,924936	2,33996	1,7117	2,15866	1,19975	0,950584	1,14877	19	19	19	59,6	59,6	59,6	38,604	0	123,44	2300500000	270				P01033	P01033	TIMP1	Metalloproteinase inhibitor 1	0,199755	1,13469	0,494972
-0,709444	0,230598	0,0567245	1,61754	1,17856	0,920219	1,89362	1,94521	2,02012	2,80383	2,54665	2,53549	31	19	19	53,8	38,4	38,4	69,412	0	136,53	1841800000	315				P01034	P01034	CST3	Cystatin-C	0,158749	-0,26904	-0,405252
-3,84084	-4,14362	-3,11782	0,650795	0,196798	-0,313089	0,478569	0,93034	0,809364	0,901125	1,16164	1,6979	19	19	19	54	54	54	60,343	0	119,69	1012400000	193				P01036	P01036	CST4	Cystatin-S	0,0922068	-0,396476	-0,248587
-0,275223	1,25918	-4,38588	1,69485	1,40011	1,60634	1,60714	1,92682	2,05028	1,76113	1,80217	1,36026	20	19	19	37,5	36,2	36,2	66,408	0	102,02	1005100000	152				P01037	P01037	CST1	Cystatin-SN	1,2014	-1,21613	-2,09224
-3,30037	-0,259565	-3,25572	1,2762	0,635021	0,931747	0,855408	1,25864	1,33235	0,453444	0,585619	0,698893	23	23	19	42,8	42,8	37,1	100,07	0	103,79	565390000	95				P01111;P01112;P01116	P01111;P01112	NRAS;HRAS	GTPase NRas;GTPase HRas;GTPase HRas, N-terminally processed	0,822237	0,679422	1,55678
2,27999	3,09909	1,8356	3,73248	3,55239	3,58193	2,82302	2,2515	2,52905	1,55865	1,47944	1,60387	19	19	19	40,8	40,8	40,8	67,404	0	118,73	1842400000	186				P01130;Q14114	P01130	LDLR	Low-density lipoprotein receptor	0,763229	-0,801321	-1,46931
-2,94345	-3,14874	-4,63076	-0,75297	-2,23281	-3,40475	-0,041769	0,377665	0,176392	0,163794	0,264267	0,22341	19	19	19	22,4	22,4	22,4	120,84	0	79,783	663500000	123				P01344	P01344	IGF2	Insulin-like growth factor II;Insulin-like growth factor II;Insulin-like growth factor II Ala-25 Del;Preptin	1,21952	-0,621717	-2,11705
-3,41186	-3,34482	-4,47619	-2,74975	-3,15203	-4,40003	-2,2559	-0,665899	-1,0926	-0,997406	-0,534729	-0,782297	21	21	19	35,7	35,7	32,1	85,595	0	174,85	611990000	77				P01892;P10316;P30459;P01891;P10314;P30453;P16189;P16190;P30457;P30456;P30450;P18462	P01892;P10316;P30459;P01891;P10314;P30453;P16189	HLA-A	HLA class I histocompatibility antigen, A-2 alpha chain;HLA class I histocompatibility antigen, A-69 alpha chain;HLA class I histocompatibility antigen, A-74 alpha chain;HLA class I histocompatibility antigen, A-68 alpha chain;HLA class I histocompatibility antigen, A-32 alpha chain;HLA class I histocompatibility antigen, A-34 alpha chain;HLA class I histocompatibility antigen, A-31 alpha chain	0,131175	-0,127376	-0,342167
-3,11288	-2,80378	-4,39342	-1,13491	-4,17756	-2,65187	-0,15027	0,176016	0,304943	-0,436253	-0,291403	-0,281752	19	19	19	31,2	31,2	31,2	102	0	53,431	416440000	72				P02144	P02144	MB	Myoglobin	0,762898	-1,00016	-1,46882
-1,67898	-1,81546	-4,02473	0,957968	0,474277	0,68321	0,934153	1,31025	1,32238	0,898512	0,926531	1,14181	19	19	19	30,2	30,2	30,2	96,022	0	235,41	902950000	211				P02452;CON__Q862S4	P02452	COL1A1	Collagen alpha-1(I) chain	0,0172374	0,0528974	0,050026
-3,41915	-4,45251	-3,58733	-1,73455	-1,75965	-1,88139	0,570705	0,28513	0,531433	0,840452	0,117279	0,661322	18	18	18	22,6	22,6	22,6	144,73	0	142,91	681070000	190				P02461	P02461	COL3A1	Collagen alpha-1(III) chain	0,256018	-0,347973	-0,611361
1,32055	2,17786	0,591341	1,3261	1,64325	1,93901	-1,18478	-2,43426	-1,1925	1,01385	0,730421	0,5271	18	18	18	47,2	47,2	47,2	59,755	0	88,246	511470000	95				P02545	P02545	LMNA	Prelamin-A/C;Lamin-A/C	0,725511	-0,565568	-1,41256
-2,83573	-1,20475	-3,60642	0,265448	-0,502451	-0,0416031	2,36584	0,407499	1,67575	0,265173	-0,172152	-0,175257	18	18	18	22,1	22,1	22,1	112,89	0	123,2	651870000	73				P02751	P02751	FN1	Fibronectin;Anastellin;Ugl-Y1;Ugl-Y2;Ugl-Y3	0,298294	1,22372	0,69454
-7,93154	-3,58595	-1,12253	-1,03071	-7,63637	-4,44606	-3,58814	-8,42438	-2,53324	-1,38908	-3,39976	-3,90063	18	18	18	62,4	62,4	62,4	34,632	0	237,32	95293000000	636				P02786	P02786	TFRC	Transferrin receptor protein 1;Transferrin receptor protein 1, serum form	0,826834	-0,353198	-1,56353
2,03257	2,68707	1,71249	2,25715	2,33917	2,57294	0,278944	-0,0862637	0,0449142	1,18029	0,88961	0,896982	18	18	18	48,7	48,7	48,7	54,548	0	135,2	1369200000	299				P02794	P02794	FTH1	Ferritin heavy chain;Ferritin heavy chain, N-terminally processed	1,1545	-1,51287	-2,02777
-2,6078	-0,170303	-2,1309	1,82277	0,930382	2,14253	1,07593	2,25308	1,66119	1,3171	1,47026	1,2445	18	18	18	33,7	33,7	33,7	76,149	0	67,803	801550000	120				P03950	P03950	ANG	Angiogenin	2,86845	-1,43955	-4,39108	+	Normoxia_Hypoxia
-2,05427	-0,0545769	-3,69791	1,43499	0,932831	0,229374	1,67694	2,29721	2,25052	2,71206	2,5759	2,87264	18	18	18	51,7	51,7	51,7	50,118	0	103,12	3044500000	284				P04040	P04040	CAT	Catalase	0,956698	-1,31692	-1,7511
4,22019	4,71488	3,98843	4,50549	4,31879	4,2002	4,05889	3,74816	4,02679	4,26189	3,96415	3,89607	18	18	18	71	71	71	48,141	0	261,21	11474000000	764				P04062	P04062	GBA	Glucosylceramidase	0,129817	-0,191857	-0,338996
0,12598	0,956602	-0,964977	0,351942	0,421112	1,13515	1,77196	1,11694	1,59976	2,04206	1,64318	1,30946	18	18	18	34,1	34,1	34,1	63,544	0	84,006	4137900000	228				P04066	P04066	FUCA1	Tissue alpha-L-fucosidase	1,59542	-1,3638	-2,62485	+	Normoxia_Hypoxia
-4,21882	-3,18064	-3,686	-0,974888	-0,427238	-1,43274	0,508427	1,11882	0,942562	0,697054	0,977608	1,24587	18	18	18	40,6	40,6	40,6	65,308	0	94,394	873330000	255				P04075;P05062	P04075	ALDOA	Fructose-bisphosphate aldolase A	0,484424	-0,784562	-1,02889
-2,54178	-3,2339	-3,91491	-2,49112	-4,37097	-3,1008	2,41675	2,35166	2,26967	2,54175	1,88873	2,29316	32	19	18	53	35,2	33,8	68,563	0	168,66	1256400000	238				P04080	P04080	CSTB	Cystatin-B	0,64966	-1,70129	-1,29612
2,9446	3,45185	2,78891	3,78288	3,72635	3,6925	4,08272	3,46137	3,89717	4,74308	4,31883	4,40655	18	18	18	66,5	66,5	66,5	36,426	0	230,86	6611500000	407				P04155	P04155	TFF1	Trefoil factor 1	0,0100908	0,0284122	0,0295172
-3,11831	-3,20024	-3,36619	0,299973	0,174017	0,132837	0,14695	0,1933	0,511011	0,871431	0,783321	1,34721	18	18	18	39,1	39,1	39,1	83,165	0	128,5	920320000	236				P04179	P04179	SOD2	Superoxide dismutase [Mn], mitochondrial	0,0503593	-0,144145	-0,141203
-2,79642	-1,40653	-4,12661	-0,39068	-1,47923	-0,490486	-0,867336	-0,889521	-1,25957	0,291985	-0,255491	-0,0946541	18	18	18	41,5	41,5	41,5	55,799	0	110,03	1826300000	226				P04406;O14556	P04406	GAPDH	Glyceraldehyde-3-phosphate dehydrogenase	5,59575	-2,1812	-9,50074	+	Normoxia_Hypoxia
-0,776453	-0,663948	-0,810263	1,32296	0,592939	0,575583	2,10703	2,37276	2,42648	1,842	2,16265	2,42365	18	18	18	65,1	65,1	65,1	47,371	0	129,73	1829300000	270				P04424	P04424	ASL	Argininosuccinate lyase	0,127416	-0,238792	-0,333377
2,6959	3,66311	2,63526	3,92964	3,60909	3,78981	5,33697	5,07286	5,32792	5,07916	4,81435	4,95486	20	18	18	71	67,8	67,8	29,174	0	255,37	13813000000	737				P04626;Q16584;Q02779;Q5TCX8;P80192	P04626	ERBB2	Receptor tyrosine-protein kinase erbB-2	0,0606072	-0,422364	-0,168242
4,02171	4,44304	3,69947	4,60831	4,57451	4,37802	5,53493	5,61965	5,61017	5,8804	5,50229	5,56837	23	23	18	78,4	78,4	63,3	27,745	0	323,31	18761000000	774				P04632;Q96L46	P04632	CAPNS1	Calpain small subunit 1	0,453719	-0,509867	-0,976626
-0,0965176	0,135437	-2,85835	-0,384413	-0,197517	-0,547338	3,35163	2,41067	3,17031	2,16121	1,99436	2,02848	18	18	18	32,8	32,8	32,8	65,33	0	245,51	8911400000	445				P04792	P04792	HSPB1	Heat shock protein beta-1	0,486202	-1,96017	-1,03189
0,236506	1,60726	-0,830263	1,51024	1,12526	1,67372	2,22526	1,94434	2,18757	1,18344	1,25721	1,26616	18	18	18	31,6	31,6	31,6	97,44	0	89,086	3400400000	301				P05023;P13637;P50993;Q13733;P54707;P20648	P05023	ATP1A1	Sodium/potassium-transporting ATPase subunit alpha-1	0,190175	-0,472827	-0,474414
-0,755701	0,56822	-1,24496	1,25998	1,05365	0,743307	1,08152	1,3135	1,54109	2,24681	2,46154	2,41506	18	18	18	57,3	57,3	57,3	52,878	0	71,313	1104400000	207				P05026	P05026	ATP1B1	Sodium/potassium-transporting ATPase subunit beta-1	0,0724814	-0,134907	-0,19895
-1,29037	-1,13984	-0,00945854	-0,30155	-1,26378	-0,10199	2,84164	2,05654	2,66082	3,31933	2,91953	2,82262	18	18	18	57,3	57,3	57,3	52,428	0	91,434	1309300000	141				P05067	P05067	APP	Amyloid beta A4 protein;N-APP;Soluble APP-alpha;Soluble APP-beta;C99;Beta-amyloid protein 42;Beta-amyloid protein 40;C83;P3(42);P3(40);C80;Gamma-secretase C-terminal fragment 59;Gamma-secretase C-terminal fragment 57;Gamma-secretase C-terminal fragment 50;C31	0,21418	-0,15844	-0,525499
-3,77575	-2,53893	-3,5883	-1,66182	-3,06985	-1,73792	-1,27526	-2,31276	-1,32261	-0,74777	-1,36501	-1,20405	17	17	17	24,9	24,9	24,9	100,89	0	88,006	513050000	61				P05090	P05090	APOD	Apolipoprotein D	0,420042	-1,06849	-0,91815
-2,69306	1,06684	-4,43279	1,16869	0,724869	1,38564	3,38776	3,14121	2,88736	3,84419	3,86986	3,80172	17	17	17	55	55	55	38,868	0	77,397	2130100000	129				P05091;P00352	P05091	ALDH2	Aldehyde dehydrogenase, mitochondrial	0,728604	-1,26948	-1,41724
-2,95977	-2,70038	-3,82039	0,349628	0,13081	-0,388605	1,47474	0,885105	1,42697	1,78855	1,52149	1,69222	17	17	17	40	40	40	66,9	0	95,025	673790000	134				P05114	P05114	HMGN1	Non-histone chromosomal protein HMG-14	0,299279	-0,444392	-0,69644
-3,86919	-3,95542	-7,66244	-6,87	-5,75478	-3,08039	4,19938	3,52527	3,70668	4,83231	4,5685	4,39692	17	17	17	75,8	75,8	75,8	29,246	0	138,51	3400200000	181				P05121	P05121	SERPINE1	Plasminogen activator inhibitor 1	0,640199	-0,925886	-1,28136
-3,59701	-3,30205	-3,24902	-2,58022	-3,10871	-2,96056	-6,55421	-3,776	-3,38811	-6,30304	-6,19294	-6,06874	18	18	17	56	56	53,8	39,746	0	162,1	4054200000	162				P05154	P05154	SERPINA5	Plasma serine protease inhibitor	1,53051	0,935308	2,53774	+	Normoxia_Hypoxia
0,0464325	0,581442	-0,236574	1,14665	1,02818	1,09608	1,73926	1,02288	1,60803	2,65173	2,13229	2,19892	17	17	17	36,5	36,5	36,5	67,993	0	87,586	1482800000	221				P05161	P05161	ISG15	Ubiquitin-like protein ISG15	0,979933	0,736974	1,78409
1,42976	3,1091	1,25939	4,20491	3,77862	3,97363	4,3229	4,55389	4,41495	4,81185	4,74721	4,86386	18	17	17	43,5	41,1	41,1	38,746	0	188,81	9701200000	648				P05204	P05204	HMGN2	Non-histone chromosomal protein HMG-17	0,104356	0,0616566	0,278368
1,5226	2,24196	1,38919	2,52316	2,26836	2,13378	3,85333	3,75652	3,86654	4,3065	4,14758	4,46817	17	17	17	80,3	80,3	80,3	28,804	0	233,69	7938300000	560				P05386	P05386	RPLP1	60S acidic ribosomal protein P1	0,636875	-1,14112	-1,27616
2,12789	3,0777	1,83741	2,97465	2,72034	3,01785	3,30074	2,98385	3,09488	3,72311	3,09708	3,28434	17	17	17	71,5	71,5	71,5	29,555	0	118,59	3722800000	323				P05387	P05387	RPLP2	60S acidic ribosomal protein P2	0,483322	-0,624381	-1,02703
2,09011	2,60488	1,8355	3,02042	2,91139	2,59373	2,27454	3,42201	3,19878	3,19428	3,55719	3,78911	17	17	17	77,2	77,2	77,2	25,035	0	112,94	3677500000	358				P05388;Q8NHW5	P05388;Q8NHW5	RPLP0;RPLP0P6	60S acidic ribosomal protein P0;60S acidic ribosomal protein P0-like	0,712894	-0,832422	-1,39341
-4,32025	-3,46434	-3,36192	0,192104	-0,186117	-0,379715	1,10647	1,72164	1,61038	1,63387	1,55753	1,47306	17	17	17	47,8	47,8	47,8	64,615	0	70,977	712120000	125				P05455	P05455	SSB	Lupus La protein	0,369536	-0,480408	-0,827915
-1,60063	-1,68707	-4,18088	0,428883	-0,0579853	-0,667818	0,159718	0,740164	0,866123	1,0215	1,12006	1,62132	17	17	17	49	49	49	59,67	0	120,21	956870000	200				P05556	P05556	ITGB1	Integrin beta-1	0,161114	-0,281886	-0,410553
-1,4052	0,585396	-1,52315	1,3634	0,878889	1,16864	1,02554	1,14193	1,06566	1,17789	1,24122	1,12975	17	17	17	36,2	36,2	36,2	85,237	0	139,01	892150000	173				P05783;CON__H-INV:HIT000015463	P05783	KRT18	Keratin, type I cytoskeletal 18	0,300098	-0,768971	-0,698017
-2,42684	-0,734106	-3,51979	-3,08066	-2,09269	-2,81484	-3,53434	-4,63837	-3,91048	-4,6648	-3,50031	-2,25788	17	17	17	44,1	44,1	44,1	51,853	0	161,9	1706800000	216				P05997	P05997	COL5A2	Collagen alpha-2(V) chain	0,440087	-0,66864	-0,953108
-3,93528	-4,3574	-4,44501	-3,79447	-4,1336	-3,86908	0,56259	1,09391	1,05028	1,53137	1,88838	1,84435	20	17	17	26,4	22,2	22,2	555,61	0	149,15	445520000	93				P06280	P06280	GLA	Alpha-galactosidase A	0,170669	-0,443148	-0,43181
0,273376	1,30166	0,0504036	2,12344	1,76913	1,87938	2,36234	3,16494	2,66717	2,37211	2,50765	2,59528	17	17	17	48,8	48,8	48,8	50,976	0	134,56	1844700000	219				P06396;CON__Q3SX14;REV__Q6TDU7	P06396	GSN	Gelsolin	0,611781	-0,489436	-1,23667
0,277056	1,3784	-1,04822	2,37922	2,54097	2,61434	3,23295	3,40637	3,48659	3,67349	3,70621	3,62505	17	17	17	83,1	83,1	83,1	16,832	0	264,79	6062600000	573				P06454	P06454	PTMA	Prothymosin alpha;Prothymosin alpha, N-terminally processed;Thymosin alpha-1	0,3286	-0,269822	-0,752237
2,24951	3,62832	1,59127	3,13239	2,89059	3,05435	4,66328	4,58735	4,56156	5,96559	5,67357	5,58049	28	28	17	71,8	71,8	52	28,521	0	282,21	14622000000	514				P06576	P06576	ATP5B	ATP synthase subunit beta, mitochondrial	0,13089	-0,297756	-0,341503
-2,56081	-2,65323	-3,52572	0,59531	0,55887	-0,221512	0,3913	1,23588	1,10973	1,00339	1,42535	1,74916	17	17	17	49,3	49,3	49,3	57,488	0	96,909	1048000000	231				P06703	P06703	S100A6	Protein S100-A6	1,1113	-1,51419	-1,96807
1,23394	2,22169	0,18914	1,74213	1,73424	1,43748	1,45377	1,43664	1,60042	1,95087	1,58063	1,8148	17	17	17	26,7	26,7	26,7	90,583	0	75,362	1307900000	118				P06733	P06733	ENO1	Alpha-enolase	0,442594	-0,303668	-0,957449
3,18095	3,96906	3,38244	4,69088	4,4152	4,3974	5,67577	6,21113	6,10151	5,98866	6,31276	6,48085	21	21	17	75,9	75,9	60,8	22,11	0	142,76	21409000000	602				P06737	P06737	PYGL	Glycogen phosphorylase, liver form	0,515546	-0,565875	-1,08093
-0,869394	-0,0430794	-2,65957	1,88686	1,11963	0,630304	1,4304	1,81674	1,72965	1,44803	1,63601	2,12522	17	17	17	74,6	74,6	74,6	43,062	0	120,36	1287900000	223				P06744;Q8N196	P06744	GPI	Glucose-6-phosphate isomerase	2,99454	-0,710818	-4,57869	+	Normoxia_Hypoxia
-3,53106	-4,5626	-2,48367	0,749968	0,435734	-0,0141926	0,939608	1,29035	0,946665	1,49776	1,60067	1,49511	20	18	17	28,4	25,9	24,2	96,864	0	67,988	854120000	131				P06748	P06748	NPM1	Nucleophosmin	1,95692	-1,98008	-3,11095	+	Normoxia_Hypoxia
-2,85121	-0,948755	-1,43852	1,00297	0,715244	0,555893	0,21756	0,0661144	0,583166	1,1367	0,989023	0,70075	16	16	16	52,9	52,9	52,9	61,247	0	197,62	2242200000	234				P06753	P06753	TPM3	Tropomyosin alpha-3 chain	1,11927	-0,613779	-1,97911
-3,23636	-2,81301	-3,70108	-1,26389	-3,31995	-1,48406	-3,57118	-3,9513	-4,27752	-4,53711	-2,90281	-3,23472	16	16	16	27,8	27,8	27,8	95,375	0	194,68	628460000	118				P06865	P06865	HEXA	Beta-hexosaminidase subunit alpha	0,0520521	0,0346511	0,145705
-2,74014	-1,63963	-4,00949	0,329824	-0,0181274	0,420469	3,24556	4,70598	4,26524	4,97372	5,25242	4,6302	16	16	16	86,8	86,8	86,8	22,782	0	87,893	4353500000	166				P07108	P07108	DBI	Acyl-CoA-binding protein	0,84053	-0,660979	-1,5836
2,19689	1,76217	0,375526	4,80829	4,40215	3,17612	3,40499	3,63585	3,92676	5,43867	4,4818	4,87561	16	16	16	55,8	55,8	55,8	32,575	0	237,07	10484000000	627				P07195;Q6ZMR3	P07195	LDHB	L-lactate dehydrogenase B chain	0,0416142	-0,143817	-0,117711
0,930353	2,60692	0,118025	2,66514	2,78169	2,79614	3,78041	3,7091	3,53374	3,53669	3,08912	3,39349	16	16	16	24,3	24,3	24,3	97,455	0	116,25	2698600000	161				P07237	P07237	P4HB	Protein disulfide-isomerase	1,31548	-0,766433	-2,24775	+	Normoxia_Hypoxia
2,50397	3,16167	2,21554	2,79372	2,73933	3,26073	1,58039	1,536	1,45435	1,69781	1,54788	1,4015	16	16	16	38,4	38,4	38,4	59,425	0	93,444	2941900000	247				P07311	P07311	ACYP1	Acylphosphatase-1	0,0251493	-0,0444183	-0,0723674
-2,65685	-2,36287	-5,04579	0,235033	-0,536848	-0,780153	0,470568	0,954729	0,825565	0	0,638741	0,224983	18	16	16	27,1	25,4	25,4	92,468	0	70,216	1019900000	171				P07339	P07339	CTSD	Cathepsin D;Cathepsin D light chain;Cathepsin D heavy chain	0,270224	-0,809096	-0,639686
3,42145	3,63488	2,92219	3,23445	3,27557	3,64423	1,43458	1,2271	1,39071	2,74865	2,46511	2,09195	16	16	16	41,5	41,5	41,5	62,081	0	132,5	3491300000	335				P07355;A6NMY6	P07355;A6NMY6	ANXA2;ANXA2P2	Annexin A2;Putative annexin A2-like protein	0,141056	-0,263825	-0,365049
-0,88616	0,832678	1,56812	1,28377	1,44421	1,18582	2,71817	2,793	2,85013	3,32684	3,05018	3,4794	16	16	16	46,5	46,5	46,5	47,716	0	101,75	3262900000	318				P07384	P07384	CAPN1	Calpain-1 catalytic subunit	0,333015	-0,842618	-0,760517
3,50019	5,38841	4,33461	5,12474	5,44008	5,42849	5,39347	4,62696	4,96829	5,79782	5,54459	5,51234	16	16	16	85,6	85,6	85,6	21,057	0	183,74	12811000000	579				P07437	P07437	TUBB	Tubulin beta chain	0,246793	-0,295853	-0,592753
1,89997	3,08199	1,79041	3,06767	3,20222	3,32515	4,17164	3,92431	3,89266	4,54616	4,2354	4,22395	16	16	16	42,4	42,4	42,4	37,54	0	108,21	6129200000	360				P07585	P07585	DCN	Decorin	0,257665	0,557966	0,614666
-2,03185	-0,978189	-1,01626	-0,287498	-0,757734	-1,94241	-1,24619	0,721409	-0,524172	-2,24236	-0,37492	0,513494	16	16	16	51,4	51,4	51,4	46,44	0	94,447	1087300000	117				P07602	P07602	PSAP	Prosaposin;Saposin-A;Saposin-B-Val;Saposin-B;Saposin-C;Saposin-D	1,24653	-0,653953	-2,15395
4,88202	5,52766	3,32551	4,30805	4,63156	5,08364	2,69545	2,53209	2,71745	4,4803	4,28814	3,80015	16	16	16	87,2	87,2	87,2	22,693	0	290,32	5027900000	245				P07686	P07686	HEXB	Beta-hexosaminidase subunit beta;Beta-hexosaminidase subunit beta chain B;Beta-hexosaminidase subunit beta chain A	0,548665	-0,587499	-1,13536
-3,91223	-1,9301	-1,33298	1,18992	0,767965	-0,073349	1,5113	2,14756	1,91353	1,42474	1,68549	1,74682	16	16	16	56,3	56,3	56,3	48,991	0	76,748	1379600000	178				P07711	P07711	CTSL	Cathepsin L1;Cathepsin L1 heavy chain;Cathepsin L1 light chain	0,448088	-0,549296	-0,966937
-4,9264	-3,23826	-4,49977	-0,985851	-2,65864	-1,22675	0,817564	0,887938	1,22889	1,21288	0,810562	1,69763	16	16	16	41,5	41,5	41,5	68,283	0	67,874	754210000	118				P07737;CON__P02584	P07737	PFN1	Profilin-1	0,318088	-0,494405	-0,732393
-2,25491	-1,55707	-3,98974	1,18234	0,460609	1,08983	2,18063	1,49805	1,87741	2,24036	1,80956	2,05146	16	16	16	41,6	41,6	41,6	56,084	0	64,471	1026100000	87				P07814	P07814	EPRS	Bifunctional glutamate/proline--tRNA ligase;Glutamate--tRNA ligase;Proline--tRNA ligase	0,0961067	-0,212841	-0,25821
0,106762	0,697102	-0,641735	1,14249	1,03998	1,55207	-4,19121	-3,64266	-3,219	-5,36884	-4,31264	-4,46	16	16	16	55,1	55,1	55,1	40,422	0	89,62	917700000	175				P07858	P07858	CTSB	Cathepsin B;Cathepsin B light chain;Cathepsin B heavy chain	2,28294	-1,00693	-3,55637	+	Normoxia_Hypoxia
1,98455	2,88495	1,78792	3,47982	3,01032	3,13344	3,66982	3,16545	3,41937	3,85159	3,62525	3,59687	15	15	15	64,1	64,1	64,1	27,887	0	209	4399300000	283				P07900;Q14568;Q58FG0;Q58FG1	P07900	HSP90AA1	Heat shock protein HSP 90-alpha	1,02647	-1,58657	-1,84972
2,02685	2,67373	1,94364	3,33793	3,21153	3,6915	2,12764	1,4323	1,96918	2,40533	2,29258	2,35493	15	15	15	84,6	84,6	84,6	21,007	0	235,77	1710000000	158				P07910;P0DMR1;O60812;B7ZW38;B2RXH8	P07910;P0DMR1;O60812;B7ZW38;B2RXH8	HNRNPC;HNRNPCL4;HNRNPCL1;HNRNPCL3;HNRNPCL2	Heterogeneous nuclear ribonucleoproteins C1/C2;Heterogeneous nuclear ribonucleoprotein C-like 4;Heterogeneous nuclear ribonucleoprotein C-like 1;Heterogeneous nuclear ribonucleoprotein C-like 3;Heterogeneous nuclear ribonucleoprotein C-like 2	0,842233	-1,06628	-1,58609
-3,07312	-4,19982	-3,69079	-2,63288	-2,58775	-4,00751	-2,28031	-1,18547	-2,35737	-2,12081	-2,87831	-1,40848	15	15	15	46,6	46,6	46,6	59,716	0	60,026	636640000	80				P07919	P07919	UQCRH	Cytochrome b-c1 complex subunit 6, mitochondrial	2,47495	-1,64947	-3,82427	+	Normoxia_Hypoxia
2,84915	3,62689	3,23923	4,25685	4,09471	4,0792	5,50719	5,78786	5,83681	5,91795	5,66841	5,79645	15	15	15	95,7	95,7	95,7	15,054	0	243,65	30090000000	797				P07942	P07942	LAMB1	Laminin subunit beta-1	0,183969	-0,152392	-0,460971
-3,52626	-3,71625	-4,14863	-1,20749	-1,96953	-1,98111	1,15958	0,957989	1,1735	1,69514	1,68929	1,56092	15	15	15	41,7	41,7	41,7	54,465	0	219,7	2730000000	251				P07954	P07954	FH	Fumarate hydratase, mitochondrial	0,772711	-0,859252	-1,48347
0,366364	0,962046	-0,158163	0,494738	0,518726	1,22076	1,34023	1,1193	1,17486	1,09763	1,06052	0,798948	15	15	15	34,7	34,7	34,7	81,224	0	87,834	851020000	142				P08123	P08123	COL1A2	Collagen alpha-2(I) chain	0,198183	0,780907	0,491616
-5,41703	-3,00162	-3,40362	-2,60569	-4,08031	-4,11801	1,14377	1,21904	1,26109	0,28602	0,415508	0,608696	15	15	15	59,1	59,1	59,1	24,399	0	163,82	4637600000	369				P08133	P08133	ANXA6	Annexin A6	0,157305	0,305442	0,402006
-3,81782	-3,62835	-4,89049	-2,24018	-3,50592	-2,54129	2,25461	2,51079	2,42648	3,61789	3,10988	3,16654	15	15	15	66,7	66,7	66,7	26,559	0	172,03	1422700000	122				P08134;P61586	P08134;P61586	RHOC;RHOA	Rho-related GTP-binding protein RhoC;Transforming protein RhoA	0,542361	-0,665226	-1,12507
-3,54233	-3,84216	-3,23792	-1,3293	-1,20615	-0,942665	0,885469	1,07011	1,16356	1,67816	1,49678	1,71665	15	15	15	51	51	51	53,165	0	162,66	978290000	171				P08195	P08195	SLC3A2	4F2 cell-surface antigen heavy chain	1,20203	-0,915398	-2,0931
3,41706	4,64931	2,33261	5,45291	5,15244	5,49492	2,42174	2,00038	2,57461	3,1364	2,69418	2,87622	15	15	15	57,7	57,7	57,7	30,57	0	92,452	5092700000	182				P08238;Q58FF7	P08238	HSP90AB1	Heat shock protein HSP 90-beta	0,84284	-1,75762	-1,58698
1,66434	2,11139	1,42341	2,74973	2,48991	2,44066	2,96064	2,56969	2,59785	3,3507	2,86757	2,88222	15	15	15	79,3	79,3	79,3	29,483	0	116,14	2945700000	349				P08243	P08243	ASNS	Asparagine synthetase [glutamine-hydrolyzing]	0,668277	0,412104	1,32501
-4,06869	-4,40911	-3,49971	-3,36455	-4,35289	-4,0956	-0,207851	-0,249516	0,365566	0,7614	0,634483	0,725756	16	16	15	50,7	50,7	48	42,741	0	61,159	803890000	117				P08670;Q16352;P07196;P07197;P12036	P08670	VIM	Vimentin	0,0695874	0,0442128	0,191525
-3,50035	-3,17711	-4,43107	-2,39412	-3,99681	-4,15889	0,867647	1,04605	1,28741	-0,441191	-0,864374	-1,15627	15	15	15	13,5	13,5	13,5	178,19	0	85,137	644590000	105				P08865	P08865	RPSA	40S ribosomal protein SA	1,25883	-1,04419	-2,17072
-3,17945	-4,88224	-4,75479	0,290228	-0,995054	-0,511745	-0,111282	0,600006	0,533695	0,706436	0,956062	1,37661	15	15	15	39	39	39	58,024	0	73,85	768390000	158				P09104;P13929	P09104	ENO2	Gamma-enolase	0,0235441	-0,0605886	-0,0678648
-4,32105	-1,21027	-2,52219	0,571733	0,0260925	-0,455204	0,223106	1,10449	1,02487	0,988544	1,3581	1,66226	15	15	15	40,2	40,2	40,2	60,533	0	47,746	1038100000	150				P09382	P09382	LGALS1	Galectin-1	0,106881	-0,621599	-0,284486
-1,45707	-0,992432	-2,81466	1,1175	0,754162	0,213812	0,917166	1,66676	1,56433	1,54514	2,08587	2,15106	15	15	15	36,5	36,5	36,5	59,62	0	60,794	1412300000	205				P09417	P09417	QDPR	Dihydropteridine reductase	1,12243	-1,59442	-1,98348
-3,61747	-1,24234	-2,91175	-0,733788	-0,775919	-1,7032	-1,02826	-1,00012	-0,788467	-0,963879	-1,18355	-0,959238	15	15	15	33,6	33,6	33,6	82,265	0	78,517	257030000	111				P09429;B2RPK0;P23497	P09429;B2RPK0	HMGB1;HMGB1P1	High mobility group protein B1;Putative high mobility group protein B1-like 1	0,868904	-2,1249	-1,62494
2,35733	3,23318	2,358	3,43237	3,22439	3,39049	3,42065	3,12392	3,34185	3,69609	3,60202	3,35903	15	15	15	69,9	69,9	69,9	27,399	0	104,15	4297200000	298				P09467	P09467	FBP1	Fructose-1,6-bisphosphatase 1	0,467993	-0,905725	-1,00104
2,39961	2,83405	2,85297	3,74496	3,73501	3,6269	3,32159	2,94934	3,11108	3,06537	3,13119	3,10751	15	15	15	71,7	71,7	71,7	20,777	0	78,789	5002800000	420				P09486	P09486	SPARC	SPARC	0,238663	-0,897191	-0,576204
-0,367939	0,421961	-4,024	1,49482	1,43036	1,28912	1,22319	1,7653	1,60226	1,57895	1,80405	2,16117	15	15	15	81	81	81	32,66	0	103,48	1511600000	214				P09493	P09493	TPM1	Tropomyosin alpha-1 chain	0,10737	-0,13932	-0,285668
0,960041	1,43292	0,362871	2,1237	2,22746	1,92087	2,04984	1,45286	1,86499	0,509842	0,424124	0,439837	15	15	15	14,6	14,6	14,6	162,1	0	135,65	987500000	128				P09497	P09497	CLTB	Clathrin light chain B	0,715147	0,903311	1,39684
-0,12249	0,874815	-0,707003	0,768353	0,559038	0,926144	2,5739	1,19169	2,33167	2,69943	2,25377	2,36082	15	15	15	50,3	50,3	50,3	55,86	0	75,467	958930000	135				P09622	P09622	DLD	Dihydrolipoyl dehydrogenase, mitochondrial	0,0229329	-0,0613406	-0,0661463
-4,703	-2,98063	-3,39666	-4,11785	-2,6049	-3,87223	1,38697	0,426107	1,59779	-0,111811	-0,103451	0,000349045	15	15	15	32,2	32,2	32,2	85,206	0	62,478	380980000	47				P09651;Q32P51	P09651;Q32P51	HNRNPA1;HNRNPA1L2	Heterogeneous nuclear ribonucleoprotein A1;Heterogeneous nuclear ribonucleoprotein A1, N-terminally processed;Heterogeneous nuclear ribonucleoprotein A1-like 2	1,04503	-1,21501	-1,87576
-2,22685	-1,52083	-2,96592	-1,8183	-1,34336	-2,13385	1,27283	0,247622	0,37863	1,61974	1,36357	1,07981	15	15	15	39,4	39,4	39,4	54,066	0	75,211	1193800000	133				P09758	P09758	TACSTD2	Tumor-associated calcium signal transducer 2	0,393735	0,632791	0,871553
1,02036	1,33395	-0,257933	0,880508	1,30849	1,49296	0,204287	-0,0235214	0,218575	0,81082	0,472996	0,649961	15	15	15	44,5	44,5	44,5	54,341	0	64,631	622600000	130				P09874	P09874	PARP1	Poly [ADP-ribose] polymerase 1	1,2822	-1,19699	-2,20254
2,83686	3,05177	1,37365	2,08051	2,43252	2,43176	0,62652	0,376665	0,839115	0,865543	0,858046	0,478094	14	14	14	37,6	37,6	37,6	51,712	0	47,159	930650000	125				P09960	P09960	LTA4H	Leukotriene A-4 hydrolase	0,546464	-0,991401	-1,13177
0,715536	1,56054	-1,25905	0,805334	1,05319	1,60219	0,0991077	-1,01613	-0,460669	-1,38325	-2,05016	-1,95693	14	14	14	13,4	13,4	13,4	158,54	0	78,008	463940000	65				P09972	P09972	ALDOC	Fructose-bisphosphate aldolase C	0,0523553	-0,145148	-0,14651
-3,36949	-3,07877	-3,39557	-2,20766	-1,64653	-2,08289	0,730137	0,169809	0,478292	-0,412838	-0,963438	-0,788708	18	14	14	71,4	58,3	58,3	47,268	0	180,62	977780000	190				P0DMV9;P0DMV8	P0DMV9;P0DMV8	HSPA1B;HSPA1A	Heat shock 70 kDa protein 1B;Heat shock 70 kDa protein 1A	0,558868	-0,671947	-1,15194
-0,446995	1,02525	-0,851385	4,25923	4,1534	3,99361	5,49982	5,29087	5,61741	5,75392	5,27206	5,45215	16	16	14	53,5	53,5	43,7	24,893	0	121,18	11750000000	389				P10253	P10253	GAA	Lysosomal alpha-glucosidase;76 kDa lysosomal alpha-glucosidase;70 kDa lysosomal alpha-glucosidase	0,384444	0,348289	0,854888
1,54811	1,98199	1,2118	2,40586	1,89121	2,129	2,76474	3,03176	3,18191	2,44351	2,6471	2,32048	14	14	14	36,3	36,3	36,3	52,494	0	133,28	3092900000	221				P10586;P23468	P10586	PTPRF	Receptor-type tyrosine-protein phosphatase F	0,452041	-0,695778	-0,973743
1,00838	1,13407	0,398499	1,95635	1,76007	1,7935	1,59501	2,14149	2,01045	1,68086	1,77002	2,09727	14	14	14	82,4	82,4	82,4	28,768	0	124,4	1626100000	198				P10599	P10599	TXN	Thioredoxin	0,631412	-1,00132	-1,2676
-2,17502	-2,56953	-3,19781	-4,88135	-3,65342	-4,17742	-2,40399	-4,35762	-3,26988	0,478834	0,268713	0,527828	19	19	14	44,9	44,9	37,3	70,81	0	165,52	835810000	209				P10619	P10619	CTSA	Lysosomal protective protein;Lysosomal protective protein 32 kDa chain;Lysosomal protective protein 20 kDa chain	0,457814	-1,31455	-0,983653
0,133791	2,24787	0,562649	-1,67656	-1,26234	-1,32674	-2,01328	-2,60393	-2,1403	-2,39219	-2,01651	-2,11084	14	14	14	47,4	47,4	47,4	31,674	0	119,12	4130200000	169				P10646	P10646	TFPI	Tissue factor pathway inhibitor	0,111629	-0,247997	-0,295926
4,41983	7,54597	4,97388	6,74603	6,92738	7,61514	-5,24427	-1,48055	-3,01861	-3,43283	-3,10835	-2,89048	14	14	14	33,5	33,5	33,5	48,206	0	240	8667000000	204				P10768	P10768	ESD	S-formylglutathione hydrolase	0,148115	0,467199	0,381205
-4,90855	0,0164852	-3,6079	1,012	0,393036	-0,424194	1,0365	1,63649	1,5338	1,50285	1,86439	2,05389	14	14	14	44,1	44,1	44,1	57,221	0	139,04	1204900000	188				P10809	P10809	HSPD1	60 kDa heat shock protein, mitochondrial	0,971018	-0,96279	-1,77145
1,5897	2,36054	1,00018	2,50855	2,05585	2,57773	2,96492	2,46881	2,73331	3,1765	2,81368	2,95957	14	14	14	60,1	60,1	60,1	28,48	0	150,49	2712400000	250				P10909	P10909	CLU	Clusterin;Clusterin beta chain;Clusterin alpha chain	0,0190757	-0,0194756	-0,0552504
-1,15251	-1,10018	-1,2636	0,0256004	0,0478249	-0,160475	1,0638	0,613129	1,16313	2,14863	1,78815	1,88897	14	14	14	49,7	49,7	49,7	42,621	0	116,02	1127400000	151				P11021	P11021	HSPA5	78 kDa glucose-regulated protein	0,488822	-0,229131	-1,0363
-4,21755	0,209972	-1,96489	0,50198	0,289185	0,601835	1,22428	1,71629	1,60724	1,8318	1,83509	2,12873	14	14	14	75,4	75,4	75,4	22,391	0	279,56	2019900000	365				P11047	P11047	LAMC1	Laminin subunit gamma-1	0,0929155	-0,152361	-0,250341
-3,55446	-2,26696	-3,33935	0,0412903	-0,559931	-0,963057	0,0451183	0,549841	0,797596	0,608143	0,975916	1,47877	14	14	14	41,4	41,4	41,4	57,924	0	87,889	780180000	156				P11142;P54652	P11142	HSPA8	Heat shock cognate 71 kDa protein	0,934114	-0,59855	-1,71888
1,99528	2,59071	1,69234	3,40853	3,24481	3,01102	3,9249	3,45695	3,67871	4,44404	4,2996	4,2667	16	16	14	68,8	68,8	64,6	26,788	0	198,72	5289800000	368				P11216	P11216	PYGB	Glycogen phosphorylase, brain form	0,336655	-0,675846	-0,767323
0,220318	0,270641	-0,892717	0,656786	0,922207	0,820042	-4,30686	-3,64275	-4,05457	-3,95014	-3,63018	-4,21661	14	14	14	39,6	39,6	39,6	56,157	0	94,001	161710000	67				P11279	P11279	LAMP1	Lysosome-associated membrane glycoprotein 1	0,25087	0,343433	0,600998
-3,63682	-2,07437	-3,44851	0,666718	0,381536	0,10675	1,69643	1,36352	1,72459	1,83729	1,87733	1,74851	14	14	14	64,4	64,4	64,4	35,076	0	99,256	1306700000	223				P11413	P11413	G6PD	Glucose-6-phosphate 1-dehydrogenase	0,702119	-2,48022	-1,37699
-2,59589	-1,59406	-2,31259	-0,262873	-0,11817	-0,153288	1,03224	0,868063	1,15517	2,31238	1,84561	2,0216	14	14	14	54,4	54,4	54,4	27,566	0	50,185	2213000000	167				P11766	P11766	ADH5	Alcohol dehydrogenase class-3	1,01052	-0,979846	-1,8273
3,11456	2,81499	2,15317	4,97621	4,31439	3,97536	4,15889	3,72649	4,33236	4,8066	4,01895	4,43413	14	14	14	46,9	46,9	46,9	33,488	0	288,66	6826400000	359				P11940;Q9H361;Q4VXU2;Q5JQF8	P11940	PABPC1	Polyadenylate-binding protein 1	0,611744	-1,15441	-1,23661
-2,64174	-3,5297	-4,42372	-3,38491	-4,58047	-5,25518	0,329176	0,552101	0,488134	-3,1405	-4,58067	-3,14182	14	14	14	42,2	42,2	42,2	54,64	0	137,89	1760300000	171				P12004	P12004	PCNA	Proliferating cell nuclear antigen	0,897302	-0,461695	-1,66602
-3,89442	-2,45545	-2,70423	0,401552	-0,0354671	0,164139	0,954222	1,87956	1,80108	1,06085	2,28351	1,50441	14	14	14	26,5	26,5	26,5	88,549	0	123,78	689310000	90				P12081;P49590	P12081	HARS	Histidine--tRNA ligase, cytoplasmic	0,363701	-0,970288	-0,817274
-3,79157	-3,87654	-2,77665	-1,10082	-0,765955	-4,29293	-0,0531044	0,522924	0,563305	-0,392904	-0,0887432	-0,0780716	14	14	14	26	26	26	106,87	0	43,604	556430000	138				P12109	P12109	COL6A1	Collagen alpha-1(VI) chain	0,621137	1,20516	1,25144
2,98882	4,6862	3,14861	4,78707	4,92299	5,47234	0,981836	1,58506	1,50557	1,71817	1,65227	1,96344	14	14	14	49,4	49,4	49,4	29,717	0	119,76	3141500000	165				P12111	P12111	COL6A3	Collagen alpha-3(VI) chain	0,899571	1,52884	1,6693
2,97246	3,04942	2,24056	2,26554	2,47541	3,12195	0,58119	-0,188526	0,934446	0,98634	0,720242	0,352995	14	14	14	44,7	44,7	44,7	35,964	0	161,11	1905400000	324				P12270	P12270	TPR	Nucleoprotein TPR	1,04099	-2,37115	-1,8701
-1,93692	-0,107559	-1,42951	1,12631	0,925564	1,57912	-0,0260792	0,0454388	-0,0562344	1,23685	1,04873	0,786497	14	14	14	16,1	16,1	16,1	134,55	0	54,879	795670000	127				P12273	P12273	PIP	Prolactin-inducible protein	0,320225	-0,726298	-0,736442
3,30895	4,18467	3,25607	3,99853	4,1338	4,20152	4,9747	4,60065	4,81395	5,24964	4,76511	4,93369	14	14	14	83,1	83,1	83,1	19,891	0	303,36	10229000000	499				P12532;P17540	P12532	CKMT1A	Creatine kinase U-type, mitochondrial	0,966141	-0,64724	-1,76452
-0,10746	-0,200035	-3,21177	1,0964	0,665083	0,561893	0,39502	1,12078	0,749781	0,76944	1,3024	1,5568	14	14	14	65,8	65,8	65,8	26,21	0	92,031	1261700000	136				P12814;Q08043	P12814	ACTN1	Alpha-actinin-1	0,00539233	-0,00810528	-0,0158569
-4,19935	-4,19053	-2,9622	0	-0,307657	0,387976	-0,329979	-1,05416	-0,848166	0,1618	-0,00144768	0,315727	15	14	14	5,6	5,5	5,5	596,33	0	51,521	213080000	40				P12830	P12830	CDH1	Cadherin-1;E-Cad/CTF1;E-Cad/CTF2;E-Cad/CTF3	0,415042	-0,597287	-0,909358
-0,600964	0,0716438	-2,88248	1,18196	0,756804	1,22432	1,32992	0,846466	1,22981	0,789738	0,820597	0,56539	14	14	14	19,6	19,6	19,6	98,555	0	47,779	813520000	86				P12955	P12955	PEPD	Xaa-Pro dipeptidase	0,467501	-0,577737	-1,0002
0,811502	0,633453	0,104885	2,0943	1,71324	1,81548	1,00986	0,291851	1,00384	0,999977	0,811213	0,86294	13	13	13	64,4	64,4	64,4	32,444	0	157,42	1226100000	254				P12956	P12956	XRCC6	X-ray repair cross-complementing protein 6	0,73422	-1,21007	-1,42572
1,71771	2,05525	1,68978	2,20042	2,29297	2,23262	2,70435	2,09008	2,4369	2,40885	2,09451	2,09676	13	13	13	53,1	53,1	53,1	29,48	0	80,206	2181000000	193				P13010	P13010	XRCC5	X-ray repair cross-complementing protein 5	0,323101	-0,651165	-0,741878
-1,46744	-0,688112	-1,22631	0,103569	-0,571821	-1,06568	1,09872	1,30239	1,52939	0,99984	1,17616	1,39198	13	13	13	55,7	55,7	55,7	34,333	0	95,165	985530000	156				P13284	P13284	IFI30	Gamma-interferon-inducible lysosomal thiol reductase	0,253367	-0,365194	-0,606032
0,341896	0,953789	0,934927	1,24816	1,17352	0,803476	1,46565	1,09344	1,2522	1,49739	1,11873	1,05816	13	13	13	54,3	54,3	54,3	37,106	0	87,029	2315300000	228				P13473	P13473	LAMP2	Lysosome-associated membrane glycoprotein 2	0,134546	0,260735	0,35001
-4,59933	1,4235	-3,53459	2,12362	0,996439	0,8687	1,68011	2,43124	2,14907	2,17186	2,3457	2,63456	17	17	13	27,1	27,1	20,9	69,602	0	111,5	1467400000	183				P13489	P13489	RNH1	Ribonuclease inhibitor	1,07825	-2,39948	-1,92214
-4,84763	-3,66425	-3,07482	-2,84006	-3,51171	-4,16044	-2,63821	-3,27268	-2,25808	-3,36067	-2,94464	-2,13184	13	13	13	16,5	16,5	16,5	119,52	0	38,308	231160000	61				P13639	P13639	EEF2	Elongation factor 2	0,724901	-1,8421	-1,41163
-3,638	-3,39769	-3,50592	-3,23525	-2,95706	-3,4023	-2,57082	-4,96192	-2,97835	-1,13708	-1,48316	-2,14722	20	13	13	16,2	12,1	12,1	187,15	0	86,22	232590000	30				P13667	P13667	PDIA4	Protein disulfide-isomerase A4	0,501689	-0,581687	-1,05787
0,846863	1,26839	0,833937	1,83335	1,96513	2,134	-0,604153	-0,840542	-0,571686	0,401043	-0,131884	-0,113321	13	13	13	46,9	46,9	46,9	54,636	0	155,72	733810000	163				P13693;Q56UQ5	P13693	TPT1	Translationally-controlled tumor protein	0,353207	-0,403853	-0,798018
-3,08982	-2,40252	-3,39434	0,398359	-0,0244846	-1,34587	-0,069252	1,11244	0,407721	-0,244524	0,452293	0,58885	13	13	13	28,9	28,9	28,9	69,842	0	48,751	519750000	97				P13716	P13716	ALAD	Delta-aminolevulinic acid dehydratase	0,229562	-0,550538	-0,557513
0,73596	1,47913	1,48323	2,00346	2,05449	1,9577	1,49113	1,24372	1,29119	1,46894	1,08391	1,22071	13	13	13	57,5	57,5	57,5	36,573	0	103,01	1040000000	180				P13797	P13797	PLS3	Plastin-3	0,459555	-1,0895	-0,986633
-3,84821	-3,71601	-3,30293	-3,14438	-3,38918	-3,78735	-0,642107	-0,867954	-0,608482	0,0613537	-0,0323524	0,0415707	13	13	13	27,5	27,5	27,5	76,074	0	40,16	475280000	85				P13798	P13798	APEH	Acylamino-acid-releasing enzyme	0,0891153	-0,064449	-0,240916
2,05655	2,58512	1,33282	2,2221	2,32596	2,76748	3,59311	3,27341	3,49022	3,60387	3,40329	3,17558	13	13	13	55,1	55,1	55,1	23,742	0	49,517	6104500000	350				P13987	P13987	CD59	CD59 glycoprotein	0,632133	-0,803603	-1,26873
3,25364	4,74069	3,68956	5,44396	5,45677	5,72608	6,41062	6,47543	6,63602	6,74427	6,60075	6,7207	18	18	13	84,3	84,3	61,4	18,502	0	293,94	31253000000	766				P14174	P14174	MIF	Macrophage migration inhibitory factor	0,797417	-0,872106	-1,52017
2,27318	3,10866	2,13932	3,05652	2,91932	2,82292	3,12871	2,72532	2,94075	3,37908	3,06743	2,91815	13	13	13	69,3	69,3	69,3	26,411	0	166,2	3499100000	334				P14314	P14314	PRKCSH	Glucosidase 2 subunit beta	0,151677	-0,164842	-0,389297
1,02063	1,60561	1,0168	2,47517	2,14632	1,7268	2,3947	3,05604	2,98171	2,50394	2,63812	2,97918	14	13	13	55,1	49,5	49,5	21,892	0	92,602	2132700000	276				P14324	P14324	FDPS	Farnesyl pyrophosphate synthase	0,757635	-0,509139	-1,46094
-2,02836	-0,66638	-3,59069	0,838287	-0,0533504	0,310719	2,02005	2,29098	2,47635	2,00009	2,11216	2,44349	13	13	13	60,3	60,3	60,3	31,35	0	111,5	1606500000	194				P14550	P14550	AKR1A1	Alcohol dehydrogenase [NADP(+)]	0,870692	-0,344142	-1,62753
-0,491238	-0,407429	-0,531464	0,504143	-0,0117264	-0,174583	1,23764	1,55044	1,70001	1,07955	1,55828	1,3763	13	13	13	41,4	41,4	41,4	44,76	0	53,588	1137700000	131				P14618;P30613	P14618	PKM	Pyruvate kinase PKM	0,703758	-0,799245	-1,37949
4,41288	4,9951	4,53342	5,94594	6,04399	6,20982	6,84556	6,17998	6,60718	6,5442	6,37428	6,44213	13	13	13	71,5	71,5	71,5	18,012	0	185,87	42070000000	969				P14625;Q58FF3	P14625	HSP90B1	Endoplasmin	0,615567	-1,26607	-1,24265
-2,95994	-2,42855	-3,29106	-1,45499	-1,62137	-1,24917	0,876064	1,27268	1,51649	2,2915	1,77169	2,20728	13	13	13	61,3	61,3	61,3	25,206	0	52,15	753900000	75				P63162;P14678	P63162;P14678	SNRPN;SNRPB	Small nuclear ribonucleoprotein-associated protein N;Small nuclear ribonucleoprotein-associated proteins B and B	0,139222	0,10314	0,360826
-1,38453	0,110174	-3,23063	-0,261679	-0,619251	-0,0949802	-0,0679531	0,0101032	-0,13703	-0,712486	-0,429174	-0,701815	13	13	13	9,1	9,1	9,1	629,09	0	33,756	397590000	54				P14854	P14854	COX6B1	Cytochrome c oxidase subunit 6B1	1,00045	-1,31831	-1,81309
-3,4015	-3,33212	-3,9734	-1,25819	-4,22987	-4,43142	1,36186	0,755951	1,16101	1,59291	1,13939	1,21582	13	13	13	71,1	71,1	71,1	15,945	0	41,811	2068600000	169				P14866	P14866	HNRNPL	Heterogeneous nuclear ribonucleoprotein L	0,788923	-0,986756	-1,50759
-3,88422	-1,42486	-3,4792	-0,0717278	-0,849257	-1,23557	-0,374283	0,305202	0,204351	-0,12705	0,544928	0,375765	13	13	13	15,9	15,9	15,9	135,58	0	41,237	411270000	69				P14868	P14868	DARS	Aspartate--tRNA ligase, cytoplasmic	0,367599	-0,663098	-0,824387
-4,32156	-1,79158	-3,84412	-3,121	-2,02621	-1,49507	-1,11771	-1,44727	-1,28461	-1,07598	-1,56093	-1,27205	13	13	13	36,9	36,9	36,9	54,529	0	96,711	888690000	109				P14923	P14923	JUP	Junction plakoglobin	0,175043	-0,415419	-0,441452
-0,352453	0,212418	-0,103994	0,823442	0,597157	0,195442	1,22616	0,874382	1,25425	1,40159	1,09554	1,36765	13	13	13	52,7	52,7	52,7	34,793	0	94,677	1025600000	104				P15151	P15151	PVR	Poliovirus receptor	0,0199673	0,0229296	0,0577771
-0,903431	-0,565376	-1,50971	0,756493	0,0643005	-0,722591	1,14139	1,32264	1,38751	1,46694	1,3533	1,59352	13	13	13	50,5	50,5	50,5	44,743	0	50,937	991120000	142				P15291	P15291	B4GALT1	Beta-1,4-galactosyltransferase 1;Lactose synthase A protein;N-acetyllactosamine synthase;Beta-N-acetylglucosaminylglycopeptide beta-1,4-galactosyltransferase;Beta-N-acetylglucosaminyl-glycolipid beta-1,4-galactosyltransferase;Processed beta-1,4-galactosyltransferase 1	0,48536	-0,426049	-1,03047
-4,30027	-0,930435	-3,55669	-0,352846	-0,61388	-0,095335	-0,420795	-0,143551	-0,526754	0,408476	0,747044	0,258652	13	13	13	13	13	13	152,47	0	82,896	418960000	39				P15311	P15311	EZR	Ezrin	0,959967	-1,02758	-1,75575
-3,46051	-3,23114	-4,04053	-1,80806	-1,25388	-3,81046	-2,04237	-2,01578	-1,91259	-0,306715	0,938631	-1,3852	12	12	12	65	65	65	21,225	0	49,004	1041500000	81				P15374	P15374	UCHL3	Ubiquitin carboxyl-terminal hydrolase isozyme L3	0,42761	-0,757196	-0,931402
1,85296	1,94288	0	3,59129	3,15703	3,30559	3,72654	4,052	3,93815	3,99473	3,93992	3,92164	12	12	12	32	32	32	33,67	0	149,92	4896600000	238				P15531	P15531	NME1	Nucleoside diphosphate kinase A	0,605577	-0,74426	-1,22684
-4,00128	-3,06952	-3,97419	-0,297306	-3,72339	-3,19094	-1,44314	-0,605251	-0,627024	-0,768805	-0,89241	-0,792492	18	13	12	27	19,5	18,4	96,695	0	71,31	305290000	75				P15559	P15559	NQO1	NAD(P)H dehydrogenase [quinone] 1	0,632044	-1,19326	-1,26859
1,91097	2,44624	1,26916	2,65398	2,58215	2,6251	3,26195	2,7447	2,98806	3,52475	3,08649	3,19242	12	12	12	69,3	69,3	69,3	26,489	0	191,73	3522500000	434				P15586	P15586	GNS	N-acetylglucosamine-6-sulfatase	0,53907	-0,571507	-1,11968
-2,9562	-4,13224	-3,89502	-1,15202	-3,89701	-2,78685	-0,6376	0,074173	-0,352795	-0,131386	0,0489006	0,2796	12	12	12	18,4	18,4	18,4	107,77	0	33,136	477580000	123				P15692	P15692	VEGFA	Vascular endothelial growth factor A	2,97414	-2,70662	-4,54813	+	Normoxia_Hypoxia
-1,58926	-3,33638	0,275898	-3,69637	-3,31677	-4,20699	-3,15798	-2,68178	-2,57512	-4,52429	-5,6497	-4,71122	23	23	12	46,5	46,5	25,7	77,213	0	143,13	2621700000	190				P15880	P15880	RPS2	40S ribosomal protein S2	0,908021	-0,83187	-1,68146
-3,53108	0,0778294	-3,42145	-0,0972462	-0,206146	-0,00702858	1,03917	0,793798	0,874262	1,39305	1,22519	0,956631	12	12	12	15,9	15,9	15,9	121	0	67,895	1078700000	132				P15924	P15924	DSP	Desmoplakin	0,570986	-0,968836	-1,17153
-2,37063	-0,388588	-0,830582	0,54611	0,52565	0,805893	1,43222	0,844065	1,10557	1,27394	1,05931	1,29289	12	12	12	42,3	42,3	42,3	43,66	0	35,721	936200000	94				P15941	P15941	MUC1	Mucin-1;Mucin-1 subunit alpha;Mucin-1 subunit beta	0,265588	-0,741227	-0,630486
3,04491	2,92572	2,59916	2,94739	2,88053	2,57796	1,07133	1,27473	1,52469	1,52269	1,25072	1,36356	18	13	12	65,9	50,8	47,2	28,082	0	323,31	1342400000	281				P16035	P16035	TIMP2	Metalloproteinase inhibitor 2	0,0507487	0,215905	0,142239
-3,87736	-4,23197	-2,08574	0,750992	1,13959	1,22957	0,40793	-0,290787	0,408442	1,22577	0,925217	1,28158	12	12	12	27,9	27,9	27,9	53,801	0	56,317	493970000	74				P16070	P16070	CD44	CD44 antigen	0,0946198	-0,25975	-0,254549
0,671005	1,46787	0,421511	1,82115	1,41531	1,55761	2,11373	1,78342	1,96163	2,40258	1,89216	2,05662	12	12	12	60,5	60,5	60,5	22,949	0	117,29	1791600000	223				P16152	P16152	CBR1	Carbonyl reductase [NADPH] 1	0,0387172	-0,15807	-0,109841
1,21878	1,55313	1,27135	1,93034	1,78112	1,61081	2,24505	2,60103	2,47405	2,14256	2,08308	2,64383	12	12	12	76,5	76,5	76,5	23,207	0	77,085	2554000000	313				P16278;Q6UWU2	P16278	GLB1	Beta-galactosidase	0,177683	-0,455891	-0,447248
-3,33514	-3,23376	-2,89635	-3,29932	-4,1572	-4,1628	3,64565	3,46945	3,5036	2,71872	2,52785	2,79483	12	12	12	34	34	34	51,455	0	93,736	1760400000	92				P16401	P16401	HIST1H1B	Histone H1.5	0,256793	-0,311625	-0,612918
1,30262	2,31387	1,55757	3,15571	2,87726	2,75774	3,79288	3,63092	3,86791	4,15227	3,91401	3,8318	15	12	12	68	61,1	61,1	28,302	0	254,84	5089900000	429				P16403;P22492;Q02539	P16403	HIST1H1C	Histone H1.2	0,0142373	0,0169112	0,0414553
-1,42233	0,653685	-0,647226	1,11953	0,781946	1,00261	0,846724	1,8443	1,47635	1,48417	1,67605	1,72117	12	12	12	56,2	56,2	56,2	28,723	0	72,371	1064400000	133				P16422	P16422	EPCAM	Epithelial cell adhesion molecule	0,866839	-1,15279	-1,62194
-0,238411	0,655519	-1,37401	0,136503	-0,375086	0,00295639	-1,0112	-1,3132	-0,989471	-0,185059	-0,493486	-0,605408	12	12	12	16,1	16,1	16,1	122,29	0	65,915	360980000	78				P16870	P16870	CPE	Carboxypeptidase E	0,325555	-0,530832	-0,746506
-3,86788	-5,05185	-4,07252	-1,07257	-3,80296	-4,43858	-1,38126	-0,934126	-0,900059	-1,06622	-0,346336	-0,862915	12	12	12	4,4	4,4	4,4	532,4	0	40,194	205860000	37				P16930	P16930	FAH	Fumarylacetoacetase	2,05915	-1,06409	-3,24958	+	Normoxia_Hypoxia
-4,85005	-1,07953	-0,4119	1,04103	0,467842	0,0128384	1,63789	1,39742	1,68135	1,46616	1,39556	1,70261	12	12	12	47,2	47,2	47,2	40,667	0	101,05	885690000	157				P16949	P16949	STMN1	Stathmin	0,0120245	-0,00813643	-0,0350979
-0,189201	-0,147461	-0,451496	0,905149	0,650232	0,887091	-4,30738	-2,83172	-3,82512	-2,97963	-4,57934	-3,91402	12	12	12	8,1	8,1	8,1	257,05	0	55,504	114550000	29				P16989;Q9Y2T7	P16989	YBX3	Y-box-binding protein 3	0,498839	-0,33587	-1,0531
-0,595222	-0,805119	-0,403294	0,605951	0,175209	0,224604	0,232538	0,65486	0,310999	0,841494	0,693367	0,520985	12	12	12	31,2	31,2	31,2	47,628	0	24,121	1204700000	99				P17050	P17050	NAGA	Alpha-N-acetylgalactosaminidase	0,778927	-0,866997	-1,49273
1,17989	1,4191	0,75695	1,80457	2,05593	1,82282	2,16698	1,78913	2,06341	2,49015	2,17095	2,15558	12	12	12	63,9	63,9	63,9	29,965	0	127,88	1694700000	249				P17066;P48741	P17066;P48741	HSPA6;HSPA7	Heat shock 70 kDa protein 6;Putative heat shock 70 kDa protein 7	0,328067	1,28264	0,751234
-2,35666	-4,28632	-3,8862	-4,20116	-4,35338	-4,4647	-1,92722	-1,91498	-1,57376	-1,95387	-1,32746	-1,51136	12	12	12	49,6	49,6	49,6	41,92	0	66,073	514110000	82				P17096	P17096	HMGA1	High mobility group protein HMG-I/HMG-Y	2,38292	-1,25679	-3,69526	+	Normoxia_Hypoxia
-3,48838	-2,72417	-4,42428	-1,65468	-4,25251	-4,61536	-0,812868	-1,13364	-0,981024	-1,36131	-1,21119	-1,09517	12	12	12	54,9	54,9	54,9	36,748	0	37,788	357400000	56				P17174	P17174	GOT1	Aspartate aminotransferase, cytoplasmic	1,31502	-0,567453	-2,24713	+	Normoxia_Hypoxia
-0,0536709	0,953012	-1,82963	0,852703	1,13599	1,43613	-4,49011	-4,22892	-3,02642	-1,18123	-1,63454	-2,16839	12	12	12	52,5	52,5	52,5	33,868	0	113,22	3830200000	188				P17844;Q92841	P17844;Q92841	DDX5;DDX17	Probable ATP-dependent RNA helicase DDX5;Probable ATP-dependent RNA helicase DDX17	0,144369	-0,22084	-0,372651
-4,49329	-3,73966	-2,94336	-2,78176	-3,32325	-3,54166	-0,784832	-0,222921	-0,0416718	-1,45	-0,616081	-0,874901	12	12	12	37,8	37,8	37,8	53,248	0	113,44	684560000	84				P17900	P17900	GM2A	Ganglioside GM2 activator;Ganglioside GM2 activator isoform short	0,319541	0,30045	0,735146
-4,05876	-3,18814	-3,24262	-0,74659	-1,70371	-2,54101	1,42104	1,59411	1,72784	1,31511	1,54371	1,69547	12	12	11	44,1	44,1	37,9	40,949	0	28,641	960730000	94				P17931	P17931	LGALS3	Galectin-3	0,462002	-0,732879	-0,99082
-3,72747	-2,79329	-2,95779	-3,96202	-3,1786	-4,17006	-1,42195	-3,47586	-1,4505	-0,612089	-0,951269	-0,67754	11	11	11	30,5	30,5	30,5	63,972	0	38,455	272670000	52				P17936	P17936	IGFBP3	Insulin-like growth factor-binding protein 3	0,746983	1,162	1,44495
-0,945789	-0,0616055	-0,867058	1,51279	0,843925	1,50893	1,99962	1,01314	1,66447	0,210049	-0,248238	-0,381153	11	11	11	21,2	21,2	21,2	58,397	0	91,45	567680000	51				P17980	P17980	PSMC3	26S protease regulatory subunit 6A	1,03565	-0,533894	-1,86261
0,627958	1,47902	-0,0624504	1,90109	1,57765	2,41404	3,19662	2,68381	3,1735	3,86909	3,72058	3,7575	11	11	11	53,3	53,3	53,3	33,248	0	144,35	18546000000	297				P17987	P17987	TCP1	T-complex protein 1 subunit alpha	1,20832	-2,19653	-2,10172
-3,12552	-1,05384	-4,28107	-0,079401	-0,890585	-1,44228	0,657906	0,239519	0,515398	1,21863	0,654222	1,18317	11	11	11	75,2	75,2	75,2	27,547	0	69,617	664990000	128				P18065	P18065	IGFBP2	Insulin-like growth factor-binding protein 2	0,178998	-0,490842	-0,450126
-4,89239	-2,42095	-3,41421	-1,55921	-2,18583	-2,64089	-1,15328	-1,88362	-1,1885	-3,68135	-1,8599	-1,33445	11	11	11	17,4	17,4	17,4	88,414	0	62,137	488700000	74				P18206	P18206	VCL	Vinculin	0,662452	-1,08154	-1,31599
-1,73744	-1,84449	-4,23254	-0,312407	-0,793846	-2,69612	0,764286	0,957621	1,23627	1,14579	1,35296	1,50304	11	11	11	18,9	18,9	18,9	81,889	0	30,747	580710000	82				P18669;Q8N0Y7;P15259	P18669	PGAM1	Phosphoglycerate mutase 1	0,358617	-0,536231	-0,807965
-1,35294	-0,856506	-1,29721	-0,71291	-0,658653	-0,400927	0,678801	0,552044	0,645245	1,41479	1,07262	0,950281	11	11	11	57,1	57,1	57,1	37,564	0	73,62	2261600000	178				P18827	P18827	SDC1	Syndecan-1	0,495299	0,594265	1,04718
-3,92314	-2,81075	-4,34344	-0,798834	-1,63769	-2,94677	-1,43357	0,386761	-0,482288	-2,22839	-0,374521	-0,713245	11	11	11	27,5	27,5	27,5	82,704	0	78,79	224410000	71				P19338	P19338	NCL	Nucleolin	1,51541	-2,47254	-2,51745	+	Normoxia_Hypoxia
-3,97865	-2,5921	-5,16821	-0,490894	-0,623009	-4,59134	-0,50812	0,295748	0,086935	0,370188	0,592291	0,740835	11	11	11	36,7	36,7	36,7	47,079	0	104,94	563070000	113				P19367;Q2TB90	P19367	HK1	Hexokinase-1	0,647084	-0,651913	-1,29211
0,130682	1,76711	-1,12456	-0,202494	0,227409	0,354317	3,56072	3,28485	3,481	3,17827	2,89346	2,92864	11	11	11	43	43	43	27,934	0	96,119	20119000000	321				P20042	P20042	EIF2S2	Eukaryotic translation initiation factor 2 subunit 2	0,184403	-0,164358	-0,461914
1,86433	2,8362	1,884	2,82418	2,74995	2,99898	2,80862	2,61046	2,72199	3,13495	2,80487	2,74506	11	11	11	46,3	46,3	46,3	28,433	0	71,264	2918900000	287				P20061	P20061	TCN1	Transcobalamin-1	0,0928427	-0,776774	-0,250161
-3,54741	-1,18739	-3,55364	1,40257	1,87644	1,69297	2,62838	2,69795	2,89634	3,23355	2,82356	2,89322	13	11	11	46,4	36,4	36,4	24,033	0	44,038	1886100000	112				P20290	P20290	BTF3	Transcription factor BTF3	0,499035	-0,565392	-1,05343
-0,816357	-2,86646	-1,19601	-0,474827	-0,88888	-3,16909	-1,14777	-0,198826	-0,129246	-0,214933	0,439102	0,402788	11	11	11	55,9	55,9	55,9	27,692	0	50,735	700900000	87				P20618	P20618	PSMB1	Proteasome subunit beta type-1	0,780289	-0,507305	-1,49476
-1,91707	-0,175955	-1,54662	0,778486	1,0865	1,21762	-3,62182	-5,49824	-4,8918	-3,6499	-2,36131	-4,31971	11	11	11	24,1	24,1	24,1	70,857	0	81,467	122950000	38				P20700	P20700	LMNB1	Lamin-B1	0,604221	-1,24042	-1,22469
-2,23546	-1,10321	-4,00685	-0,661694	-0,458605	-0,589672	0,206436	0,0946789	0,137333	0,29974	-0,0538883	0,647087	11	11	11	27,2	27,2	27,2	57,21	0	39,332	518470000	87				P20810	P20810	CAST	Calpastatin	1,81611	-1,59381	-2,92109	+	Normoxia_Hypoxia
1,16795	1,74213	1,37254	2,54631	2,24114	2,1587	2,64289	2,32716	2,62842	2,91321	2,70396	2,61976	11	11	11	78,6	78,6	78,6	22,836	0	120,65	2404600000	348				P20827	P20827	EFNA1	Ephrin-A1;Ephrin-A1, secreted form	0,176372	-0,43134	-0,444371
-1,43483	-0,346109	-0,700521	0,738873	0,613462	0,748775	0,218109	0,558401	0,67976	1,1837	1,30169	1,2558	11	11	11	64,9	64,9	64,9	26,477	0	47,042	698640000	149				P20908	P20908	COL5A1	Collagen alpha-1(V) chain	0,0803897	0,113546	0,219049
1,48961	2,29429	1,87864	2,3873	2,13057	2,57244	0,248247	0,586847	0,399279	0,60895	0,554716	0,38323	11	11	11	85,4	85,4	85,4	16,57	0	122,88	3491500000	272				P20962	P20962	PTMS	Parathymosin	0,809917	-0,835811	-1,53864
-0,0299072	-0,669706	-0,538631	0,779669	0,767818	-0,0476341	1,62674	2,03165	2,20385	2,28254	2,63509	2,65575	11	11	11	48,6	48,6	48,6	24,423	0	34,086	1864200000	154				P21266;P46439;P28161	P21266	GSTM3	Glutathione S-transferase Mu 3	0,231317	-1,12528	-0,561132
-3,25223	-4,35285	-3,90204	-1,56215	-3,63519	-3,36993	-0,873587	-0,324903	-0,602173	-0,585531	0,701366	0,292767	11	11	11	18,5	18,5	18,5	100,2	0	29,855	310480000	40				P21291	P21291	CSRP1	Cysteine and glycine-rich protein 1	0,636317	-1,31757	-1,27529
-0,691446	0,139378	-0,937393	0,812269	0,832047	0,732286	-1,38862	-1,29099	-0,661869	-1,2694	-0,750807	-0,907438	11	11	11	17	17	17	118,39	0	32,395	533040000	86				P21333	P21333	FLNA	Filamin-A	0,500923	-1,19966	-1,05659
-2,47682	-0,740349	-0,814606	0,0661373	-0,215855	-0,415125	-1,33513	-2,9227	-2,76748	-1,47574	-1,19635	-1,43036	11	11	11	35,4	35,4	35,4	44,659	0	40,408	465980000	96				P21399	P21399	ACO1	Cytoplasmic aconitate hydratase	0,487303	-0,733844	-1,03374
-1,90497	0,386518	-0,92543	2,78123	1,97552	2,42286	2,49667	2,72088	2,73631	3,07918	2,95511	3,25668	12	12	11	32,1	32,1	29,9	38,434	0	94,492	3794300000	232				P21741	P21741	MDK	Midkine	0,742184	-1,67296	-1,43773
-4,34658	-2,93753	-4,39366	-1,66947	-3,8436	-3,54267	-1,46652	0,0973034	-1,15454	-0,941837	0,0512276	-0,327354	11	11	11	16,4	16,4	16,4	92,888	0	33,049	164350000	17				P21860	P21860	ERBB3	Receptor tyrosine-protein kinase erbB-3	0,1938	0,245452	0,482221
-3,30361	-2,97292	-3,09038	-3,99763	-3,18769	-2,6805	-0,629499	-0,268162	-0,689516	-1,3971	-0,733509	-0,380869	11	11	11	8,6	8,6	8,6	238,26	0	67,201	180370000	34				P21926	P21926	CD9	CD9 antigen	0,00502098	-0,00617027	-0,0147711
-4,26182	-4,17517	-2,91323	-0,360748	-1,74167	-3,64374	-0,894314	0,056036	-0,17259	-0,930767	-0,534157	-0,681604	11	11	11	41,1	41,1	41,1	48,121	0	67,521	348110000	65				P21964	P21964	COMT	Catechol O-methyltransferase	1,61945	-1,45462	-2,6571	+	Normoxia_Hypoxia
0,100521	-0,017786	-0,888397	0,30451	-0,146681	0,416119	-0,133156	-0,325745	-0,287479	0,70118	0,2847	0,363541	11	11	11	20,4	20,4	20,4	65,471	0	31,232	863660000	112				P22061	P22061	PCMT1	Protein-L-isoaspartate(D-aspartate) O-methyltransferase	0,700409	-1,33104	-1,37438
-3,43462	-4,2857	-3,26272	0,526104	0,404444	0,175924	-0,0085144	-0,137318	-0,00335503	-0,239622	-0,646286	-0,703453	11	11	11	39,4	39,4	39,4	44,839	0	47,935	448100000	70				P22102	P22102	GART	Trifunctional purine biosynthetic protein adenosine-3;Phosphoribosylamine--glycine ligase;Phosphoribosylformylglycinamidine cyclo-ligase;Phosphoribosylglycinamide formyltransferase	0,29156	-0,710154	-0,68151
-3,5611	-3,649	-4,50946	-4,17885	-3,23875	-3,63656	-2,21584	-3,19601	-1,81159	-2,86669	-4,19118	-2,71042	11	11	11	52,9	52,9	52,9	24,68	0	110,4	1283300000	159				P22223	P22223	CDH3	Cadherin-3	0,0661663	0,127584	0,182699
-1,59713	-2,3769	-0,381556	-0,456779	-0,918875	-2,25928	0,989765	1,78767	1,92859	1,19134	1,48288	2,14167	11	11	11	58,4	58,4	58,4	32,236	0	48,448	663730000	96				P22234	P22234	PAICS	Multifunctional protein ADE2;Phosphoribosylaminoimidazole-succinocarboxamide synthase;Phosphoribosylaminoimidazole carboxylase	0,500352	-1,31041	-1,05563
-1,94505	-1,73131	-3,34694	-0,0891933	-1,61128	-4,42791	-0,316538	-0,405781	-0,0218601	-0,924788	-1,07478	-0,792568	11	11	11	22,8	22,8	22,8	84,137	0	96,261	323630000	91				P22314	P22314	UBA1	Ubiquitin-like modifier-activating enzyme 1	0,820252	-1,99559	-1,55386
-3,95462	-2,48042	-4,40307	-1,87452	-4,23039	-2,5969	-2,75616	-2,29083	-2,35547	-2,12116	-1,97065	-2,01325	11	11	11	40	40	40	45,467	0	32,576	452470000	42				P22392;O60361	P22392;O60361	NME2;NME2P1	Nucleoside diphosphate kinase B;Putative nucleoside diphosphate kinase	0,767998	-0,958401	-1,47644
-2,28045	-1,81038	-3,25009	0,928936	-0,773558	-0,749102	0,469591	1,20365	1,28376	0,303915	0,568346	0,639748	11	11	11	32,7	32,7	32,7	54,234	0	34,726	443080000	55				P22626	P22626	HNRNPA2B1	Heterogeneous nuclear ribonucleoproteins A2/B1	1,04551	-1,00661	-1,87643
-0,820766	0,349581	-4,24663	1,20999	0,823973	1,5238	1,88693	2,0809	2,24674	1,85377	1,66794	1,62997	11	11	11	42,3	42,3	42,3	41,806	0	53,461	1972900000	144				P22692	P22692	IGFBP4	Insulin-like growth factor-binding protein 4	0,103927	0,286699	0,277325
-3,69869	-4,17371	-4,19325	-3,58299	-2,49217	-3,164	1,23659	1,23139	1,91734	1,64722	1,5029	1,95388	11	11	11	75,9	75,9	75,9	18,681	0	45,433	603550000	64				P23142	P23142	FBLN1	Fibulin-1	2,15053	2,17346	3,37423	+	Normoxia_Hypoxia
-3,1968	-2,85231	-3,5862	-1,05304	-1,21779	-1,2729	0,423447	0,0444241	0,496527	0,85948	0,528433	0,508213	11	11	11	42,4	42,4	42,4	37,375	0	45,545	369940000	74				P23246	P23246	SFPQ	Splicing factor, proline- and glutamine-rich	0,955685	-1,47439	-1,74965
0,057806	0,922789	-0,643469	1,0387	1,17962	1,3374	2,06698	1,73302	1,77836	2,52744	2,28908	2,11899	11	11	11	56,6	56,6	56,6	24,327	0	50,368	1522500000	172				P23284	P23284	PPIB	Peptidyl-prolyl cis-trans isomerase B	0,177682	-0,194507	-0,447245
-0,474186	1,27815	0,751743	1,97772	2,11071	2,28736	4,27842	3,81558	3,79138	4,21778	3,73401	3,71395	10	10	10	63,9	63,9	63,9	12,855	0	76,107	4934400000	135				P23381	P23381	WARS	Tryptophan--tRNA ligase, cytoplasmic;T1-TrpRS;T2-TrpRS	0,610418	-1,48613	-1,23451
0,41514	1,1203	0,221474	0,454277	0,502329	0,852356	3,44597	2,69808	3,23459	3,00197	2,67118	2,52526	10	10	10	85,1	85,1	85,1	12,774	0	88,657	1844300000	150				P23396	P23396	RPS3	40S ribosomal protein S3	0,73575	1,03567	1,42803
-3,93158	-1,9441	-4,28564	-1,54472	-1,94099	-1,55367	-0,258631	-0,915359	-0,857023	-0,540051	-0,483833	-0,0417252	10	10	10	36	36	36	33,392	0	27,556	310690000	39				P23434	P23434	GCSH	Glycine cleavage system H protein, mitochondrial	1,41637	-1,33075	-2,38418	+	Normoxia_Hypoxia
5,88206	6,27798	5,29636	5,44581	5,5335	5,8905	5,18995	4,45068	4,69715	5,85016	5,83642	5,43061	10	10	10	86,4	86,4	86,4	15,936	0	169,1	13758000000	398				P23470	P23470	PTPRG	Receptor-type tyrosine-protein phosphatase gamma	0,158981	0,313612	0,405773
-2,46184	-1,86325	-3,17621	-1,07572	-0,930969	-1,2252	1,67118	1,53953	1,81633	2,20316	1,75413	2,13053	10	10	10	69,3	69,3	69,3	24,579	0	100,68	1149400000	168				P23526	P23526	AHCY	Adenosylhomocysteinase	0,38839	-0,649046	-0,86198
1,52232	2,76984	2,41624	3,6869	3,69069	3,97996	5,04535	4,97143	5,21467	4,17335	3,82989	4,19329	10	10	10	63,7	63,7	63,7	15,799	0	77,197	12496000000	565				P23528	P23528	CFL1	Cofilin-1	0,694097	-0,91443	-1,36473
1,22562	1,79031	-0,852421	-0,918388	-0,987455	-1,10509	-3,02382	-3,25119	-4,12665	-1,27446	-1,66035	-1,42753	10	10	10	62,6	62,6	62,6	24,722	0	43,843	584640000	80				P23588	P23588	EIF4B	Eukaryotic translation initiation factor 4B	0,15815	-0,210448	-0,403907
1,75189	2,72613	2,07824	2,64046	2,50189	3,01481	3,49517	3,02235	3,24502	4,31707	4,02397	3,78648	10	10	10	90,8	90,8	90,8	10,044	0	54,241	4332000000	237				P24534	P24534	EEF1B2	Elongation factor 1-beta	0,902223	-1,74771	-1,67312
-3,83738	-3,56552	-4,41636	-4,43807	-3,38637	-3,92603	-2,01064	-1,4114	-1,42736	-1,46162	-0,90155	-1,27798	10	10	10	10,9	10,9	10,9	170,59	0	24,533	121220000	19				P24593	P24593	IGFBP5	Insulin-like growth factor-binding protein 5	0,993675	-1,23523	-1,80353
1,51484	2,49773	2,34642	3,44389	3,72728	3,72328	5,05544	4,97649	5,06033	5,66793	5,44731	5,44945	10	10	10	66,7	66,7	66,7	11,737	0	96,182	16138000000	546				P24666	P24666	ACP1	Low molecular weight phosphotyrosine protein phosphatase	1,66954	-1,86176	-2,72428	+	Normoxia_Hypoxia
-3,56925	-4,3484	-5,19478	-3,80179	-3,14648	-4,27741	-2,79957	-2,03928	-1,88026	-2,24749	-1,59879	-1,57459	10	10	10	32,1	32,1	32,1	53,15	0	39,124	325090000	54				P24821	P24821	TNC	Tenascin	0,455896	-1,11738	-0,980363
1,09713	1,73284	0,960314	2,53187	2,25062	1,9618	2,76109	2,32991	2,66006	3,00271	2,79738	2,75637	10	10	10	54,3	54,3	54,3	25,898	0	112,99	2426800000	306				P25311	P25311	AZGP1	Zinc-alpha-2-glycoprotein	1,04662	-1,05571	-1,87798
1,0699	0,756107	0,378094	1,91924	1,90441	1,39666	1,06693	1,61162	1,43014	1,34885	1,27734	1,158	14	10	10	46,9	40	40	27,764	0	203,62	1119300000	299				P25398	P25398	RPS12	40S ribosomal protein S12	0,776288	-1,55523	-1,4888
-3,32895	-0,159464	-3,69772	0,0222473	0,00889015	0,4993	0,0299644	0,718485	0,752056	1,47312	1,52399	1,54788	10	10	10	50,5	50,5	50,5	31,121	0	54,849	1151200000	149				P25786	P25786	PSMA1	Proteasome subunit alpha type-1	0,727716	-0,39915	-1,41589
-3,84259	-2,61703	-3,43175	0,254566	0,666176	0,174276	1,81071	1,66478	2,2061	2,97679	2,98923	3,3775	10	10	10	80,1	80,1	80,1	22,119	0	81,343	1218700000	151				P25787	P25787	PSMA2	Proteasome subunit alpha type-2	0,963168	-0,626567	-1,7603
-2,80938	0,575855	-3,3694	1,32906	1,46615	1,21203	2,34292	2,2032	2,40458	2,66336	2,55451	2,61469	10	10	10	95,8	95,8	95,8	12,712	0	84,029	1893000000	170				P25788	P25788	PSMA3	Proteasome subunit alpha type-3	1,23849	-0,422065	-2,14298
-3,99162	-1,25347	-3,1926	-0,126398	-1,53649	-0,710089	-0,544367	-0,212643	-0,0883942	-1,78642	-1,82203	-1,77565	12	12	10	24,2	24,2	20,7	85,496	0	42,337	203930000	45				P25789	P25789	PSMA4	Proteasome subunit alpha type-4	1,18795	-0,57558	-2,07378
-3,88288	-3,99606	-3,51742	-0,955957	-1,48248	-1,6337	-1,96512	-1,38523	-1,54975	-1,22305	-1,4046	-1,16546	10	10	10	20,8	20,8	20,8	73,68	0	36,681	378620000	55				P25815	P25815	S100P	Protein S100-P	1,13789	-1,72114	-2,00486
-0,224377	0,519444	-0,266531	2,89291	2,23258	1,78591	3,02997	2,54486	3,13166	3,65315	2,8095	3,18931	12	12	10	52,2	52,2	47	28,585	0	223,9	2682100000	212				P26038	P26038	MSN	Moesin	0,613376	-1,11786	-1,23919
-2,99543	-3,70747	-4,16108	-3,33787	-3,98085	-4,34192	-1,77406	-2,5428	-1,6701	-2,31187	-2,18636	-1,29023	10	10	10	53,2	53,2	53,2	38,498	0	58,746	590210000	78				P26368	P26368	U2AF2	Splicing factor U2AF 65 kDa subunit	0,171182	0,342447	0,432941
-3,33341	-4,16874	-2,4747	-1,67865	-1,68356	-1,25241	-0,520029	-0,671959	-0,328554	-1,00836	-0,747641	-0,648788	10	10	10	35,4	35,4	35,4	46,637	0	54,602	460510000	56				P26583	P26583	HMGB2	High mobility group protein B2	0,969999	-2,33135	-1,77
-3,37624	-3,80821	-3,06353	-1,17001	-1,20974	-1,21205	0,0943661	-0,794477	-0,0191898	0,234955	-0,20577	0,0152302	10	10	10	56,7	56,7	56,7	32,668	0	48,188	390810000	61				P26599;O95758	P26599	PTBP1	Polypyrimidine tract-binding protein 1	0,75803	-1,78252	-1,46153
-3,79018	-0,589483	-1,9813	1,56812	1,38893	1,67965	1,5369	2,14803	1,7561	1,79919	1,63219	1,70086	10	10	10	32,3	32,3	32,3	39,594	0	45,69	971550000	94				P26639;A2RTX5	P26639	TARS	Threonine--tRNA ligase, cytoplasmic	2,31771	-1,8945	-3,60453	+	Normoxia_Hypoxia
-4,40947	-3,98083	-3,7861	-0,230545	-0,516607	-0,581543	0,958771	1,23191	1,23441	0,655931	0,384422	1,27143	10	10	10	41,2	41,2	41,2	33,428	0	35,24	679210000	80				P26641	P26641	EEF1G	Elongation factor 1-gamma	0,819409	-1,72331	-1,55262
-4,09306	-4,26336	-4,2096	-3,66178	-1,36006	-2,99662	-0,47809	-0,341103	-0,192184	-0,381348	-0,08358	-0,0856667	10	10	10	20,2	20,2	20,2	75,378	0	38,768	309070000	60				P26885	P26885	FKBP2	Peptidyl-prolyl cis-trans isomerase FKBP2	1,1852	-1,11136	-2,07001
-0,731588	1,27937	-0,548664	1,7388	1,42048	2,28926	2,07645	2,00393	2,04941	2,46314	2,23844	2,11707	12	12	10	28,4	28,4	26,2	43,171	0	86,462	1319400000	181				P27348	P27348	YWHAQ	14-3-3 protein theta	1,12099	-0,44862	-1,98149
-4,60675	-3,66238	-3,22752	-0,417812	-1,07228	-1,81499	-0,54656	0,126261	0,129807	-0,513668	0,182911	-0,134008	10	10	10	20,4	20,4	20,4	92,48	0	45,802	599500000	62				P27695	P27695	APEX1	DNA-(apurinic or apyrimidinic site) lyase;DNA-(apurinic or apyrimidinic site) lyase, mitochondrial	0,486301	-0,172294	-1,03205
0,353773	0,633947	-0,0166569	1,7643	1,35585	1,71985	-0,884502	-0,223949	-0,480675	0,0979462	0,140364	-0,0974598	10	10	10	58,8	58,8	58,8	26,599	0	105,89	809070000	203				P27797	P27797	CALR	Calreticulin	0,156271	-0,0648775	-0,399679
2,28896	3,12973	1,45709	2,82293	3,40573	3,48	1,54452	1,53302	1,30775	2,51291	2,03577	2,12572	10	10	10	75,5	75,5	75,5	10,932	0	24,81	2830400000	142				P27816	P27816	MAP4	Microtubule-associated protein 4	0,665412	-1,23865	-1,32058
4,5734	5,34693	3,53229	4,18029	4,34813	5,11725	4,91967	4,1419	4,41609	4,93411	4,40639	4,29227	10	10	10	70,5	70,5	70,5	16,837	0	209,36	8990500000	365				P27824	P27824	CANX	Calnexin	0,745553	1,4284	1,4428
-1,46039	-0,285778	-4,32635	0,428455	0,0828972	0,790144	1,35584	1,61368	1,4752	1,02208	0,936502	0,945564	10	10	10	50,4	50,4	50,4	25,177	0	56,561	711190000	66				P28066	P28066	PSMA5	Proteasome subunit alpha type-5	0,859668	-0,307915	-1,61152
-3,88858	-3,52117	-3,19725	-4,66049	-3,24907	-5,26614	-0,80497	-0,503763	-0,989946	-0,759752	-0,837187	-0,891281	10	10	10	24,9	24,9	24,9	80,473	0	31,418	376880000	105				P28070	P28070	PSMB4	Proteasome subunit beta type-4	0,921995	-0,334409	-1,70153
0,568359	1,09319	-0,139839	1,42689	1,25715	1,62413	1,80953	1,31675	1,44612	1,74179	1,70255	1,47852	10	10	10	35,5	35,5	35,5	46,382	0	75,693	1111900000	207				P28072	P28072	PSMB6	Proteasome subunit beta type-6	1,5427	-0,463836	-2,55411	+	Normoxia_Hypoxia
0,672731	0,927166	1,07276	1,70229	1,43062	1,26333	1,58465	1,02529	1,52898	-0,008955	0,137499	0,216234	10	10	10	43,8	43,8	43,8	40,228	0	66,563	1384700000	188				P28074	P28074	PSMB5	Proteasome subunit beta type-5	0,74438	-0,495739	-1,44104
-3,91672	-3,52011	-3,07415	-3,55534	-3,5918	-3,95767	-1,80668	-2,1185	-2,18797	-2,28712	-2,54453	-2,15504	10	10	10	11,2	11,2	11,2	145,94	0	56,774	409550000	43				P28482	P28482	MAPK1	Mitogen-activated protein kinase 1	0,320244	-0,437185	-0,736478
0,273626	0,536537	-0,483364	0,362383	0,454397	0,856766	-0,796595	-1,03902	-0,620081	-0,292921	-0,495092	-0,354282	10	10	10	27	27	27	52,562	0	58,446	438480000	102				P28799	P28799	GRN	Granulins;Acrogranin;Paragranulin;Granulin-1;Granulin-2;Granulin-3;Granulin-4;Granulin-5;Granulin-6;Granulin-7	0,335558	-0,382772	-0,765274
-3,28322	-2,01668	-2,66922	-1,02439	-0,970575	-0,729517	-0,308281	-0,106596	0,267002	0,66337	0,379175	0,836012	10	10	10	41,8	41,8	41,8	29,999	0	55,524	659740000	86				P28838	P28838	LAP3	Cytosol aminopeptidase	0,489077	-0,469107	-1,03673
-3,80648	-3,78886	-4,64949	-2,9309	-4,24333	-2,467	1,73384	0,665146	1,51425	-1,79397	-1,75789	-1,62808	10	10	10	16,2	16,2	16,2	100,45	0	68,068	310440000	24				P29218	P29218	IMPA1	Inositol monophosphatase 1	1,17467	-0,874027	-2,05554
-3,30224	-3,17861	-4,59016	-3,35809	-0,112686	-1,17744	-5,51081	-2,3664	-4,70183	0,051321	-0,0353127	0,128185	10	10	10	29,4	29,4	29,4	45,333	0	56,853	560620000	53				P29373	P29373	CRABP2	Cellular retinoic acid-binding protein 2	0,393726	-1,50739	-0,871536
-1,30523	-1,11485	-1,10816	-0,546953	-1,10745	-0,965326	0,278263	-0,139254	0,227118	-0,883448	-0,845984	-0,867857	10	10	10	10,1	10,1	10,1	160,01	0	36,605	211460000	45				P29401	P29401	TKT	Transketolase	0,479565	-0,512513	-1,02068
-4,24493	-2,33163	-3,59692	-0,855465	-0,684698	-0,0983906	-0,458807	0,440315	-0,421259	0,3692	0,692852	0,443413	10	10	10	18,6	18,6	18,6	73,114	0	28,572	413070000	56				P29692	P29692	EEF1D	Elongation factor 1-delta	1,15917	-1,79351	-2,03421
-4,27978	-3,03023	-3,38244	-3,77877	-1,04172	-1,26115	-4,63146	-2,61999	-4,22234	-1,52982	-1,19224	-3,1614	10	10	10	21,7	21,7	21,7	85,424	0	25,114	174830000	27				P29966	P29966	MARCKS	Myristoylated alanine-rich C-kinase substrate	1,24279	-1,71815	-2,14885
-1,70787	-2,74335	-3,49845	0,158028	-0,278046	-0,958529	0,636171	0,073576	1,07982	2,67453	1,71635	1,86719	10	10	10	30,5	30,5	30,5	27,296	0	141,84	750360000	59				P30040	P30040	ERP29	Endoplasmic reticulum resident protein 29	1,00101	-1,63446	-1,81389
-3,43605	-3,66236	-1,46748	-5,15089	-2,2872	-3,86415	0,406372	0,632444	0,793346	-2,00911	-1,99209	-2,11126	10	10	10	32,8	32,8	32,8	46,01	0	115,88	246240000	27				P30041	P30041	PRDX6	Peroxiredoxin-6	1,09105	-0,606718	-1,93995
-3,769	-3,97637	-4,3702	-3,60183	-3,11086	-3,06236	3,54712	2,64676	3,28889	0,819105	0,69729	1,04435	10	10	10	53,5	53,5	53,5	31,059	0	66,974	1220600000	53				P30042	P30042	C21orf33	ES1 protein homolog, mitochondrial	1,05616	-0,939993	-1,89133
-1,39107	-0,167818	-2,27242	0,96913	0,514372	-0,0412598	0,048172	0,989428	1,03109	1,01565	1,18474	1,51844	10	10	10	52,3	52,3	52,3	27,401	0	189,42	761760000	250				P30043	P30043	BLVRB	Flavin reductase (NADPH)	1,01804	-2,44139	-1,83788
-3,06332	-3,30345	-4,35264	-2,71181	-3,54534	-4,6166	-0,301413	-0,506021	-0,471189	-0,339827	-0,523031	-0,189056	10	10	10	68	68	68	28,772	0	84,059	603320000	190				P30044	P30044	PRDX5	Peroxiredoxin-5, mitochondrial	1,71506	-1,96201	-2,78536	+	Normoxia_Hypoxia
-3,39248	-3,7981	-3,60514	-4,10285	-2,44963	-2,93135	0,350782	-0,103666	0,308876	0,349638	-0,321863	0,0706902	9	9	9	57,6	57,6	57,6	34,006	0	56,868	231020000	35				P30046;A6NHG4	P30046;A6NHG4	DDT;DDTL	D-dopachrome decarboxylase;D-dopachrome decarboxylase-like protein	0,821884	-1,74867	-1,55626
-2,00204	-1,88759	-2,18323	0,0411034	-0,669308	-0,0549011	-2,94391	-3,42916	-3,72136	-2,11226	-3,65722	-3,88255	9	9	9	8,5	8,5	8,5	205,12	0	29,176	107180000	20				P30048	P30048	PRDX3	Thioredoxin-dependent peroxide reductase, mitochondrial	0,250454	-0,40814	-0,600159
-4,04025	-3,84103	-3,802	-3,22126	-3,1343	-5,15852	-1,39187	-4,02739	-1,13269	-0,789755	-1,39305	-0,891768	9	9	9	14,1	14,1	14,1	138,83	0	19,107	223810000	34				P30050	P30050	RPL12	60S ribosomal protein L12	0,17735	-0,57158	-0,446518
-3,8982	0,655464	-1,07546	0,118084	0,397503	0,278149	0,421709	-0,294788	0,0101719	0,0412636	-0,0373802	-0,226908	10	9	9	66,3	63,5	63,5	31,121	0	90,408	522500000	113				P30084	P30084	ECHS1	Enoyl-CoA hydratase, mitochondrial	0,774999	-0,721448	-1,48688
-3,52251	-0,251049	-3,86396	0,307486	0,199203	0,491734	1,17816	0,633957	0,930979	0,978848	0,554029	1,14561	10	10	9	55,4	55,4	52,6	29,644	0	100,34	700000000	92				P30085	P30085	CMPK1	UMP-CMP kinase	1,54939	-1,98399	-2,56309	+	Normoxia_Hypoxia
-3,75368	-0,573294	-1,50828	1,75035	1,45135	1,35712	1,53949	2,10213	1,92261	2,49339	2,33818	2,69066	9	9	9	60	60	60	19,979	0	216,55	1071100000	151				P30086	P30086	PEBP1	Phosphatidylethanolamine-binding protein 1;Hippocampal cholinergic neurostimulating peptide	1,51031	-0,772685	-2,51059	+	Normoxia_Hypoxia
-2,48016	-3,90604	-3,20288	-4,47045	-4,57206	-4,05614	4,20363	3,71801	4,04004	3,00742	2,75218	2,90355	9	9	9	64,7	64,7	64,7	23,171	0	141,79	17753000000	295				P30101	P30101	PDIA3	Protein disulfide-isomerase A3	1,05285	-0,532368	-1,8867
0,767025	0,358967	0,0183067	0,110153	0,377319	-0,0153351	-4,05576	-1,72879	-2,04963	-1,49834	-1,9337	-1,94345	9	9	9	26,5	26,5	26,5	56,559	0	51,086	250160000	44				P30153;P30154	P30153	PPP2R1A	Serine/threonine-protein phosphatase 2A 65 kDa regulatory subunit A alpha isoform	0,635416	-1,43356	-1,27387
2,18255	3,37562	1,59922	3,04487	3,08788	3,5647	3,07609	3,22302	3,15235	3,72294	3,4686	3,40254	17	9	9	37,5	20,4	20,4	32,95	0	62,644	4248400000	257				P30405	P30405	PPIF	Peptidyl-prolyl cis-trans isomerase F, mitochondrial	1,06746	-1,08177	-1,9071
-4,97065	-3,85122	-0,296198	-3,65639	-3,18695	-4,45873	1,59973	2,30079	2,27396	3,96313	4,09262	4,03234	9	9	9	91,1	91,1	91,1	14,716	0	167,37	15493000000	302				P30520	P30520	ADSS	Adenylosuccinate synthetase isozyme 2	1,15244	-0,751923	-2,02494
-1,44034	0,622791	-3,43804	0,724009	0,442493	0,591396	1,43402	1,91997	1,77358	2,00373	1,97776	2,05904	15	15	9	31,4	31,4	16,8	70,67	0	133,96	1190700000	139				P30740;O75830	P30740	SERPINB1	Leukocyte elastase inhibitor	0,108032	-0,396319	-0,287267
0,739437	1,55884	0,634651	1,5912	1,55218	1,57634	2,80996	2,67472	2,61221	3,02728	2,83773	2,86821	9	9	9	58,7	58,7	58,7	19,595	0	60,273	3315900000	262				P31150	P31150	GDI1	Rab GDP dissociation inhibitor alpha	0,135285	-0,256897	-0,351725
-2,5764	-3,95714	-1,53089	0,148655	0,31459	-0,537369	0,516827	1,44723	1,30701	0,885084	1,0881	0,467154	9	9	9	35,8	35,8	35,8	30,867	0	31,264	480350000	57				P31153;Q00266	P31153	MAT2A	S-adenosylmethionine synthase isoform type-2	0,831146	-0,951957	-1,56986
1,56204	3,37058	0,117033	2,41838	2,58127	2,88155	2,68333	3,1386	2,79483	2,6398	2,3123	2,70288	9	9	9	24,3	24,3	24,3	22,58	0	94,348	1409800000	75				P31431	P31431	SDC4	Syndecan-4	0,893336	1,70863	1,6603
-1,60313	0,383537	-1,1732	-0,26384	0,148317	-0,00712776	-0,325407	-1,23185	-0,988838	0,554909	0,399916	0,61348	9	9	9	32,2	32,2	32,2	46,374	0	84,843	481570000	125				P31937	P31937	HIBADH	3-hydroxyisobutyrate dehydrogenase, mitochondrial	1,84641	-1,37763	-2,96186	+	Normoxia_Hypoxia
-3,52895	-2,47029	-4,07775	-1,93662	-1,99668	-2,05556	0,129131	-0,36001	0,0285873	-1,86807	-1,89379	-2,41022	9	9	9	9,9	9,9	9,9	162	0	30,911	226440000	45				P31939	P31939	ATIC	Bifunctional purine biosynthesis protein PURH;Phosphoribosylaminoimidazolecarboxamide formyltransferase;IMP cyclohydrolase	0,774292	-1,83313	-1,48583
-1,09566	0,44289	-3,56805	0,215298	-0,227615	0,713196	-4,11271	-3,34978	-4,27278	-2,31384	-3,90435	-3,73448	9	9	9	6,4	6,4	6,4	240,85	0	23,061	205140000	32				P31942	P31942	HNRNPH3	Heterogeneous nuclear ribonucleoprotein H3	0,638891	-0,88341	-1,27931
-2,86719	-4,36371	-3,43967	-3,05368	-2,60159	-3,17721	-2,25915	-3,97841	-2,62394	-1,85682	-1,87122	-1,72739	9	9	9	36,1	36,1	36,1	30,188	0	34,405	374940000	63				P31943	P31943	HNRNPH1	Heterogeneous nuclear ribonucleoprotein H;Heterogeneous nuclear ribonucleoprotein H, N-terminally processed	1,05749	-1,62695	-1,89318
0,623007	1,50678	0,448896	2,44347	2,65279	2,86412	4,12126	4,03293	4,37622	4,98406	4,86412	4,79925	9	9	9	86,7	86,7	86,7	11,74	0	181,31	6563900000	370				P31946	P31946	YWHAB	14-3-3 protein beta/alpha;14-3-3 protein beta/alpha, N-terminally processed	0,0120594	-0,0170533	-0,0351985
-3,22908	-4,18859	-2,59578	-4,12881	-3,47852	-2,18241	-1,48281	-0,964294	-1,33644	-1,85565	-1,47145	-1,61959	9	9	9	15	15	15	109,68	0	26,605	122760000	24				P31947	P31947	SFN	14-3-3 protein sigma	0,229013	-0,616613	-0,556379
-4,38286	-3,34583	-4,10092	-1,73762	-3,87008	-4,01419	-1,47527	-0,0120716	-0,575722	-1,49461	-0,887537	-0,564783	9	9	9	20,2	20,2	20,2	95,785	0	55,369	143030000	29				P31948	P31948	STIP1	Stress-induced-phosphoprotein 1	1,05177	-1,3239	-1,88519
-3,84668	-0,497667	-3,46659	-0,123848	-0,31715	0,280367	-0,381508	0,00964546	-0,280874	0,399973	0,184956	0,130465	9	9	9	42,8	42,8	42,8	33,83	0	104,82	481510000	115				P31949	P31949	S100A11	Protein S100-A11;Protein S100-A11, N-terminally processed	0,701046	-1,24979	-1,37536
-1,68587	-1,4316	-4,20599	-0,460361	-0,616102	-0,701254	-0,442583	-0,196953	-0,174929	0,121124	0,362978	0,594801	9	9	9	51,7	51,7	51,7	23,489	0	63,65	386000000	71				P32004	P32004	L1CAM	Neural cell adhesion molecule L1	0,475078	0,638275	1,01308
-3,36833	-4,26418	-4,39852	-3,21234	-3,22685	-4,28756	-4,09647	-3,73155	-4,19022	-3,91644	-4,08875	-3,96264	17	17	9	50,9	50,9	30,2	38,429	0	185,5	18571000000	299				P32119	P32119	PRDX2	Peroxiredoxin-2	0,440988	-0,399007	-0,954668
-3,84572	-0,972279	-3,18669	0,498486	0,498426	-0,15799	-0,697563	-0,270079	-0,237494	-0,281195	-0,331757	-0,24292	9	9	9	43,2	43,2	43,2	41,268	0	58,031	281370000	55				P33176;O60282;Q12840	P33176	KIF5B	Kinesin-1 heavy chain	0,0849321	0,156574	0,230472
-3,66102	-3,07184	-3,49521	-4,08604	-3,14995	-3,62071	0,848206	0,722273	0,775564	-0,304857	0,13299	-0,24111	9	9	9	40,9	40,9	40,9	27,621	0	76,944	1820900000	109				P33316	P33316	DUT	Deoxyuridine 5-triphosphate nucleotidohydrolase, mitochondrial	0,563398	-0,973025	-1,15928
-3,99459	-0,656866	-3,03965	0,533537	0,393629	-0,0821171	1,90981	2,36806	2,33562	2,02995	2,17871	2,35459	11	11	9	61,9	61,9	52,4	32,922	0	93,562	1481500000	133				P33908	P33908	MAN1A1	Mannosyl-oligosaccharide 1,2-alpha-mannosidase IA	0,185258	-0,429058	-0,463771
0,802834	1,81851	0,372263	1,96452	1,89996	2,18328	2,89665	3,00941	3,05801	2,5419	2,77509	2,57626	9	9	9	73,5	73,5	73,5	16,93	0	97,504	2896600000	271				P34059	P34059	GALNS	N-acetylgalactosamine-6-sulfatase	0,379831	-0,546036	-0,846573
-1,60455	0,00894737	-1,47771	1,22021	0,497049	0,0686932	1,37905	2,37259	1,98801	1,49663	1,72433	2,09972	17	17	9	55,4	55,4	32	46,153	0	92,725	2081800000	211				P34096	P34096	RNASE4	Ribonuclease 4	3,66526	-2,34982	-5,63754	+	Normoxia_Hypoxia
-1,04892	0,392483	-1,0863	1,52149	1,2541	1,79972	1,95924	2,59272	2,38585	2,29169	2,4382	2,27664	10	9	9	66,1	61,8	61,8	18,506	0	33,775	1737800000	138				P34896	P34896	SHMT1	Serine hydroxymethyltransferase, cytosolic	0,649099	0,558411	1,29525
-2,26141	-0,860195	-3,26387	-0,7983	-0,83246	-1,45325	0,88262	1,33443	1,34226	1,50736	1,49389	1,85285	9	9	9	72,4	72,4	72,4	17,138	0	61,4	941200000	106				P34932	P34932	HSPA4	Heat shock 70 kDa protein 4	1,18111	-0,658576	-2,06439
2,08429	2,1479	1,53894	3,89363	3,52375	3,17347	3,92193	5,17042	4,6165	4,54099	4,92034	4,88147	17	17	9	62,1	62,1	39,6	50,14	0	130,02	11122000000	619				P35052	P35052	GPC1	Glypican-1;Secreted glypican-1	2,03144	1,64267	3,21193	+	Normoxia_Hypoxia
1,66694	2,74173	1,60064	3,59564	3,23601	3,69717	2,39506	2,01941	2,1902	2,67873	2,48529	2,82014	9	9	9	59	59	59	11,749	0	27,875	3366200000	166				P35080	P35080	PFN2	Profilin-2	0,186287	-0,485515	-0,466003
-4,27774	-3,44324	-3,20381	-4,29766	-3,3136	-3,60498	-3,12825	-3,61423	-2,01191	0,340744	0,177069	0,48048	9	9	9	77	77	77	15,164	0	52,899	1071200000	107				P35221;Q9UI47	P35221	CTNNA1	Catenin alpha-1	0,767269	-1,32503	-1,47535
-3,64716	-4,41195	-4,37719	-3,99123	-0,764692	-0,911137	0,618811	0,0275097	1,13183	0,266386	0,137339	0,301704	9	9	9	9,6	9,6	9,6	101,13	0	89,767	320490000	33				P35222	P35222	CTNNB1	Catenin beta-1	0,132868	-0,254338	-0,34611
-1,14046	-0,386082	-4,58881	-1,03299	-1,19225	-0,780554	0,383575	0,811497	0,441648	0,595417	0,274738	0,230288	9	9	9	15,8	15,8	15,8	61,585	0	22,422	363760000	49				P35237	P35237	SERPINB6	Serpin B6	0,875241	-1,06915	-1,63413
-4,47026	-0,54248	-3,19626	-1,07669	-0,968773	-0,405321	0,0960178	0,28124	0,237743	-0,0249481	0,0530453	0,226553	9	9	9	22,8	22,8	22,8	68,047	0	31,225	401040000	36				P35241	P35241	RDX	Radixin	0,0188639	0,0977898	0,0546495
-0,117653	0,56641	-0,442213	0,359997	0,340927	0,910158	-4,04782	-3,67299	-3,25836	-0,0683708	0,221308	-0,406851	9	9	9	34,1	34,1	34,1	38,89	0	34,919	727120000	65				P35475	P35475	IDUA	Alpha-L-iduronidase	0,284148	0,519792	0,667075
-2,02478	-0,719469	-4,92126	0,655352	0,0143318	-0,206554	1,08311	2,23184	1,9698	1,65006	2,28612	2,42112	11	11	9	59,6	59,6	50,8	37,497	0	91,451	1050900000	99				P35520	P35520	CBS	Cystathionine beta-synthase	0,366036	-0,650843	-0,821538
-3,36169	-0,686357	-1,10238	0,191668	0,0499115	-0,267054	1,14433	0,935036	0,924711	1,22756	1,31809	1,31062	9	9	9	58,8	58,8	58,8	26,183	0	39,217	712060000	125				P35579;P35580;P35749	P35579	MYH9	Myosin-9	0,805502	-1,22398	-1,53213
-4,24338	-2,97468	-2,17581	-1,86109	-2,24907	-3,91628	-1,35922	-0,29705	-0,535686	-0,44379	-0,342052	0,072897	9	9	9	23,5	23,5	23,5	58,946	0	34,372	146420000	26				P35606	P35606	COPB2	Coatomer subunit beta	0,148022	-0,263792	-0,380993
-2,67407	-1,57137	-3,55931	-1,7749	-1,18773	-1,06422	0,0362434	-1,12704	-0,306736	0,512655	0,174742	0,0401669	9	9	9	41,8	41,8	41,8	33,601	0	27,584	259240000	30				P35613	P35613	BSG	Basigin	0,484835	0,678164	1,02958
0,900585	1,54345	0,619612	1,4505	1,031	1,71399	1,13856	0,538898	0,981821	0,226454	-0,0266266	-0,181149	9	9	9	16,3	16,3	16,3	71,438	0	27,525	494400000	53				P35637;Q92804	P35637	FUS	RNA-binding protein FUS	0,674982	-0,763249	-1,33536
0,486553	0,935793	0,866367	2,0165	1,50794	1,30064	1,5576	1,81959	1,64611	1,48003	1,63021	1,76508	9	9	9	39,1	39,1	39,1	31,284	0	69,914	1097000000	150				P36639	P36639	NUDT1	7,8-dihydro-8-oxoguanine triphosphatase	0,739186	-0,854316	-1,43322
-3,92931	-3,14042	-4,24382	-2,35784	-2,3792	-2,78435	-2,32808	-1,8417	-1,26963	-1,54849	-1,75122	-2,26859	9	9	9	15,1	15,1	15,1	91,706	0	55,963	151590000	34				P36871	P36871	PGM1	Phosphoglucomutase-1	0,65999	-0,735156	-1,31218
-3,97283	0,212317	-4,14707	1,91498	1,41902	1,86056	2,17199	2,31129	2,1881	2,6379	2,27892	2,6985	9	9	9	23,5	23,5	23,5	36,224	0	76,349	1916000000	205				P37802	P37802	TAGLN2	Transgelin-2	0,714626	-1,43555	-1,39604
-3,7623	-4,17843	-3,60285	-3,22429	-5,21485	-4,68755	1,5382	1,36874	1,6593	-0,274788	-0,0128536	0,187439	9	9	9	35,7	35,7	35,7	34,14	0	50,293	485530000	35				P37837	P37837	TALDO1	Transaldolase	0,631408	-0,639929	-1,26759
-3,82157	-4,14125	-4,64532	-1,91513	-0,779682	-2,11593	-0,725243	-1,05607	-0,207666	0,916143	0,828047	1,54853	9	9	9	37,9	37,9	37,9	40,307	0	58,597	335440000	46				P38159;Q96E39;O75526;Q8N7X1	P38159	RBMX	RNA-binding motif protein, X chromosome;RNA-binding motif protein, X chromosome, N-terminally processed	0,839335	-0,672261	-1,58185
-2,18801	-0,350012	-4,02115	0,186861	-0,643869	0,0126076	-0,535028	-1,12758	-0,790604	-1,08359	-1,00954	-0,917486	9	9	9	11,2	11,2	11,2	119,91	0	42,883	450130000	57				P38646	P38646	HSPA9	Stress-70 protein, mitochondrial	1,71517	-1,4052	-2,78551	+	Normoxia_Hypoxia
-2,47026	-1,65338	-4,52529	-1,61505	-1,46841	-0,829853	-1,61556	-2,13498	-1,74391	-2,4674	-1,90696	-2,23204	8	8	8	16,4	16,4	16,4	84,141	0	37,848	161790000	24				P39060	P39060	COL18A1	Collagen alpha-1(XVIII) chain;Endostatin	0,286488	0,850703	0,671643
-3,57775	-2,8628	-4,93582	-0,891552	-0,705091	-0,599005	2,37202	1,62839	2,22166	2,2831	2,1848	1,58468	8	8	8	42,5	42,5	42,5	22,98	0	33,428	894270000	74				P39687;O95626;O43423	P39687	ANP32A	Acidic leucine-rich nuclear phosphoprotein 32 family member A	1,00743	-1,30472	-1,82294
-3,63233	-3,3474	-4,98379	0,228441	-0,477402	-0,735979	-1,51788	-1,14814	-1,1464	-0,0222168	-0,0245743	0,175247	8	8	8	17,3	17,3	17,3	62,942	0	35,227	423900000	66				P39748	P39748	FEN1	Flap endonuclease 1	0,298503	0,548584	0,694943
-3,39737	-3,13227	-4,22578	-2,12241	-3,31449	-3,61273	-0,568676	-4,10433	-0,642567	-2,54086	-2,79337	-1,92323	8	8	8	11,6	11,6	11,6	135,19	0	14,57	75475000	9				P40121	P40121	CAPG	Macrophage-capping protein	0,0565777	0,099697	0,157671
-2,20552	-3,51864	-3,22709	-4,34405	-3,3622	-2,31164	4,53038	4,01367	4,32103	1,92423	1,46006	1,51417	8	8	8	29,7	29,7	29,7	28,671	0	77,61	3344000000	128				P40227;Q92526	P40227	CCT6A	T-complex protein 1 subunit zeta	1,14402	-2,26943	-2,01332
-4,37738	-4,32509	-4,09723	-1,53014	-1,66627	-1,77975	-0,962366	-1,2288	-1,32081	-0,708908	-0,724213	-0,809338	8	8	8	19,9	19,9	19,9	70,678	0	26,599	171110000	28				P40925	P40925	MDH1	Malate dehydrogenase, cytoplasmic	1,47215	-0,673929	-2,4593	+	Normoxia_Hypoxia
-1,62263	-1,99725	-2,74224	0,885412	0,655813	1,00425	0,947069	-0,258959	0,325361	-1,60362	-1,86018	-2,20819	8	8	8	27,5	27,5	27,5	46,736	0	39,454	316760000	56				P40926	P40926	MDH2	Malate dehydrogenase, mitochondrial	1,29915	-0,88936	-2,22559
-2,43726	-3,39668	-3,95413	-1,52055	-2,54859	-1,51032	-1,58076	-2,15889	-1,6908	-0,364655	-0,523724	-0,567892	8	8	8	33,9	33,9	33,9	53,688	0	40,634	300850000	63				Q2VIR3;P41091	Q2VIR3;P41091	EIF2S3L;EIF2S3	Putative eukaryotic translation initiation factor 2 subunit 3-like protein;Eukaryotic translation initiation factor 2 subunit 3	0,010977	-0,0250471	-0,0320778
5,90939	6,4888	4,86518	5,43664	5,42895	6,11883	4,95522	4,44003	4,61857	5,56528	5,19436	5,15207	8	8	8	40,5	40,5	40,5	12,203	0	323,31	12179000000	150				P41250	P41250	GARS	Glycine--tRNA ligase	1,54314	-2,07371	-2,55469	+	Normoxia_Hypoxia
0,102724	1,40836	-0,915457	0,46117	0,546371	1,0217	1,58152	1,8422	1,45356	1,56338	1,69958	1,01661	17	11	8	35,6	21,1	15,8	32,708	0	50,315	914450000	85				P41252	P41252	IARS	Isoleucine--tRNA ligase, cytoplasmic	0,610154	-0,773284	-1,23409
-3,47129	-2,54557	-3,36525	-4,44346	-2,86269	-4,93552	0,167465	-0,0167255	0,131664	0,264112	-0,282101	0,356758	8	8	8	57,4	57,4	57,4	31,462	0	54,067	324800000	82				P41567	P41567	EIF1	Eukaryotic translation initiation factor 1	0,180688	-0,183461	-0,453822
-1,42883	-1,47143	-2,38859	-1,14429	-0,63736	-0,891338	-0,468805	-0,693542	-0,473679	0,212093	-0,220655	-0,359886	8	8	8	39,6	39,6	39,6	47,036	0	128,41	186180000	61				P42126	P42126	ECI1	Enoyl-CoA delta isomerase 1, mitochondrial	1,14722	-1,29836	-2,01774
0,30197	0,922913	0,0551376	1,2447	1,0746	1,19918	1,97776	1,53681	1,36512	2,11706	1,73002	1,84897	8	8	8	24,1	24,1	24,1	48,275	0	72,882	1320600000	103				P42167;P42166	P42167;P42166	TMPO	Lamina-associated polypeptide 2, isoforms beta/gamma;Thymopoietin;Thymopentin;Lamina-associated polypeptide 2, isoform alpha;Thymopoietin;Thymopentin	0,141752	-0,164181	-0,36665
-2,38541	-2,72385	-3,60044	-0,690224	-0,701231	-1,26505	-0,85825	0,0359917	0,100164	-0,5247	-0,250269	-0,0797825	8	8	8	30,2	30,2	30,2	64,132	0	74,971	273940000	39				P42224	P42224	STAT1	Signal transducer and activator of transcription 1-alpha/beta	0,962432	-0,768792	-1,75925
2,79312	3,43647	3,13851	4,14227	3,9814	4,24971	5,18737	5,20977	5,37134	5,75527	5,63705	5,83643	14	14	8	86,2	86,2	55,3	17,149	0	80,75	15045000000	388				P42330;P17516	P42330;P17516	AKR1C3;AKR1C4	Aldo-keto reductase family 1 member C3;Aldo-keto reductase family 1 member C4	0,126969	0,295961	0,332328
-3,54777	-3,3263	-4,08577	-4,468	-3,90977	-3,27759	0,501783	0,348452	0,477234	0,86249	0,696507	1,41242	10	10	8	53,1	53,1	42,6	30,375	0	139,01	670040000	115				P42785	P42785	PRCP	Lysosomal Pro-X carboxypeptidase	1,53464	-1,4879	-2,54329	+	Normoxia_Hypoxia
-3,72044	-4,77609	-3,46248	-2,71897	-2,90639	-3,59093	-1,7138	-1,43839	-1,94452	-1,23919	-1,39029	-0,806887	8	8	8	14,1	14,1	14,1	98,398	0	29,163	177680000	47				P43034	P43034	PAFAH1B1	Platelet-activating factor acetylhydrolase IB subunit alpha	0,51292	-0,746331	-1,07657
1,51426	3,1184	-2,70096	3,16659	3,03665	3,63877	-0,22971	-1,65293	-0,455629	0,240479	-0,984961	0,533644	8	8	8	49	49	49	15,585	0	103,22	1403800000	96				P43155	P43155	CRAT	Carnitine O-acetyltransferase	0,650972	-1,73386	-1,29816
-2,75734	-1,23746	-1,9612	-0,865206	-1,27137	-0,436375	0,0835228	0,208824	-0,032589	-0,665131	-0,393335	-0,802149	8	8	8	21,8	21,8	21,8	69,15	0	57,039	250090000	58				P43243	P43243	MATR3	Matrin-3	0,28304	-0,634954	-0,664909
1,38237	2,02594	1,15084	2,16846	1,98797	1,95598	2,341	1,83927	2,07878	2,42455	2,11853	2,16917	8	8	8	48,5	48,5	48,5	29,204	0	76,515	2189300000	290				P43251	P43251	BTD	Biotinidase	0,539535	-0,455724	-1,12044
-4,09119	-2,36075	-3,05623	-1,10782	-1,51075	-1,6656	2,37796	2,56248	2,47799	3,53493	3,67135	4,03252	9	9	8	62,3	62,3	57,2	15,693	0	64,641	1710100000	76				P43487	P43487	RANBP1	Ran-specific GTPase-activating protein	0,637946	-0,862576	-1,27784
-2,52018	-1,497	-5,03862	-0,01828	0,0342712	0,079237	-1,40584	-0,41045	-0,512575	-0,131037	0,140802	0,282372	8	8	8	55,6	55,6	55,6	22,086	0	60,677	302140000	54				P43490	P43490	NAMPT	Nicotinamide phosphoribosyltransferase	1,46	-2,52959	-2,44295	+	Normoxia_Hypoxia
-2,70453	-3,10267	0,794489	1,25143	1,11593	-3,51243	0,796869	1,23588	0,810638	1,12412	0,861523	0,689781	10	8	8	50,8	47,6	47,6	27,774	0	70,709	595490000	114				P45877	P45877	PPIC	Peptidyl-prolyl cis-trans isomerase C	0,148184	-0,328553	-0,381362
-3,48613	-3,00416	-3,27283	-2,59676	-2,05052	-3,87691	-1,31724	-2,27876	-1,22439	-0,494997	-0,945688	-1,34242	8	8	8	19,2	19,2	19,2	58,025	0	29,592	222450000	43				P45973	P45973	CBX5	Chromobox protein homolog 5	1,19708	-1,50404	-2,08631
-1,04075	1,57259	-1,06522	1,42646	0,761423	1,7912	1,35397	1,5304	1,75125	1,53439	1,72221	1,44605	8	8	8	18,1	18,1	18,1	53,425	0	74,361	940360000	95				P45974;Q92995	P45974	USP5	Ubiquitin carboxyl-terminal hydrolase 5	0,083009	-0,220641	-0,225647
-1,34993	0,350529	-1,4514	-0,275574	-0,362701	-0,0269012	0,311092	0,972706	0,616451	0,305832	0,342802	0,451082	8	8	8	26,7	26,7	26,7	50,67	0	37,013	492460000	66				P46108	P46108	CRK	Adapter molecule crk	1,19074	-1,50307	-2,07761
-4,35706	-4,10251	-4,22293	-1,68837	-2,02233	-1,90024	-1,70937	-1,64688	-1,60958	-1,08417	-1,31661	-0,694149	8	8	8	17,7	17,7	17,7	80,699	0	19,291	187330000	30				P46109	P46109	CRKL	Crk-like protein	0,229121	-0,420795	-0,556602
-3,47098	-3,27328	-3,61824	-1,54192	-1,68004	-4,16246	-1,80576	-0,701424	-0,613111	-1,07014	-0,298338	-0,470533	8	8	8	12,5	12,5	12,5	106,81	0	73,5	147720000	54				P46783;Q9NQ39	P46783;Q9NQ39	RPS10;RPS10P5	40S ribosomal protein S10;Putative 40S ribosomal protein S10-like	0,251264	-0,108081	-0,601793
-3,21878	-2,84886	-2,12822	-1,42268	-1,81947	-1,73228	-0,542997	-0,338717	0,0296421	-1,05331	-1,077	-0,146353	8	8	8	58,5	58,5	58,5	22,406	0	25,369	304040000	72				P46926;Q8TDQ7	P46926	GNPDA1	Glucosamine-6-phosphate isomerase 1	0,843875	-1,23665	-1,58849
6,70251	7,32909	6,03933	6,48728	6,8153	7,49934	6,15395	5,37312	5,78068	6,4285	6,14257	5,72066	8	8	8	88,6	88,6	88,6	5,0526	0	257,48	44134000000	403				P46940;Q86VI3	P46940	IQGAP1	Ras GTPase-activating-like protein IQGAP1	0,373673	-1,32008	-0,835429
-1,18513	-0,348509	-3,75907	-0,306662	-0,786808	-0,151442	0,132219	-0,155306	0,221725	0,538757	0,498997	0,638288	8	8	8	50,9	50,9	50,9	18,658	0	52,89	456470000	60				P46976	P46976	GYG1	Glycogenin-1	0,326241	-0,223531	-0,747799
-3,70711	-3,44169	-3,57769	-2,10011	-3,23706	-5,21916	2,158	0,584055	2,0037	2,85131	2,50765	2,4819	8	8	8	52,5	52,5	52,5	22,588	0	77,674	1311300000	121				P47755	P47755	CAPZA2	F-actin-capping protein subunit alpha-2	0,469684	-1,07053	-1,00392
-4,67605	-3,59288	-3,45512	-3,67014	-3,51838	-1,76511	-0,108768	-0,34594	-0,216259	0,0544395	-0,796202	-0,900316	10	8	8	43,5	43,5	43,5	28,218	0	68,376	277250000	48				P47756	P47756	CAPZB	F-actin-capping protein subunit beta	0,499333	-1,19158	-1,05393
2,22185	1,83281	0,706858	1,32327	1,61753	1,73909	-0,0831928	-0,537048	-0,0732517	0,561312	0,395624	0,103109	8	8	8	53,5	53,5	53,5	31,362	0	170,11	1507400000	231				P47813;O14602	P47813;O14602	EIF1AX;EIF1AY	Eukaryotic translation initiation factor 1A, X-chromosomal;Eukaryotic translation initiation factor 1A, Y-chromosomal	1,40582	-1,89792	-2,36994	+	Normoxia_Hypoxia
-3,98339	-3,82952	-4,92121	-3,3036	-2,17839	-4,36517	-1,37307	-1,50329	-1,23196	-0,121342	-0,946955	-0,398119	8	8	8	68,9	68,9	68,9	25,249	0	39,428	137390000	33				P48061	P48061	CXCL12	Stromal cell-derived factor 1;SDF-1-beta(3-72);SDF-1-alpha(3-67)	0,187375	0,310049	0,468362
-4,23182	-1,05568	-4,31132	-0,679628	-0,756359	-1,0012	0,558413	0,242214	0,46026	0,655527	0,714512	0,959152	8	8	8	42,3	42,3	42,3	34,352	0	22,248	576780000	49				P48147	P48147	PREP	Prolyl endopeptidase	1,45146	-1,49041	-2,43145	+	Normoxia_Hypoxia
-4,2113	-0,933022	-4,01637	-0,0457058	-0,311825	-0,0445461	0,379683	0,23913	0,236559	0,984407	0,945133	0,935968	8	8	8	14,4	14,4	14,4	78,365	0	41,673	526410000	119				P48163	P48163	ME1	NADP-dependent malic enzyme	0,871539	-1,81097	-1,62876
-2,69565	-3,43237	-2,3784	-1,42371	-3,42751	-5,49703	0,930136	0,479931	0,422792	0,459652	0,336256	0,800055	8	8	8	51,5	51,5	51,5	30,845	0	32,076	294070000	54				P48444	P48444	ARCN1	Coatomer subunit delta	0,716778	-1,01501	-1,39931
-2,35133	-1,34637	-3,46721	0,0966702	-0,24328	-0,152069	-0,061861	0,231121	-0,0497818	0,620283	0,597166	0,750647	8	8	8	31,2	31,2	31,2	44,468	0	54,489	659350000	148				P48506	P48506	GCLC	Glutamate--cysteine ligase catalytic subunit	0,501408	-0,699355	-1,0574
-3,72318	-4,14071	-3,92013	-3,83066	-3,55555	-3,52434	-0,821871	-1,38326	-0,791157	-0,213665	-0,592896	-0,336605	8	8	8	30,8	30,8	30,8	39,028	0	32,926	179610000	34				P48539	P48539	PCP4	Purkinje cell protein 4	0,0903589	-0,241356	-0,244006
-4,04104	-3,74262	-2,41763	-2,52661	-3,83104	-4,10381	-2,63459	-4,20502	-2,90358	-2,40733	-3,36774	-2,54971	8	8	8	26	26	26	46,657	0	25,381	208070000	37				P48637	P48637	GSS	Glutathione synthetase	0,189419	-0,431278	-0,472783
-0,5298	-0,421497	-4,15939	1,91447	1,08937	0,841919	2,46511	2,07902	2,40751	3,34417	2,74344	2,74988	10	8	8	34,3	29,1	29,1	28,787	0	45,899	2502600000	202				P48643	P48643	CCT5	T-complex protein 1 subunit epsilon	0,970294	-1,52809	-1,77042
-4,17174	-3,68279	-3,7001	-0,518295	-0,611282	-0,632923	-0,483173	0,725164	0,0213737	0,421593	0,491224	-0,0104523	8	8	8	15,8	15,8	15,8	67,56	0	31,869	298850000	39				P48735	P48735	IDH2	Isocitrate dehydrogenase [NADP], mitochondrial	1,30467	-1,03697	-2,23309	+	Normoxia_Hypoxia
-1,98725	-2,67236	-3,80594	-4,47828	-3,70989	-4,46028	-0,792358	-1,31372	-0,778719	-0,746777	-0,599918	-0,602615	8	8	8	5	5	5	234,71	0	21,394	365070000	33				P49006	P49006	MARCKSL1	MARCKS-related protein	0,409432	0,280941	0,899457
-3,70334	-2,42221	-3,4374	-3,14989	-4,83842	-3,23847	0,987381	0,605633	0,997126	0,0352764	-0,360388	-0,0499439	8	8	8	42,1	42,1	42,1	21,627	0	71,234	269490000	57				P49189	P49189	ALDH9A1	4-trimethylaminobutyraldehyde dehydrogenase	1,97292	-2,7037	-3,1326	+	Normoxia_Hypoxia
-3,30059	-3,41724	-4,10063	-0,989727	-4,0634	-1,05514	-0,218697	0,0375023	0,0527782	0,308447	0,221609	0,710917	8	8	8	33,8	33,8	33,8	38,242	0	28,728	577020000	86				P49321	P49321	NASP	Nuclear autoantigenic sperm protein	1,09385	-1,0116	-1,94385
-3,73693	-1,03167	-2,60158	-0,853317	-0,379454	-0,295893	-0,453808	-0,424774	-0,328955	-0,012764	0,226412	-0,292053	7	7	7	56	56	56	14,285	0	55,54	458060000	75				P49327	P49327	FASN	Fatty acid synthase;[Acyl-carrier-protein] S-acetyltransferase;[Acyl-carrier-protein] S-malonyltransferase;3-oxoacyl-[acyl-carrier-protein] synthase;3-oxoacyl-[acyl-carrier-protein] reductase;3-hydroxyacyl-[acyl-carrier-protein] dehydratase;Enoyl-[acyl-carrier-protein] reductase;Oleoyl-[acyl-carrier-protein] hydrolase	1,07454	-2,25791	-1,91698
-2,85653	-3,88707	-4,97168	-4,0837	-2,68819	-4,23636	-1,91598	-1,94559	-2,11915	-2,12063	-2,27965	-2,04069	7	7	7	10,2	10,2	10,2	123,38	0	14,462	72723000	11				P49368	P49368	CCT3	T-complex protein 1 subunit gamma	0,950537	-1,64209	-1,74232
-4,26673	-3,30628	-2,82732	-3,59947	-2,62091	-2,89117	-0,63043	-0,845427	-0,706659	-0,704967	-0,714544	-0,503523	7	7	7	11,7	11,7	11,7	93,045	0	10,608	120640000	13				P49458	P49458	SRP9	Signal recognition particle 9 kDa protein	1,07094	-0,925916	-1,91196
-1,1812	-0,824568	-2,32383	-0,953581	-0,928272	-1,16658	0,648254	0,233974	0,701183	0,66147	0,164417	0,428827	7	7	7	32,2	32,2	32,2	39,45	0	51,027	368750000	81				P49588	P49588	AARS	Alanine--tRNA ligase, cytoplasmic	0,398911	-0,709894	-0,880788
-2,67196	-2,07822	-4,01768	-1,3728	-1,61053	-0,254353	0,415865	0,236893	0,534246	1,40813	1,49524	0,62561	8	8	7	54,5	54,5	45,5	13,389	0	21,519	428900000	44				P49720	P49720	PSMB3	Proteasome subunit beta type-3	0,727644	-0,454378	-1,41579
-4,92049	-1,9354	-3,01244	-2,62291	-1,84251	-1,81382	0,50803	0,466745	0,230862	-1,04248	-1,25288	-1,24515	7	7	7	30,5	30,5	30,5	37,329	0	14,191	243100000	23				P49721	P49721	PSMB2	Proteasome subunit beta type-2	1,07465	-0,550333	-1,91712
-1,10368	-3,2616	-1,09309	-0,774441	-1,27676	-1,09207	-1,14262	-0,914412	-0,390352	-0,561939	-0,498741	-0,943165	7	7	7	33,9	33,9	33,9	38,169	0	22,337	294950000	31				P49773	P49773	HINT1	Histidine triad nucleotide-binding protein 1	1,12746	-1,66032	-1,99044
-4,67581	-2,53042	-3,18805	-3,37011	-4,19313	-3,72669	-0,987543	-1,02378	-1,04032	-0,613901	-0,385014	-0,211983	7	7	7	34	34	34	37,432	0	90,475	286040000	54				P49902	P49902	NT5C2	Cytosolic purine 5-nucleotidase	0,698623	-0,69811	-1,37165
-2,60968	-1,94648	-4,04394	-1,5407	-1,55311	-1,95048	-1,88471	-1,97141	-1,48972	-1,01635	-1,2227	-0,883028	7	7	7	21,2	21,2	21,2	59,851	0	22,573	161880000	27				P49903	P49903	SEPHS1	Selenide, water dikinase 1	0,0322332	-0,07281	-0,092061
-3,02916	-2,47255	-2,90114	-1,37102	-1,77084	-2,05805	-1,70141	-0,687593	-0,744308	-0,574095	-0,419941	-0,0629578	7	7	7	24,9	24,9	24,9	38,274	0	15,689	267820000	64				P50395	P50395	GDI2	Rab GDP dissociation inhibitor beta	0,430541	-0,564622	-0,936517
-3,2391	-2,22339	-2,99404	-2,74098	-3,01981	-3,78505	0,26894	0,541462	0,193024	1,13805	1,23935	0,602428	7	7	7	19	19	19	61,594	0	30,445	384230000	41				P50402	P50402	EMD	Emerin	0,00163646	-0,00381752	-0,00483285
-2,45367	-4,03559	-3,79133	-3,42038	-3,01738	-3,89724	-1,23651	-1,03446	-0,996614	1,20962	1,05015	0,938002	7	7	7	43,4	43,4	43,4	21,275	0	17,021	261070000	18				P50454	P50454	SERPINH1	Serpin H1	0,00160417	0,00269604	0,00473769
-4,314	-0,743404	-3,18749	-0,457411	-0,0569916	-0,392351	-4,35058	-3,35921	-2,70863	-4,11608	-2,74815	-3,27544	8	8	7	18,6	18,6	17	56,381	0	25,73	105920000	19				Q8IZP2;P50502;Q8NFI4	Q8IZP2;P50502;Q8NFI4	ST13P4;ST13;ST13P5	Putative protein FAM10A4;Hsc70-interacting protein;Putative protein FAM10A5	1,12517	-1,51948	-1,98727
-0,343079	0,975166	-0,602781	0,528418	0,635546	1,00716	1,66278	1,96519	1,95146	2,10196	2,64416	2,43777	8	8	7	95,7	95,7	80,9	11,665	0	139,94	1564800000	171				P50552	P50552	VASP	Vasodilator-stimulated phosphoprotein	0,294849	-0,552184	-0,687885
-3,72615	-2,61793	-4,40314	-2,85058	-1,9776	-3,24226	-2,0933	-1,27996	-1,64606	-1,72595	-1,69952	-1,38818	7	7	7	24,3	24,3	24,3	46,836	0	19,894	103450000	25				P50583	P50583	NUDT2	Bis(5-nucleosyl)-tetraphosphatase [asymmetrical]	0,0158424	-0,038178	-0,0460478
-3,19884	-4,31764	-3,30784	-3,0739	-3,43841	-3,73034	-0,414272	-0,996109	-0,647617	0,236773	-0,174524	-0,0430317	7	7	7	18,4	18,4	18,4	48,766	0	22,6	289510000	39				P50895	P50895	BCAM	Basal cell adhesion molecule	0,0848427	-0,115085	-0,230248
-3,37604	-3,3942	-3,72252	-3,29805	-4,0749	-3,27118	-1,5865	-0,927021	-1,13751	-0,378443	-0,82053	-0,812716	7	7	7	31,2	31,2	31,2	35,015	0	29,079	991360000	90				P50897	P50897	PPT1	Palmitoyl-protein thioesterase 1	1,32202	-1,70639	-2,25662	+	Normoxia_Hypoxia
-4,7444	-1,8427	-3,32724	2,16582	1,4691	1,04273	2,51012	1,73113	1,83367	2,28057	1,80693	1,62232	7	7	7	3,8	3,8	3,8	267,29	0	29,407	1730600000	40				P50990	P50990	CCT8	T-complex protein 1 subunit theta	1,02162	-1,49724	-1,84291
-4,16918	-4,88894	-3,21903	-1,63574	-3,63719	-1,70537	-2,07405	-1,9696	-1,76761	-4,5987	-0,773926	-1,1943	7	7	7	43	43	43	26,182	0	23,404	181350000	27				P50991	P50991	CCT4	T-complex protein 1 subunit delta	0,9468	-1,55822	-1,737
-0,593605	-0,400213	-1,23034	1,01837	0,946024	1,30737	0,850542	0,58654	0,4168	1,53269	1,23545	1,13057	7	7	7	51,4	51,4	51,4	11,676	0	65,266	3200000000	122				P51149	P51149	RAB7A	Ras-related protein Rab-7a	1,0347	-1,23985	-1,86129
-3,20738	-3,90393	-2,96984	-0,853041	-0,790905	-1,21189	-1,31257	-1,14277	-0,888126	-0,165359	-0,213676	-0,626867	7	7	7	13,4	13,4	13,4	76,572	0	30,063	329170000	50				P51665	P51665	PSMD7	26S proteasome non-ATPase regulatory subunit 7	0,0333296	-0,0531176	-0,0950836
-4,04208	-0,903713	-2,73665	-0,853872	-0,444426	-0,601927	1,05571	1,01827	0,867546	1,67759	1,53625	1,85091	7	7	7	59,1	59,1	59,1	20,567	0	78,502	931870000	88				P51858	P51858	HDGF	Hepatoma-derived growth factor	1,09124	-0,889302	-1,94022
-3,07355	-3,84197	-3,49091	-1,5085	-1,71018	-1,94573	-0,596806	0,0854301	0,306782	0,778097	0,712133	1,04937	7	7	7	50,7	50,7	50,7	24,636	0	42,229	476890000	96				P51884	P51884	LUM	Lumican	0,425351	-0,225777	-0,927453
1,21287	2,22289	1,78293	3,15768	3,00857	2,55535	3,74887	3,93004	4,1007	4,67692	4,63158	4,71861	13	7	7	79,6	48,7	48,7	17,298	0	43,493	6315400000	360				P51991	P51991	HNRNPA3	Heterogeneous nuclear ribonucleoprotein A3	1,00733	-1,78148	-1,82279
-1,78315	-1,88726	-3,37049	-2,9908	-5,27071	-4,45177	-1,23819	-1,52422	-1,59204	-1,84778	-1,4655	-1,58282	7	7	7	34,2	34,2	34,2	26,688	0	16,549	197010000	26				P52209	P52209	PGD	6-phosphogluconate dehydrogenase, decarboxylating	0,481081	-0,881048	-1,02325
-2,72403	-2,83967	-1,70936	-1,52506	-3,43668	-4,55965	-1,04057	-0,585506	-0,783859	-1,05161	-0,899422	-0,265251	7	7	7	24,4	24,4	24,4	53,5	0	34,096	180990000	68				P52272	P52272	HNRNPM	Heterogeneous nuclear ribonucleoprotein M	1,21602	-1,7598	-2,11226
1,49264	2,2419	1,53783	2,47848	2,34489	2,4417	2,44006	2,19672	2,30883	2,79624	2,57605	2,36363	7	7	7	43,1	43,1	43,1	25,357	0	66,038	2020500000	221				P52292	P52292	KPNA2	Importin subunit alpha-1	0,33871	-0,430085	-0,771157
0,255438	1,60445	0,606747	1,90816	1,59427	2,62407	2,3665	2,54851	2,11034	2,40705	2,64745	2,34454	7	7	7	17,1	17,1	17,1	42,331	0	46,914	1811900000	109				P52434	P52434	POLR2H	DNA-directed RNA polymerases I, II, and III subunit RPABC3	1,46353	-1,17049	-2,44769	+	Normoxia_Hypoxia
-0,159246	0,105688	0,320642	0,116919	0,361292	0,409952	-0,701895	-0,728861	-1,01681	-0,731722	-0,339998	-0,655733	7	7	7	24,9	24,9	24,9	39,383	0	26,798	298390000	37				P52565	P52565	ARHGDIA	Rho GDP-dissociation inhibitor 1	0,189372	-0,138058	-0,472681
-3,74078	-3,43494	-4,7808	-1,02743	-1,56856	-2,02129	0,0576611	0,444477	0,61017	0,0375862	-0,178486	0,337151	9	7	7	51,4	42	42	32,949	0	57,112	371400000	67				P52597	P52597	HNRNPF	Heterogeneous nuclear ribonucleoprotein F;Heterogeneous nuclear ribonucleoprotein F, N-terminally processed	0,900518	-1,5746	-1,67066
-3,04427	-2,16692	-3,05258	0,383659	0,228075	0,0820351	0,522329	0,593748	0,358242	1,09496	0,853395	0,806772	7	7	7	41,8	41,8	41,8	34,193	0	85,722	1077700000	188				P52788	P52788	SMS	Spermine synthase	1,36525	-1,53215	-2,31515	+	Normoxia_Hypoxia
-2,43071	-0,535412	-3,26458	1,03043	0,567183	0,171564	1,35505	1,6535	1,53477	1,96155	2,05667	1,97284	9	9	7	41,4	41,4	34,9	45,671	0	92,65	852870000	136				P52799	P52799	EFNB2	Ephrin-B2	0,296492	-0,349288	-0,691061
-3,39481	-2,18317	-4,34188	-0,438696	-1,21557	-1,13412	-1,59749	-0,580988	-0,624931	-0,323032	-0,180571	-0,254564	7	7	7	20,6	20,6	20,6	56,068	0	36,568	255280000	51				P52823	P52823	STC1	Stanniocalcin-1	0,183344	0,564608	0,459611
-4,00667	-3,15679	-3,13146	-0,428757	-0,0434704	-0,141436	0,25588	-0,0380287	-0,251287	0,216335	-0,113514	-0,085434	7	7	7	37,9	37,9	37,9	20,7	0	26,524	613150000	57				P52895	P52895	AKR1C2	Aldo-keto reductase family 1 member C2	0,149955	0,481033	0,38539
-3,8973	-1,95012	-4,01262	-0,190723	-0,952518	-0,753633	0,484005	0,686827	0,661016	0,736574	1,07312	0,929941	8	8	7	33,2	33,2	30,7	45,374	0	37,448	781870000	150				P52907	P52907	CAPZA1	F-actin-capping protein subunit alpha-1	0,553959	-1,41432	-1,14397
-2,55537	-3,5213	-3,69278	-3,25457	-3,65851	-2,54381	-1,21376	-1,47763	-1,63239	-1,22177	-1,97488	-1,35479	7	7	7	32	32	32	40,545	0	28,991	118930000	30				P52943	P52943	CRIP2	Cysteine-rich protein 2	0,620715	-1,22939	-1,25078
-0,521925	-0,176321	-0,48547	0,453718	-0,145153	-0,548164	1,45171	1,15998	1,70013	1,44304	1,51059	1,66129	7	7	7	54,2	54,2	54,2	19,667	0	24,582	1041000000	100				P53004	P53004	BLVRA	Biliverdin reductase A	0,682625	-1,6224	-1,34713
-3,27273	-2,02602	-3,08456	-0,593147	-0,981853	-1,36355	0,8036	0,290037	0,62092	0,330095	0,209381	0,667698	7	7	7	69,7	69,7	69,7	16,713	0	76,957	556030000	127				P53041	P53041	PPP5C	Serine/threonine-protein phosphatase 5	0,421734	-0,748142	-0,921118
2,93794	3,72111	2,90003	3,82869	3,68905	4,41609	4,15996	3,59487	4,2177	3,88755	3,40366	3,31006	7	7	7	78,2	78,2	78,2	13,714	0	61,548	16868000000	245				P53396	P53396	ACLY	ATP-citrate synthase	0,297871	-0,745267	-0,693725
0,156088	0,690193	-0,649193	1,27021	1,3666	1,17032	2,32722	1,77854	2,11136	2,99256	2,65018	2,88448	7	7	7	94,5	94,5	94,5	14,478	0	80,997	2128600000	209				P53597	P53597	SUCLG1	Succinyl-CoA ligase [ADP/GDP-forming] subunit alpha, mitochondrial	0,396993	-0,495777	-0,877369
-2,11215	0,382746	-0,692505	0,756969	0,803904	1,21862	0,904036	1,47552	1,5929	2,16619	1,94536	1,82274	7	7	7	48,6	48,6	48,6	19,463	0	113,2	1011400000	93				P53618	P53618	COPB1	Coatomer subunit beta	0,0182778	0,0373747	0,0529853
-3,87315	-4,44683	-2,24019	-1,09843	-0,565784	-1,14812	0,540781	0,49864	0,813726	0,88343	0,75618	0,874296	7	7	7	74,1	74,1	74,1	18,007	0	52,74	481630000	87				P53621	P53621	COPA	Coatomer subunit alpha;Xenin;Proxenin	0,487032	-0,835659	-1,03328
-4,55398	-1,26909	-3,59274	-0,0415974	-0,585777	-0,724951	0,830465	1,0443	1,36408	1,0574	1,14249	1,28709	7	7	7	64,9	64,9	64,9	17,861	0	37,975	754880000	145				P53634	P53634	CTSC	Dipeptidyl peptidase 1;Dipeptidyl peptidase 1 exclusion domain chain;Dipeptidyl peptidase 1 heavy chain;Dipeptidyl peptidase 1 light chain	0,0302403	-0,0587919	-0,0865495
-1,25124	-0,338148	-0,684359	1,03648	0,512413	0,264076	1,37474	1,50704	1,57655	1,34876	1,48535	1,59476	11	11	7	51,1	51,1	43,5	47,655	0	48,907	977950000	130				P53990	P53990	IST1	IST1 homolog	0,546098	-0,339019	-1,13117
-3,24148	-0,489902	-2,61193	-0,209301	-0,127224	0,373785	0,991751	0,904995	0,932234	1,29198	0,962261	0,908262	7	7	7	33,7	33,7	33,7	20,63	0	113,78	553070000	69				P53999	P53999	SUB1	Activated RNA polymerase II transcriptional coactivator p15	0,731077	-0,725858	-1,42098
-4,45556	-0,890699	-2,27564	-0,54343	-0,749025	-0,612305	-0,628918	-0,701763	-1,1292	-0,486803	-0,873499	-0,77734	7	7	7	12,7	12,7	12,7	102,64	0	19,268	252340000	33				P54136	P54136	RARS	Arginine--tRNA ligase, cytoplasmic	0,342791	-0,834723	-0,77875
-3,46531	-2,84669	-4,07885	-2,01035	-3,10429	-3,0927	-1,69142	-2,00341	-1,86729	-1,51321	-1,7641	-1,43698	7	7	7	13,9	13,9	13,9	88,885	0	14,189	110280000	16				P54578	P54578	USP14	Ubiquitin carboxyl-terminal hydrolase 14	1,40512	-1,52945	-2,369	+	Normoxia_Hypoxia
-3,50797	-3,77839	-4,0424	-1,26012	-2,21876	-2,27056	-1,39928	-1,16514	-1,21529	-1,52509	-1,10096	-1,03889	7	7	7	16,9	16,9	16,9	56,195	0	17,64	138180000	26				P54725	P54725	RAD23A	UV excision repair protein RAD23 homolog A	0,023648	-0,0468162	-0,0681568
-0,791883	-0,215082	-2,37553	0,0664291	0,46792	0,0165558	-3,25874	-2,80049	-2,56055	-1,58382	-1,94023	-1,86088	7	7	7	38,9	38,9	38,9	34,293	0	44,333	201760000	49				P54727	P54727	RAD23B	UV excision repair protein RAD23 homolog B	1,00387	-1,02305	-1,81793
-2,73867	-1,78608	-3,37588	0,165289	-0,971199	-0,674963	0,799742	0,880381	0,95541	0,827932	0,665787	0,851322	7	7	7	18,5	18,5	18,5	56,94	0	65,35	495400000	74				P54802	P54802	NAGLU	Alpha-N-acetylglucosaminidase;Alpha-N-acetylglucosaminidase 82 kDa form;Alpha-N-acetylglucosaminidase 77 kDa form	0,717906	-0,711473	-1,40103
-4,77259	-2,67209	-4,08033	-2,19891	-2,40363	-1,53246	0,0298538	-0,21804	0,141785	-1,61488	-2,40259	-2,19862	7	7	7	16,6	16,6	16,6	71,712	0	97,308	607330000	97				P54819	P54819	AK2	Adenylate kinase 2, mitochondrial;Adenylate kinase 2, mitochondrial, N-terminally processed	2,03997	-1,14458	-3,22351	+	Normoxia_Hypoxia
0,0764561	1,00319	0,0524788	1,51614	1,04259	1,57734	0,617855	1,35269	0,777218	0,889246	0,840899	0,920935	7	7	7	46,7	46,7	46,7	26,888	0	130,96	842790000	179				P55010	P55010	EIF5	Eukaryotic translation initiation factor 5	0,116905	0,140654	0,308541
0,936829	1,33757	0,877882	1,28083	1,60572	1,49072	1,26407	0,645357	1,10277	1,71983	1,3108	1,28135	7	7	7	35,8	35,8	35,8	31,674	0	87,452	862290000	123				P55011	P55011	SLC12A2	Solute carrier family 12 member 2	0,403537	0,94265	0,889014
-1,09784	-0,346071	-3,33447	-0,326418	-0,634609	-0,475021	-0,669151	-0,372482	-0,436182	-0,544561	-0,41666	0,0598183	7	7	7	30,6	30,6	30,6	34,93	0	19,715	367760000	88				P55060	P55060	CSE1L	Exportin-2	0,751461	-1,29037	-1,45168
-0,652348	0,06464	-0,00956726	0,548157	0,174047	0,310265	0,156183	-0,00242996	0,299995	0,620193	0,636318	0,438223	7	7	7	78,9	78,9	78,9	15,911	0	79,564	500500000	152				P55072	P55072	VCP	Transitional endoplasmic reticulum ATPase	0,862991	-0,466274	-1,61635
-4,26287	-1,13958	-1,23025	0,647814	1,00258	0,252964	0,27364	-0,315855	0,34938	1,09347	0,97333	1,1844	7	7	7	37,1	37,1	37,1	28,048	0	39,816	646220000	66				P55145	P55145	MANF	Mesencephalic astrocyte-derived neurotrophic factor	1,18646	-1,62201	-2,07174
-3,79369	-2,39265	-3,20519	-1,37827	-0,835236	-0,45079	-4,00865	-2,86887	-3,51676	-1,98322	-2,19569	-1,94817	7	7	7	18,3	18,3	18,3	46,51	0	11,399	52060000	17				P55209	P55209	NAP1L1	Nucleosome assembly protein 1-like 1	0,778658	-1,47849	-1,49233
-3,3863	-4,61937	-4,48269	-1,77503	-1,44934	-3,17347	-4,20346	-0,796515	-0,729885	-1,24674	-0,936516	-0,817719	7	7	7	27,4	27,4	27,4	41,515	0	16,299	213530000	24				P55263	P55263	ADK	Adenosine kinase	0,00806155	-0,0141513	-0,0236349
-4,25002	-4,01447	-3,57281	-1,6953	-5,07945	-2,15177	-1,77329	-2,0218	-3,73949	-3,57215	-3,10905	-2,21762	7	7	7	14,2	14,2	14,2	106,1	0	51,07	117300000	29				P55327	P55327	TPD52	Tumor protein D52	0,803843	-1,06046	-1,52968
0,919104	1,96736	1,20227	1,84641	2,23852	2,43151	2,09222	1,57004	1,70503	2,16832	1,97654	1,93169	7	7	7	75,6	75,6	75,6	13,941	0	93,669	1782200000	141				P55735	P55735	SEC13	Protein SEC13 homolog	2,31728	-1,51495	-3,60393	+	Normoxia_Hypoxia
-3,27896	-3,9099	-4,37327	-4,31771	-2,87403	-2,76256	-2,19605	-2,04457	-1,63536	-2,06517	-2,23885	-2,10225	7	7	7	25,4	25,4	25,4	46,971	0	17,217	199760000	28				P55786;A6NEC2	P55786	NPEPPS	Puromycin-sensitive aminopeptidase	0,712402	-0,606926	-1,39266
-4,53494	-4,3135	-4,0213	-3,17813	-4,86946	-3,37924	-1,6369	-1,20379	-1,25176	-1,3759	-1,08944	-0,953295	7	7	7	38,5	38,5	38,5	41,35	0	33,578	196770000	42				P55809;Q9BYC2	P55809	OXCT1	Succinyl-CoA:3-ketoacid coenzyme A transferase 1, mitochondrial	0,14003	-0,501339	-0,362688
-3,29818	-4,2315	-4,15085	-2,7261	-3,28414	-2,71537	0,0198116	-1,34126	-0,572515	-0,996952	-1,36411	-0,779291	7	7	7	3,5	3,5	3,5	317,45	0	17,174	133930000	13				P55884	P55884	EIF3B	Eukaryotic translation initiation factor 3 subunit B	0,763597	-1,33622	-1,46986
-3,60057	-2,50432	-2,08014	-4,11715	-2,15637	-3,10702	-0,694155	-1,52881	-1,35652	-0,516729	-0,853962	-0,811102	7	7	7	42,4	42,4	42,4	30,608	0	14,981	147280000	15				P55957	P55957	BID	BH3-interacting domain death agonist;BH3-interacting domain death agonist p15;BH3-interacting domain death agonist p13;BH3-interacting domain death agonist p11	0,00136568	-0,00385785	-0,00403444
-4,25152	-3,78136	-4,83208	-4,78142	-3,94898	-5,1275	-1,18325	-0,647146	-0,501354	-0,175098	-0,124699	-0,458521	7	7	7	26,7	26,7	26,7	39,594	0	15,446	173130000	28				P56159	P56159	GFRA1	GDNF family receptor alpha-1	0,145613	0,788564	0,375498
-1,31347	-0,917959	-3,86311	-0,110506	-4,13175	-1,11896	0,63167	0,0846786	0,299509	0,801676	0,43499	0,785559	7	7	7	38,3	38,3	38,3	28,932	0	45,46	449160000	81				P56192	P56192	MARS	Methionine--tRNA ligase, cytoplasmic	0,0741844	-0,0469046	-0,203301
-3,52599	-3,95269	-3,77059	-1,12085	-1,59056	-4,51929	-0,763248	-0,0243301	-0,178852	-0,19754	0,345839	0,392426	7	7	7	25,8	25,8	25,8	55,18	0	22,647	290050000	37				P56537	P56537	EIF6	Eukaryotic translation initiation factor 6	1,28897	-0,933153	-2,21175
-3,30361	-2,27937	-4,267	-3,6745	-4,15825	-3,83203	-2,4363	-2,28726	-1,67175	-3,36784	-3,98073	-3,54545	7	7	7	24,8	24,8	24,8	55,051	0	17,412	154120000	48				P58107	P58107	EPPK1	Epiplakin	0,129809	-0,582977	-0,338979
-4,2127	-3,14841	-2,8594	-4,35907	-2,50998	-2,65286	-1,83026	-0,956957	-1,23083	-1,61293	-1,34896	-1,04475	7	7	7	39,3	39,3	39,3	28,068	0	56,548	141140000	28				P58499	P58499	FAM3B	Protein FAM3B	0,732172	-1,20683	-1,42263
-3,14369	-2,93746	-4,42921	-2,67021	-2,9219	-3,24861	-1,21874	-0,400076	-0,98971	-1,81644	-1,70565	-1,34009	12	7	7	75,3	52,4	52,4	18,736	0	106,24	484940000	63				P58546	P58546	MTPN	Myotrophin	0,325264	-0,697519	-0,745957
-4,47242	-2,16878	-3,64457	-1,71278	-1,36945	-1,8259	-0,250385	-1,14046	-0,477617	-1,39686	-1,43024	-1,5448	7	7	7	8,4	8,4	8,4	111,33	0	22,056	319090000	44				P59998	P59998	ARPC4	Actin-related protein 2/3 complex subunit 4	0,141177	-0,207871	-0,365327
-2,67893	-0,838049	-3,63166	-0,524675	-1,5009	-0,58045	0,618273	0,317894	0,52729	0,81815	0,739504	0,980021	7	7	7	41	41	41	22,875	0	67,212	391650000	67				P60033	P60033	CD81	CD81 antigen	0,562409	-0,559285	-1,15767
-0,449394	-0,394196	-2,53813	0,960176	0,630457	0,430098	1,24771	1,54011	1,4516	1,77597	2,14948	1,9081	6	6	6	33,5	33,5	33,5	23,384	0	111,82	1242100000	172				P60174	P60174	TPI1	Triosephosphate isomerase	0,304841	-0,159361	-0,707134
0,680862	1,46659	0,282015	1,31319	1,29931	1,70545	0,699535	0,318901	0,53664	1,38049	0,93318	1,00994	6	6	6	21,9	21,9	21,9	39,58	0	18,028	1072900000	84				P60510	P60510	PPP4C	Serine/threonine-protein phosphatase 4 catalytic subunit	0,942221	-1,25353	-1,73046
-3,72248	-3,60107	-2,50924	-1,76029	-1,08852	-1,23831	-1,58459	-1,21318	-1,07166	-0,248793	-0,0346832	-0,0392494	6	6	6	29,8	29,8	29,8	36,071	0	31,462	233610000	42				P60660;P14649	P60660	MYL6	Myosin light polypeptide 6	0,276678	-0,330557	-0,652427
-2,74056	-2,08164	-3,96357	-4,37418	-4,43116	-3,763	-1,94609	-1,51737	-1,59939	-1,53813	-1,3727	-1,54735	6	6	6	16,8	16,8	16,8	47,463	0	8,03	94035000	8				P60842	P60842	EIF4A1	Eukaryotic initiation factor 4A-I	0,441382	-0,740052	-0,955351
-2,7669	-1,96076	-4,32389	-1,46734	-1,57372	-1,71603	-0,0636272	-0,084486	0	-0,289967	-0,00518036	-0,287186	6	6	6	45,5	45,5	45,5	20,546	0	16,839	383870000	65				P60900	P60900	PSMA6	Proteasome subunit alpha type-6	1,33233	-0,478244	-2,2706	+	Normoxia_Hypoxia
-2,62525	-4,10613	-3,52352	-4,1485	-3,99476	-3,64811	-0,595499	-3,48624	-4,08138	-0,278816	-0,221167	-0,750742	6	6	6	20,7	20,7	20,7	59,271	0	32,182	195950000	15				P60981	P60981	DSTN	Destrin	0,776177	-1,06446	-1,48864
-3,94403	-4,4007	-3,5799	-2,02777	-3,18186	-2,08797	-1,64228	-0,791864	-1,36419	-1,60972	-1,15166	-1,0188	10	6	6	16,7	10,6	10,6	70,942	0	13,328	182660000	28				P60983;O60234	P60983	GMFB	Glia maturation factor beta	0,453601	-0,822895	-0,976424
-3,50632	-3,51933	-3,63549	-3,60352	-3,34822	-1,81358	-0,838903	-0,323332	-0,556416	-0,190401	-0,53886	-0,343529	6	6	6	42,7	42,7	42,7	22,237	0	23,534	222470000	45				P62837;P61077;Q9Y2X8;P51668	P62837;P61077;Q9Y2X8;P51668	UBE2D2;UBE2D3;UBE2D4;UBE2D1	Ubiquitin-conjugating enzyme E2 D2;Ubiquitin-conjugating enzyme E2 D3;Ubiquitin-conjugating enzyme E2 D4;Ubiquitin-conjugating enzyme E2 D1	0,295693	-0,696985	-0,689517
-2,70995	-1,66661	-4,04427	-1,0388	-0,896303	-0,547678	-0,373991	-0,0721474	0,0509701	0,886686	0,4846	0,518482	6	6	6	38,4	38,4	38,4	22,092	0	24,567	408350000	63				P61086	P61086	UBE2K	Ubiquitin-conjugating enzyme E2 K	0,193174	-0,299473	-0,480875
-3,87191	-3,612	-3,41	-1,81465	-2,06141	-4,28648	-1,59012	-0,659136	-0,908268	-1,73192	-1,34851	-0,634998	6	6	6	38,8	38,8	38,8	26,227	0	20,135	154160000	24				P61088;Q5JXB2	P61088;Q5JXB2	UBE2N;UBE2NL	Ubiquitin-conjugating enzyme E2 N;Putative ubiquitin-conjugating enzyme E2 N-like	0,333307	-0,766043	-0,761064
-2,43309	-2,49535	-3,26925	-1,33771	-1,66515	-0,703362	-2,47395	-5,13286	-2,69127	-1,46137	-1,81469	-4,28944	6	6	6	26,1	26,1	26,1	41,949	0	12,263	53544000	13				P61106	P61106	RAB14	Ras-related protein Rab-14	1,20902	-0,959212	-2,10268
3,48993	3,20065	1,41214	0,572119	0,392847	0,418507	0,156385	1,111	1,3987	-0,138287	0,622265	1,78287	6	6	6	41,3	41,3	41,3	13,952	0	29,483	1023800000	56				P61158;Q9P1U1;Q9C0K3	P61158	ACTR3	Actin-related protein 3	0,432336	-0,710699	-0,939644
-4,42513	-1,65505	-4,51456	-0,395208	-1,09606	-0,737364	-0,504118	-0,130562	-0,430796	-0,788574	-0,714687	-1,06492	6	6	6	38,1	38,1	38,1	21,635	0	22,592	417350000	63				P61160	P61160	ACTR2	Actin-related protein 2	0,154877	-0,212334	-0,396536
0,312874	2,28688	-0,659233	0,844915	0,934423	2,47203	2,2666	2,11457	2,3319	2,6691	2,80956	1,58991	6	6	6	51	51	51	10,659	0	48,006	1045700000	66				P61163	P61163	ACTR1A	Alpha-centractin	0,114218	0,210834	0,302128
-2,41781	-2,5603	-3,45579	-3,20274	-3,70832	-3,64932	-1,90103	-1,36815	-1,75127	-2,89858	-2,49862	-1,91863	6	6	6	41,2	41,2	41,2	17,887	0	17,592	186610000	17				P84077;P61204;P84085;P18085	P84077;P61204;P84085;P18085	ARF1;ARF3;ARF5;ARF4	ADP-ribosylation factor 1;ADP-ribosylation factor 3;ADP-ribosylation factor 5;ADP-ribosylation factor 4	0,107059	-0,175752	-0,284916
3,56576	4,25749	3,21616	3,17145	3,39261	3,95562	3,2766	3,10608	3,22452	3,46739	3,31754	2,97206	8	8	6	53,3	53,3	48,9	9,3926	0	164,88	3002100000	201				P62834;P61224;A6NIZ1	P62834;P61224;A6NIZ1	RAP1A;RAP1B	Ras-related protein Rap-1A;Ras-related protein Rap-1b;Ras-related protein Rap-1b-like protein	1,00872	-0,776403	-1,82475
-2,96727	-3,0178	-4,04162	-2,76622	-4,36505	-4,43142	-4,31529	-3,47834	-4,11654	-2,42307	-1,12246	-1,8341	6	6	6	34,4	34,4	34,4	34,273	0	18,221	121360000	23				P61326;Q96A72	P61326;Q96A72	MAGOH;MAGOHB	Protein mago nashi homolog;Protein mago nashi homolog 2	0,0573221	-0,0975406	-0,15963
-2,48346	-3,18483	-2,69279	-4,2047	-1,75129	-2,09619	-0,858318	-1,45002	-1,26876	-1,09454	-0,92857	-1,59638	6	6	6	67,7	67,7	67,7	11,261	0	44,871	280890000	55				P61457	P61457	PCBD1	Pterin-4-alpha-carbinolamine dehydratase	0,434327	-0,448063	-0,943108
-4,21697	-2,94285	-3,41115	-0,636633	-1,72414	-1,85014	-1,71552	-1,25216	-1,19826	-1,19932	-1,11855	-1,02618	6	6	6	7,9	7,9	7,9	113,08	0	12,017	180100000	30				P61604	P61604	HSPE1	10 kDa heat shock protein, mitochondrial	1,30353	-0,853667	-2,23154	+	Normoxia_Hypoxia
-2,9619	-3,0175	-3,25841	-3,96502	-3,31808	-2,10625	0,219433	-0,962824	-0,149538	-0,0937614	-0,15937	0,382627	11	6	6	36	22,5	22,5	39,455	0	63,071	297330000	51				P61758	P61758	VBP1	Prefoldin subunit 3	0,0193595	-0,0421873	-0,056055
1,05238	1,25066	0,796576	0,351643	0,917061	0,88068	-0,406683	-1,17977	-0,453388	-0,921679	-1,04917	-1,17936	6	6	6	13,4	13,4	13,4	44,882	0	20,018	385730000	51				P61769	P61769	B2M	Beta-2-microglobulin;Beta-2-microglobulin form pI 5.3	0,244697	-0,167252	-0,5885
-4,23436	-2,83405	-4,04804	-3,1769	-1,16351	-2,29034	-2,13251	-1,85668	-1,88024	-1,40106	-1,614	-1,46099	6	6	6	28,6	28,6	28,6	39,724	0	17,918	109450000	23				P61916	P61916	NPC2	Epididymal secretory protein E1	0,217567	-0,290047	-0,532597
-3,50961	-0,774084	-1,19298	-0,0397835	0,459091	0,179567	0,615578	0,780741	0,684185	1,43259	1,28828	1,19398	6	6	6	58,1	58,1	58,1	10,192	0	37,043	522250000	58				P61956;Q6EEV6	P61956	SUMO2	Small ubiquitin-related modifier 2	0,335241	-0,19895	-0,764682
-2,10121	-4,44241	-4,10668	-1,71216	-2,88506	-3,3829	-1,40843	-1,1084	-0,903337	-1,01764	-0,503143	-0,590971	6	6	6	15	15	15	57,136	0	10,613	163660000	21				P61960	P61960	UFM1	Ubiquitin-fold modifier 1	0,030987	0,0874229	0,0886172
-4,04651	-1,4538	-3,88203	0,0853004	-0,29727	-1,48462	-1,38165	-2,91	-1,89756	-2,52473	-4,58543	-4,2723	8	6	6	16,1	12,5	12,5	81,744	0	19,671	92237000	13				P61964	P61964	WDR5	WD repeat-containing protein 5	0,989253	-0,918187	-1,79728
-3,11841	-3,2003	-4,07554	-2,65133	-2,6489	-3,05933	-2,78606	-2,74716	-2,32997	-4,58377	-2,93261	-2,51909	6	6	6	14,9	14,9	14,9	45,302	0	17,187	658160000	46				P61970	P61970	NUTF2	Nuclear transport factor 2	0,877379	-0,986689	-1,63723
-3,28681	-5,04782	-4,02335	-1,6685	-2,55304	-2,74453	-2,49478	-2,78988	-2,19006	-2,21182	-2,29744	-3,36615	6	6	6	28,3	28,3	28,3	31,324	0	16,81	121190000	18				P61978	P61978	HNRNPK	Heterogeneous nuclear ribonucleoprotein K	0,493205	-0,571182	-1,04366
-0,102259	0,148184	-2,98549	-0,406746	-0,139101	0,217705	-1,84193	-2,12755	-2,16026	-0,95458	-1,68395	-0,900644	6	6	6	20	20	20	46,564	0	18,413	265680000	52				P61981	P61981	YWHAG	14-3-3 protein gamma;14-3-3 protein gamma, N-terminally processed	0,663104	-0,703838	-1,317
0,250481	1,3176	0,488705	2,32549	1,34433	2,41285	3,11996	3,43241	3,7449	3,36346	3,71565	3,58955	6	6	6	28,4	28,4	28,4	26,152	0	39,77	3125000000	159				P62136	P62136	PPP1CA	Serine/threonine-protein phosphatase PP1-alpha catalytic subunit	1,14931	-2,1287	-2,02062
-0,146353	0,67432	-2,88806	0,214306	0,854826	1,05839	0,319576	-0,0697269	0,0604858	1,49962	1,45452	0,853115	6	6	6	63,6	63,6	63,6	18,884	0	57,882	553480000	89				P62158;P27482;P02585	P62158	CALM1	Calmodulin	0,0702772	-0,0580266	-0,193298
-0,182856	1,48398	-2,75242	-3,86996	-3,41654	-0,345615	-0,363852	-3,57148	-0,37011	-3,27788	-0,49398	-2,92314	6	6	6	10	10	10	67,567	0	12,728	363940000	21				P62195	P62195	PSMC5	26S protease regulatory subunit 8	0,0254679	-0,0406053	-0,0732593
-0,442766	0,868063	-4,6421	0,828674	1,08323	1,3222	-0,201532	-0,965357	-0,349386	0,688799	0,685595	-0,0326557	6	6	6	36,1	36,1	36,1	31,554	0	36,669	660280000	68				P62258	P62258	YWHAE	14-3-3 protein epsilon	0,160063	-0,240814	-0,4082
-3,13155	-3,83939	-4,72641	-1,32383	-5,06105	-1,46091	0,708828	0,0760021	0,197029	0,26153	-0,0694389	0,367683	6	6	6	54,5	54,5	54,5	17,818	0	59,87	514160000	72				P62306	P62306	SNRPF	Small nuclear ribonucleoprotein F	0,279389	-0,557313	-0,657755
-4,5312	-4,57384	-2,92384	-0,528595	-0,264719	-0,331999	-0,716513	-0,717245	-0,767679	-0,200258	-0,56806	-0,43272	6	6	6	43,9	43,9	43,9	22,222	0	36,271	370500000	98				P62314	P62314	SNRPD1	Small nuclear ribonucleoprotein Sm D1	0,221374	-0,356517	-0,540539
-3,54755	-2,06509	-1,35143	-0,918896	-1,34713	-1,59534	-1,82586	-1,38884	-1,21797	-0,968328	-1,09346	-0,962048	6	6	6	20,2	20,2	20,2	50,097	0	19,105	248780000	29				P62316	P62316	SNRPD2	Small nuclear ribonucleoprotein Sm D2	1,42007	-1,4779	-2,38917	+	Normoxia_Hypoxia
-1,94262	-1,97645	-3,07347	-0,584675	-0,27265	-0,526796	-2,17247	-2,99065	-3,60678	-1,7631	-2,49569	-1,85376	6	6	6	23,2	23,2	23,2	35,329	0	33,565	183640000	49				P62318	P62318	SNRPD3	Small nuclear ribonucleoprotein Sm D3	0,308508	-0,391541	-0,714154
-4,21397	-4,6071	-2,85154	-3,37556	-4,45534	-3,94592	-1,62898	-1,71539	-1,47623	-0,866489	-0,770334	-0,505199	6	6	6	15,5	15,5	15,5	72,968	0	20,835	126260000	27				P62328	P62328	TMSB4X	Thymosin beta-4;Hematopoietic system regulatory peptide	0,332583	-0,285829	-0,75971
-3,05279	-3,37545	-2,6306	-3,2345	-2,78821	-3,84624	-0,953972	-1,19264	-1,02685	-4,45353	-3,70579	-4,06007	6	6	6	14,2	14,2	14,2	61,68	0	15,784	158130000	33				P62424	P62424	RPL7A	60S ribosomal protein L7a	0,208476	0,461536	0,513489
-3,55923	-3,54958	-3,1382	-3,08112	-3,28147	-3,86885	0,0762005	-1,70197	-0,301958	-1,70627	-1,77766	-1,57811	6	6	6	15,5	15,5	15,5	72,669	0	11,724	132150000	12				P62491;Q15907	P62491;Q15907	RAB11A;RAB11B	Ras-related protein Rab-11A;Ras-related protein Rab-11B	0,798554	-1,30953	-1,52186
-3,53877	-4,74415	-3,67443	-3,95863	-3,98614	-4,82452	-2,43124	-3,68597	-2,24929	-1,24944	-1,54358	-0,856485	6	6	6	19,6	19,6	19,6	60,586	0	14,633	51325000	9				P62495	P62495	ETF1	Eukaryotic peptide chain release factor subunit 1	0,273878	-0,469798	-0,64691
-3,6187	-2,60316	-4,16597	-3,04833	-3,2273	-4,50072	-3,85494	-1,39181	-1,56878	-1,85091	-1,39881	-1,59453	6	6	6	8,3	8,3	8,3	102,49	0	11,189	119070000	9				P62633	P62633	CNBP	Cellular nucleic acid-binding protein	1,04981	-1,19387	-1,88244
-2,21859	-2,69322	-3,2218	-3,80467	-2,83024	-3,69877	-0,719603	-0,297874	-0,676455	-1,61488	-1,03061	-0,139877	7	6	6	26,6	24,7	24,7	42,592	0	16,083	223750000	35				P62805	P62805	HIST1H4A	Histone H4	1,36493	0,968467	2,31472	+	Normoxia_Hypoxia
-2,92927	-1,13731	-1,58622	-0,128868	-0,192411	-0,0803242	0,552866	0,855175	0,916327	0,573668	0,951832	0,723133	6	6	6	49,3	49,3	49,3	23,31	0	11,748	604520000	44				P62826	P62826	RAN	GTP-binding nuclear protein Ran	0,486203	-0,741539	-1,03189
-3,70756	-3,59859	-3,83728	-2,74663	-2,12383	-3,88822	-1,29725	-1,0076	-0,899761	-0,699114	-1,01617	-0,56097	6	6	6	18,7	18,7	18,7	39,829	0	9,9809	238400000	26				P62873	P62873	GNB1	Guanine nucleotide-binding protein G(I)/G(S)/G(T) subunit beta-1	0,38363	-0,224814	-0,853423
-5,39751	-1,69698	-3,78615	-3,93396	-1,67235	-1,51051	-1,39829	-1,36459	-1,6314	-0,859365	-1,41906	-1,39082	6	6	6	16	16	16	56,878	0	21,458	197020000	17				P62888	P62888	RPL30	60S ribosomal protein L30	0,514235	-0,880462	-1,07875
-4,25043	-3,72588	-3,56562	-3,6575	-3,84078	-3,36247	-2,04091	-1,39071	-1,31257	-3,0394	-1,33088	-1,27936	6	6	6	10	10	10	107,14	0	20,076	111850000	20				P62906	P62906	RPL10A	60S ribosomal protein L10a	0,0861854	0,0466499	0,233609
-2,32424	-3,92711	-2,27163	-0,330942	-0,379454	-0,325863	-3,83999	-3,7223	-3,71828	-4,19875	-3,72879	-3,59874	6	6	6	32,3	32,3	32,3	25,982	0	52,765	44430000	14				P62937;P0DN26;A0A0B4J2A2;A0A075B759;Q9Y536;F5H284;P0DN37	P62937	PPIA	Peptidyl-prolyl cis-trans isomerase A;Peptidyl-prolyl cis-trans isomerase A, N-terminally processed	0,766766	-0,66437	-1,4746
-3,38147	0,410738	-0,340218	0,522001	0,654713	0,438631	2,23535	2,00706	2,07793	1,74939	1,82127	2,0085	6	6	6	80,5	80,5	80,5	12,895	0	97,316	1495800000	164				P62942	P62942	FKBP1A	Peptidyl-prolyl cis-trans isomerase FKBP1A	0,919137	-1,64017	-1,69743
-1,25026	-0,757591	-3,82611	-1,20051	-3,8098	-0,751337	-2,93521	-3,91112	-1,27502	-1,9935	-4,11064	-4,85873	6	6	6	35,3	35,3	35,3	29,995	0	12,093	193900000	19				P62987;P0CG47;P0CG48	P62987;P0CG47;P0CG48	UBA52;UBB;UBC	Ubiquitin-60S ribosomal protein L40;Ubiquitin;60S ribosomal protein L40;Polyubiquitin-B;Ubiquitin;Polyubiquitin-C;Ubiquitin	1,13562	-0,405654	-2,00172
2,65839	2,48793	0,9326	1,33448	0,168831	0,507809	0,531713	1,5245	1,32369	-0,0482616	1,29324	0,391926	6	6	6	48,5	48,5	48,5	11,367	0	11,588	897050000	50				P62993	P62993	GRB2	Growth factor receptor-bound protein 2	0,437045	-1,15988	-0,947832
-3,68043	-3,91726	-3,91513	-1,55414	-1,59206	-1,77987	-0,997334	-1,55947	-0,560997	-0,307278	-0,543516	-0,0622711	7	7	6	38,8	38,8	34	35,594	0	65,945	285140000	67				P63000;P60763;P15153;P84095;P17081;Q9H4E5	P63000;P60763;P15153	RAC1;RAC3;RAC2	Ras-related C3 botulinum toxin substrate 1;Ras-related C3 botulinum toxin substrate 3;Ras-related C3 botulinum toxin substrate 2	0,191989	-0,172685	-0,478325
-3,95019	-3,90135	-4,8127	-1,79697	-2,07767	-4,15813	-1,8422	-1,37541	-1,53199	-0,714952	-1,25549	-0,900888	6	6	6	6	6	6	175,49	0	62,014	158180000	59				P63010	P63010	AP2B1	AP-2 complex subunit beta	0,309239	-0,39671	-0,715552
-2,68273	-2,32308	-3,74335	-0,230501	-1,24203	-1,30967	0,330849	0,933149	0,986195	0,253414	0,897114	0,649822	15	15	6	18,2	18,2	8,4	104,64	0	52,81	481990000	73				P63092;Q5JWF2	P63092;Q5JWF2	GNAS	Guanine nucleotide-binding protein G(s) subunit alpha isoforms short;Guanine nucleotide-binding protein G(s) subunit alpha isoforms XLas	0,271733	0,544136	0,642673
-3,55965	-3,17388	-2,73437	-2,69774	-2,42472	-3,35096	0,0512218	-0,351433	0,0891857	-1,53549	-1,17948	-0,817179	7	7	6	14,5	14,5	11,7	100,45	0	23,867	157800000	33				P63104	P63104	YWHAZ	14-3-3 protein zeta/delta	0,249412	-0,263821	-0,598052
0,0673046	-0,386044	-0,902601	0,538136	0,561798	0,44565	-3,59395	-2,11781	-1,44647	-3,63716	-3,09111	-1,91053	6	6	6	28,4	28,4	28,4	35,816	0	34,62	174000000	29				P63165	P63165	SUMO1	Small ubiquitin-related modifier 1	0,771802	-0,570485	-1,48211
-1,3346	-0,471514	-3,52571	-0,780615	-1,07645	0,11174	-1,72307	-1,4592	-3,77989	-0,622711	-1,10633	-1,46545	9	6	6	39,5	32,5	32,5	30,54	0	21,579	294130000	35				P63208	P63208	SKP1	S-phase kinase-associated protein 1	0,713889	-0,920868	-1,39492
-0,582161	1,23158	-0,85145	1,99714	1,5965	1,987	3,07159	3,30087	3,0396	2,82127	2,58718	2,95602	8	8	6	53,6	53,6	38,3	20,811	0	86,201	2262900000	192				P63220	P63220	RPS21	40S ribosomal protein S21	0,0245004	-0,0674211	-0,0705492
-4,41317	-2,83323	-3,48111	-3,95459	-3,95065	-1,92249	-0,692516	-1,08244	-0,540493	-0,546888	-0,511553	-0,479168	6	6	6	23,6	23,6	23,6	52,164	0	36,93	279000000	36				P63241;Q6IS14;Q9GZV4	P63241;Q6IS14	EIF5A;EIF5AL1	Eukaryotic translation initiation factor 5A-1;Eukaryotic translation initiation factor 5A-1-like	0,84382	-1,30102	-1,58841
-5,20209	-1,71806	-3,39656	-4,39403	-3,20311	-2,72215	-1,24655	-2,40016	-1,56642	-1,13378	-1,86864	-1,92031	6	6	6	16,2	16,2	16,2	46,031	0	53,763	92036000	17				P63244	P63244	GNB2L1	Guanine nucleotide-binding protein subunit beta-2-like 1;Guanine nucleotide-binding protein subunit beta-2-like 1, N-terminally processed	0,882984	-1,83222	-1,64535
-4,31798	-1,19426	-3,29583	-2,15517	-1,9769	-1,97928	-2,09392	-1,65412	-1,93925	-0,194983	-0,529659	-0,553118	6	6	6	38,8	38,8	38,8	26,319	0	46,196	128250000	27				P63261	P63261	ACTG1	Actin, cytoplasmic 2;Actin, cytoplasmic 2, N-terminally processed	0,553904	-0,380718	-1,14388
-3,89783	-4,1617	-3,3031	-0,404207	-0,712496	-1,07966	0,0599689	0,0771542	0,0413151	-0,237955	0,284269	0,645662	10	6	6	43,8	36,2	36,2	47,82	0	17,171	394180000	52				P63279	P63279	UBE2I	SUMO-conjugating enzyme UBC9	0,671514	-1,40143	-1,33001
-3,42964	-3,97847	-3,45431	-3,16776	-3,11593	-4,27399	-1,94606	-1,74541	-2,18677	-3,59297	-2,12654	-1,65746	6	6	6	10,4	10,4	10,4	110,11	0	37,57	100400000	25				P63313	P63313	TMSB10	Thymosin beta-10	0,939739	-0,402856	-1,72692
-2,73238	-4,19939	-3,71375	-3,22107	-4,42237	-3,77415	-1,01226	-1,62333	-0,937222	-0,824261	-1,62383	-1,53817	6	6	6	11,4	11,4	11,4	97,559	0	33,379	162590000	17				P67775;P62714	P67775;P62714	PPP2CA;PPP2CB	Serine/threonine-protein phosphatase 2A catalytic subunit alpha isoform;Serine/threonine-protein phosphatase 2A catalytic subunit beta isoform	1,18111	-1,46525	-2,06439
-4,00417	-3,67607	-3,72223	-3,90657	-3,92353	-3,88397	0,119791	-0,036438	-0,0880127	-2,94722	-2,13301	-3,12987	6	6	6	16,5	16,5	16,5	61,906	0	11,255	114430000	14				P67936;Q2TAC2	P67936	TPM4	Tropomyosin alpha-4 chain	0,480917	-0,835948	-1,02297
-2,96179	-4,5269	-2,71575	-3,13223	-4,21378	-4,67568	-0,56695	-0,651352	-0,55027	-0,66795	-0,592896	-0,203846	6	6	6	6,7	6,7	6,7	136,69	0	28,147	180900000	34				P68133;P68032;P63267;P62736	P68133;P68032;P63267;P62736	ACTA1;ACTC1;ACTG2;ACTA2	Actin, alpha skeletal muscle;Actin, alpha cardiac muscle 1;Actin, gamma-enteric smooth muscle;Actin, aortic smooth muscle	0,13243	-0,127445	-0,345092
-3,20134	-3,40525	-3,18946	-4,13649	-3,28779	-1,55435	-0,405539	-0,456669	-0,588976	-1,12233	-0,870771	-0,944008	6	6	6	13,2	13,2	13,2	57,741	0	41,303	240350000	45				P68036	P68036	UBE2L3	Ubiquitin-conjugating enzyme E2 L3	0,621457	-1,38527	-1,25195
-3,87213	-2,66699	-3,39961	-3,13513	-3,03278	-4,23768	0,86245	-0,131937	0,225515	-2,01308	-1,7243	-1,33093	6	6	6	46,7	46,7	46,7	26,855	0	17,515	184890000	29				P68104;Q5VTE0	P68104;Q5VTE0	EEF1A1;EEF1A1P5	Elongation factor 1-alpha 1;Putative elongation factor 1-alpha-like 3	0,665766	-0,908944	-1,32112
-3,29159	-4,32354	-2,81067	-1,87199	-2,92452	-4,10093	-1,88416	-4,14446	-2,24473	-0,425385	-0,763176	-0,329386	6	6	6	10,6	10,6	10,6	92,067	0	22,52	124930000	26				P68363;P68366;A6NHL2;Q9H853	P68363;P68366	TUBA1B;TUBA4A	Tubulin alpha-1B chain;Tubulin alpha-4A chain	0,513232	-0,591556	-1,07709
0,275354	0,886282	-1,30552	1,15574	0,843945	1,40672	-3,42313	-3,24077	-3,32768	-3,29378	-2,19545	-3,09276	6	6	6	65,2	65,2	65,2	12,403	0	25,202	178270000	30				P68371;A6NNZ2;CON__ENSEMBL:ENSBTAP00000025008;Q9H4B7	P68371	TUBB4B	Tubulin beta-4B chain	0,643921	-0,96134	-1,28717
-3,43183	-0,84	-3,79151	-1,43641	-1,06212	-0,199211	-0,271812	-1,16392	-0,771622	0,117098	-0,0935974	-0,493694	6	6	6	24,9	24,9	24,9	41,968	0	16,035	304640000	52				P68402	P68402	PAFAH1B2	Platelet-activating factor acetylhydrolase IB subunit beta	0,0756662	0,0845868	0,207077
-3,69143	-4,4601	-3,70193	-2,43905	-3,86718	-0,468523	0,906202	1,13439	1,04215	1,09155	1,2845	1,15238	6	6	6	80,2	80,2	80,2	10,116	0	40,119	588260000	53				P78330	P78330	PSPH	Phosphoserine phosphatase	1,76124	-1,40868	-2,84735	+	Normoxia_Hypoxia
-3,7955	-0,473396	-2,83738	-1,28726	-0,576565	-0,0740147	0,511749	0,968966	0,678715	0,538475	0,382305	0,396387	6	6	6	46,3	46,3	46,3	20,063	0	37,402	394650000	52				P78347	P78347	GTF2I	General transcription factor II-I	0,00630088	0,0141493	0,0185096
-1,60899	-1,10937	-1,73782	0,377596	0,0346165	0,13792	-2,14068	-1,96429	-2,11832	-3,94121	-3,88575	-3,84317	6	6	6	84,6	84,6	84,6	11,662	0	79,3	89066000	17				P78371	P78371	CCT2	T-complex protein 1 subunit beta	1,14391	-1,85224	-2,01317
0,300766	0,430672	-3,87039	1,01073	0,801346	1,34736	2,69004	2,07584	2,63787	2,40421	2,02386	2,0648	6	6	6	68,8	68,8	68,8	13,832	0	61,534	1585100000	124				P78417	P78417	GSTO1	Glutathione S-transferase omega-1	0,931062	-1,51539	-1,71451
-2,87382	-1,25179	-3,76764	-0,171865	-0,734879	-0,788683	0,106524	-0,0635414	0,416323	1,43127	1,35078	1,60286	6	6	6	77,8	77,8	77,8	9,0564	0	53,119	645990000	114				P78423	P78423	CX3CL1	Fractalkine;Processed fractalkine	0,263097	-0,936987	-0,625525
-1,28313	0,610987	-4,35978	0,597946	0,364456	1,15466	0,907185	0,29793	0,454248	1,86956	1,78077	1,50701	6	6	6	54,7	54,7	54,7	27,335	0	75,743	732700000	65				P80188	P80188	LCN2	Neutrophil gelatinase-associated lipocalin	0,110753	-0,544211	-0,293822
-2,81094	-1,55872	-3,89389	-1,40553	-1,94153	-0,851757	-1,51906	-1,33121	-1,14702	-1,06718	-1,04256	-1,40419	6	6	6	23	23	23	40,572	0	20,082	210650000	38				P80303	P80303	NUCB2	Nucleobindin-2;Nesfatin-1	0,0122356	-0,0122603	-0,0357057
-4,46879	-3,42453	-3,83415	-3,36047	-3,16704	-4,28899	-3,17007	-3,32402	-2,03581	-3,62876	-3,18415	-5,02632	6	6	6	7,2	7,2	7,2	128,79	0	9,6761	31589000	7				P80404	P80404	ABAT	4-aminobutyrate aminotransferase, mitochondrial	0,00811346	0,0175031	0,0237857
-0,696337	0,00601387	-0,661953	0,47761	0,404444	0,348951	-0,289104	-0,135706	0,107624	0,802408	0,705376	0,339123	6	6	6	46,7	46,7	46,7	20,652	0	62,849	388500000	103				P80723	P80723	BASP1	Brain acid soluble protein 1	0,776096	-0,818609	-1,48852
-1,11953	-1,40888	-3,26236	0,211861	-0,348663	-0,675495	-0,384054	0,574411	0,275791	-0,155079	0,269112	0,366123	6	6	6	31,3	31,3	31,3	33,048	0	29,688	278160000	58				P83916	P83916	CBX1	Chromobox protein homolog 1	0,00240121	-0,00857671	-0,00708515
-3,59092	-4,98973	-3,34717	-1,04401	-1,24966	-1,49713	-1,01567	-1,40284	-0,708744	-1,6809	-1,79773	-1,40465	6	6	6	9,2	9,2	9,2	94,769	0	12,752	98340000	11				P84090	P84090	ERH	Enhancer of rudimentary homolog	1,14179	-1,05865	-2,01024
-3,72456	-1,22597	-2,71997	-0,884602	-0,401068	-0,850498	1,54825	1,55273	1,41911	1,51147	1,36912	1,1783	5	5	5	76,5	76,5	76,5	7,4016	0	14,207	778270000	65				P84243	P84243	H3F3A	Histone H3.3	0,962485	1,83879	1,75933
-3,59046	-3,84305	-2,54942	-3,33598	-4,42677	-3,87754	-1,92608	-3,50018	-1,92318	-1,25966	-1,51024	-1,68744	5	5	5	20,4	20,4	20,4	33,382	0	8,9399	64430000	9				P98160	P98160	HSPG2	Basement membrane-specific heparan sulfate proteoglycan core protein;Endorepellin;LG3 peptide	0,87112	0,838268	1,62816
-3,40902	-2,2393	-3,4885	-4,1991	-2,98651	-3,43751	-2,03105	-2,12395	-2,06153	-3,00827	-2,09938	-1,53348	5	5	5	9,7	9,7	9,7	72,683	0	7,3353	69513000	9				P98179	P98179	RBM3	RNA-binding protein 3	0,360366	0,352657	0,811172
-1,61285	-1,74025	-3,84702	-1,19937	-0,45472	-0,217564	-5,53501	-3,05664	-1,98656	-1,65893	-2,88058	-4,73382	5	5	5	19,4	19,4	19,4	44,287	0	10,107	109640000	20				P99999;CON__P62894	P99999	CYCS	Cytochrome c	2,33437	-0,983167	-3,62766	+	Normoxia_Hypoxia
-2,77807	-1,72721	-3,77072	-0,542706	-1,75833	-1,47923	-2,47299	-2,51289	-1,86052	-1,71071	-1,59124	-1,13516	5	5	5	28,4	28,4	28,4	32,251	0	12,543	193000000	26				Q00610	Q00610	CLTC	Clathrin heavy chain 1	1,08029	-1,36821	-1,92498
-1,61723	-1,01233	-2,64442	-0,135841	-0,145115	0,207697	-4,58821	-3,62035	-3,37832	-1,81086	-1,93188	-1,75503	5	5	5	13,4	13,4	13,4	61,708	0	37,646	86357000	13				Q00688	Q00688	FKBP3	Peptidyl-prolyl cis-trans isomerase FKBP3	0,473344	-0,972242	-1,01014
-3,8327	-3,54051	-3,21473	-1,26186	-4,25862	-4,61794	-1,4275	-1,24867	-1,44777	-1,71955	-3,83611	-1,81812	5	5	5	19,1	19,1	19,1	39,617	0	16,219	202070000	18				Q00796	Q00796	SORD	Sorbitol dehydrogenase	0,39746	-0,779917	-0,878202
-3,81265	-3,93934	-2,71439	-3,2435	-0,256918	0,263302	0,369368	-0,172812	-0,525606	1,34762	1,20699	1,35732	5	5	5	21,1	21,1	21,1	43,001	0	92,026	1066700000	37				Q00839	Q00839	HNRNPU	Heterogeneous nuclear ribonucleoprotein U	0,627586	-0,354093	-1,26159
-2,60892	-2,73591	-2,91388	-0,814587	-2,93899	0,693193	-0,697868	-0,330898	-0,38769	-0,721621	-0,69824	-0,199671	10	10	5	13,4	13,4	7,7	107,54	0	43,703	328730000	55				Q01082;O15020	Q01082	SPTBN1	Spectrin beta chain, non-erythrocytic 1	0,950507	-1,96088	-1,74228
-4,10363	0,718815	-0,280701	-0,204258	-0,0448933	0,0944138	-0,33083	-0,914017	-0,553194	0,3536	0,0921326	0,246386	5	5	5	40,3	40,3	40,3	17,184	0	49,144	230700000	39				Q01105;P0DME0	Q01105;P0DME0	SET;SETSIP	Protein SET;Protein SETSIP	1,66817	-1,03753	-2,72245	+	Normoxia_Hypoxia
-3,78997	-0,386776	-4,1544	0,437679	-0,660833	0,107151	2,02135	1,6315	1,95074	2,65086	2,59989	2,3454	5	5	5	79,6	79,6	79,6	11,139	0	29,06	1424200000	107				Q01469;A8MUU1	Q01469	FABP5	Fatty acid-binding protein, epidermal	0,870049	-1,57687	-1,6266
-3,52217	-3,45315	-3,65148	-2,46965	-4,11149	-3,37341	-1,60673	-1,40174	-1,22541	-1,27666	-1,33562	-0,861086	5	5	5	14,2	14,2	14,2	51,657	0	12,453	75055000	8				Q01518	Q01518	CAP1	Adenylyl cyclase-associated protein 1	0,953617	-1,8372	-1,74671
-3,15848	-2,1116	-4,52128	-1,68049	-2,11443	-1,90335	-0,199459	-1,88277	-0,356312	-1,94968	-1,74939	-2,02312	5	5	5	24,4	24,4	24,4	35,061	0	7,6242	136790000	9				Q01581;P54868	Q01581	HMGCS1	Hydroxymethylglutaryl-CoA synthase, cytoplasmic	1,31264	-1,31755	-2,2439	+	Normoxia_Hypoxia
1,55383	0,805002	1,32712	2,53173	2,15374	1,23382	2,30352	3,53881	2,90605	2,40404	3,19038	2,69574	21	21	5	58,1	58,1	16,2	49,67	0	277,69	3693000000	608				Q01650	Q01650	SLC7A5	Large neutral amino acids transporter small subunit 1	0,88999	-1,79264	-1,65547
-4,01303	-1,92047	-2,89481	-1,65734	-2,01587	-2,4162	-1,85533	-4,0284	-2,28108	-2,57086	-4,56225	-5,60325	5	5	5	10,1	10,1	10,1	75,872	0	14,843	106690000	35				Q01813	Q01813	PFKP	ATP-dependent 6-phosphofructokinase, platelet type	0,202157	-0,438504	-0,500092
-4,15306	-3,72975	-3,57024	-2,09336	-3,66637	-2,34037	-2,62561	-4,2484	-1,86882	-2,37535	-1,65468	-1,80061	5	5	5	26,8	26,8	26,8	32,854	0	33,078	154620000	33				Q01844	Q01844	EWSR1	RNA-binding protein EWS	0,56949	-0,839895	-1,16912
-2,29441	-0,77232	-4,49699	-0,811893	-0,459236	0,241119	-2,95469	-4,73346	-2,97785	-1,99425	-3,26078	-2,37818	5	5	5	28,7	28,7	28,7	25,789	0	11,376	118840000	15				Q02241	Q02241	KIF23	Kinesin-like protein KIF23	0,548739	0,6388	1,13547
-1,13804	-1,64267	-3,99831	-0,118431	-0,585299	-0,310286	-4,55558	-3,40811	-1,70593	-4,66853	-2,6578	-3,75051	5	5	5	39	39	39	16,572	0	25,544	48092000	17				Q02487	Q02487	DSC2	Desmocollin-2	0,216682	-0,589357	-0,530743
-2,50358	-1,80316	-2,26767	-1,9039	-1,95863	-2,04715	-4,17068	-4,04718	-4,33559	-3,41428	-3,52155	-4,09119	5	5	5	40,8	40,8	40,8	27,963	0	13,753	579470000	54				Q02790	Q02790	FKBP4	Peptidyl-prolyl cis-trans isomerase FKBP4;Peptidyl-prolyl cis-trans isomerase FKBP4, N-terminally processed	0,427331	-0,850272	-0,930915
-3,77023	-4,48554	-3,4124	-2,38476	-2,41361	-4,01646	-0,607527	-0,525064	-0,453224	-0,287241	-0,180967	-0,667707	5	5	5	24,5	24,5	24,5	36,294	0	18,463	185350000	16				Q02809	Q02809	PLOD1	Procollagen-lysine,2-oxoglutarate 5-dioxygenase 1	0,351774	-0,787502	-0,795377
-3,13955	-2,19317	-2,70508	-1,06261	-1,75236	-1,92325	-1,43835	-0,813198	-1,04311	-1,11561	-1,73811	-1,18423	5	5	5	20,6	20,6	20,6	43,92	0	69,637	311410000	107				Q02818	Q02818	NUCB1	Nucleobindin-1	0,0822064	-0,378857	-0,223628
-0,856747	-0,84985	-0,710869	-1,19769	-1,20884	-0,710415	2,29734	1,36194	1,90174	2,75763	2,68194	2,37943	5	5	5	7	7	7	81,537	0	17,972	6104700000	119				Q03154	Q03154	ACY1	Aminoacylase-1	1,46892	-0,986044	-2,45496	+	Normoxia_Hypoxia
-3,20427	-0,772722	-3,91281	0,287468	-0,136024	-0,276764	-0,29813	-0,515991	0,229603	-0,325829	-0,711023	-0,395412	5	5	5	30,3	30,3	30,3	34,932	0	55,497	220310000	34				Q03252	Q03252	LMNB2	Lamin-B2	0,744495	-0,670835	-1,44121
-0,144135	0,911798	-0,209671	-0,0687923	0,418175	0,792391	0,310455	0,620668	0,62793	0,717089	0,14378	0,163223	7	7	5	45,6	45,6	38,9	17,302	0	44,664	558970000	67				Q04446	Q04446	GBE1	1,4-alpha-glucan-branching enzyme	0,173457	0,459705	0,437962
-4,04688	-1,75829	-3,49608	-0,614052	-0,671618	-0,929691	-1,60353	-0,708456	-1,16479	-0,640566	-0,616755	-0,577589	5	5	5	26,2	26,2	26,2	30,037	0	28,385	128920000	50				Q04637	Q04637	EIF4G1	Eukaryotic translation initiation factor 4 gamma 1	0,693242	-1,08496	-1,36342
-2,69548	-3,71546	-3,8175	-1,31713	-1,11303	-4,04822	-4,29331	-0,381567	-0,274252	0,702467	0,375666	0,708939	5	5	5	37,3	37,3	37,3	24,763	0	39,933	526440000	47				Q04721	Q04721	NOTCH2	Neurogenic locus notch homolog protein 2;Notch 2 extracellular truncation;Notch 2 intracellular domain	0,457318	-0,654242	-0,982802
-3,99597	-3,28362	-2,56532	-0,651245	0	0,130199	-1,11616	-0,12612	-0,206699	0,206894	-0,164076	0,354877	5	5	5	43	43	43	18,042	0	56,562	268570000	44				Q04760	Q04760	GLO1	Lactoylglutathione lyase	1,60836	-0,490384	-2,64222	+	Normoxia_Hypoxia
-3,99611	-1,27771	-4,11829	-0,164459	-0,397427	0,115427	0,654545	1,14387	1,03642	0,750286	1,21886	1,25139	5	5	5	48,5	48,5	48,5	14,515	0	76,127	756800000	159				Q04828	Q04828	AKR1C1	Aldo-keto reductase family 1 member C1	0,0263531	0,138469	0,0757344
-3,74679	-3,90364	-4,50175	-3,26331	-4,31544	-1,96546	-2,50861	-2,25368	-1,66389	-2,07409	-2,18646	-2,1505	5	5	5	20	20	20	41,389	0	14,128	142450000	14				Q04837	Q04837	SSBP1	Single-stranded DNA-binding protein, mitochondrial	0,0553485	0,159458	0,154431
-5,23668	-4,01922	-3,84863	-2,80707	-0,81262	-0,850498	-1,1986	-0,483944	-0,860205	-0,29812	-0,287975	-0,784256	5	5	5	27,2	27,2	27,2	28,993	0	29,569	205200000	49				Q04917	Q04917	YWHAH	14-3-3 protein eta	0,107505	-0,299885	-0,285995
-4,47797	-1,31596	-1,98134	-0,944702	-1,36927	-0,988678	0,278913	-0,0123672	0,130646	0,675371	0,59734	0,490011	5	5	5	26,2	26,2	26,2	26,563	0	43,719	415050000	77				Q05639	Q05639	EEF1A2	Elongation factor 1-alpha 2	0,167424	-0,516607	-0,424619
-3,29848	-4,35113	-3,55078	-2,86478	-1,62453	-3,32304	-0,0957432	0,154913	0,0201569	-0,211554	-0,124699	-0,059351	5	5	5	54,3	54,3	54,3	15,046	0	24,802	267490000	46				Q06323	Q06323	PSME1	Proteasome activator complex subunit 1	0,826269	-0,838997	-1,5627
-3,81103	-4,73499	-3,76232	-4,24721	-2,26638	-2,89853	-2,39363	-2,11461	-2,1232	-1,6395	-1,23843	-2,01	5	5	5	5	5	5	144,5	0	6,8478	81008000	17				Q06481	Q06481	APLP2	Amyloid-like protein 2	0,231562	-0,536206	-0,561636
-2,63334	-1,39485	-2,05653	-0,977451	-0,769148	-1,06262	-1,73315	-1,5715	-5,5017	-1,4191	-1,19595	-1,67663	5	5	5	26,2	26,2	26,2	32,816	0	32,828	135910000	16				Q06830	Q06830	PRDX1	Peroxiredoxin-1	0,409716	-0,627483	-0,89996
-4,06789	-2,99044	-3,6341	-2,30571	-3,06223	-1,7588	-1,85207	-2,51677	-2,11561	-2,04119	-2,86127	-2,41334	5	5	5	11,4	11,4	11,4	61,132	0	16,849	233020000	42				Q07021	Q07021	C1QBP	Complement component 1 Q subcomponent-binding protein, mitochondrial	0,210054	-0,278651	-0,516819
-4,32104	-1,80966	-2,9922	-0,237532	-0,292017	-0,41712	-0,126701	-0,0310783	-0,722891	0,119658	-0,645805	0,493465	6	5	5	41,9	35,6	35,6	22,225	0	19,144	243440000	31				Q07654	Q07654	TFF3	Trefoil factor 3	0,499567	0,452188	1,05432
-2,78081	-0,421261	-4,73022	0,274315	0,183521	0,524469	-0,189272	0,122149	-0,302599	0,823744	0,588943	0,69054	5	5	5	57,6	57,6	57,6	16,46	0	40,576	489180000	49				Q07955	Q07955	SRSF1	Serine/arginine-rich splicing factor 1	1,81934	-1,18944	-2,92545	+	Normoxia_Hypoxia
-3,86654	-3,918	-2,87499	-2,10663	-3,52341	-3,99196	-2,27876	-2,00642	-1,94486	-0,931549	-1,00972	-1,13017	5	5	5	9,7	9,7	9,7	72,765	0	9,0469	90886000	9				Q08174	Q08174	PCDH1	Protocadherin-1	1,83755	1,46621	2,94994	+	Normoxia_Hypoxia
0,500006	0,55341	-0,395823	0,250998	0,021183	0,790585	1,21426	-0,0817337	-0,159391	-0,227945	-0,530861	-0,358875	5	5	5	52,8	52,8	52,8	19,529	0	49,72	382020000	9				Q08209;P16298;P48454	Q08209;P16298	PPP3CA;PPP3CB	Serine/threonine-protein phosphatase 2B catalytic subunit alpha isoform;Serine/threonine-protein phosphatase 2B catalytic subunit beta isoform	0,363277	-0,791532	-0,816499
-3,79626	-4,24201	-3,97379	-3,10746	-3,77329	-2,53311	-3,04295	-2,12455	-2,04645	-1,9034	-1,69724	-2,02285	5	5	5	11,8	11,8	11,8	64,969	0	18,181	39693000	22				Q08257	Q08257	CRYZ	Quinone oxidoreductase	1,42361	-1,64553	-2,39394	+	Normoxia_Hypoxia
-3,68777	-0,346258	-2,47787	0,0693913	0,254658	0,601639	1,41795	1,72595	1,49656	1,26041	1,6346	1,68421	5	5	5	59,1	59,1	59,1	22,492	0	73,547	624200000	52				Q08345	Q08345	DDR1	Epithelial discoidin domain-containing receptor 1	0,327382	-0,94942	-0,749946
-4,67328	-3,4588	-2,58922	-1,53758	-2,98176	-4,22004	-1,20551	-3,05495	-1,17826	-0,975834	-0,971493	-0,459362	5	5	5	5,1	5,1	5,1	138,34	0	11,82	192240000	21				Q08380	Q08380	LGALS3BP	Galectin-3-binding protein	0,0561791	0,176401	0,156621
-4,31377	-3,84594	-2,9783	-3,24394	-3,00465	-4,53248	-0,958784	-0,616703	-0,596193	-0,829594	-1,20249	-0,473387	5	5	5	42,1	42,1	42,1	21,994	0	44,743	114380000	32				Q08623	Q08623	HDHD1	Pseudouridine-5-phosphatase	0,44461	-0,921476	-0,960933
-3,32393	-3,91505	-2,13503	-0,962513	-1,47627	-1,71428	-1,76153	-1,22067	-1,55396	-1,50906	-1,56624	-0,926521	5	5	5	45,1	45,1	45,1	23,897	0	15,005	129450000	12				Q09028	Q09028	RBBP4	Histone-binding protein RBBP4	0,590501	-0,676211	-1,20284
-3,3026	-2,94691	-2,70375	-1,56215	-1,88842	-3,91201	-1,90117	-0,694424	-0,821491	-1,52627	-1,17611	-1,25086	5	5	5	38,7	38,7	38,7	20,697	0	26,423	164820000	42				Q09328	Q09328	MGAT5	Alpha-1,6-mannosylglycoprotein 6-beta-N-acetylglucosaminyltransferase A	0,223906	0,192231	0,545804
-3,7573	-1,51821	-4,20298	-0,67926	-0,402237	-0,830385	-0,0733967	0,415123	0,167507	0,239168	0,338268	0,222361	5	5	5	23,6	23,6	23,6	24,393	0	9,5227	368690000	37				Q09666	Q09666	AHNAK	Neuroblast differentiation-associated protein AHNAK	0,236269	-0,313414	-0,571305
0,460146	0,115192	-0,321239	0,0505333	-0,00443077	0,0543308	0,481693	-0,2952	0,455994	0,610889	0,231236	-0,325872	5	5	5	27,2	27,2	27,2	24,831	0	8,9384	606500000	65				Q10567	Q10567	AP1B1	AP-1 complex subunit beta-1	0,460621	-0,919521	-0,988458
-3,71585	0,0979404	-3,35682	0,635286	0,540253	0,858564	1,16294	0,942596	1,35094	1,54589	1,39266	1,35011	5	5	5	72,2	72,2	72,2	11,951	0	35,804	1696200000	172				Q12765	Q12765	SCRN1	Secernin-1	0,969807	-0,522817	-1,76973
-2,97255	-4,74477	-3,79343	-2,98966	-4,08315	-4,20551	-2,703	-4,16743	-2,2599	-2,78114	-2,56419	-1,63717	14	5	5	18,1	8,2	8,2	104,55	0	15,624	82871000	17				Q12805	Q12805	EFEMP1	EGF-containing fibulin-like extracellular matrix protein 1	1,49799	2,4763	2,49405	+	Normoxia_Hypoxia
-4,0051	-3,96579	-3,11798	-3,70914	-4,12819	-4,54266	-1,88291	-2,11477	-1,6908	-1,36167	-1,37987	-1,76085	5	5	5	16,4	16,4	16,4	56,438	0	20,461	55338000	23				Q12841	Q12841	FSTL1	Follistatin-related protein 1	0,102408	-0,447393	-0,273633
-3,41296	-3,96031	-2,92699	-2,98083	-2,38595	-4,59838	0,379019	0,257292	0,417427	0,49324	0,0567589	0,220108	6	5	5	47,6	38,9	38,9	21,418	0	55,807	293210000	36				Q12904	Q12904	AIMP1	Aminoacyl tRNA synthase complex-interacting multifunctional protein 1;Endothelial monocyte-activating polypeptide 2	0,691244	-1,37166	-1,36036
-2,89245	-1,75956	-3,50685	-1,01715	-0,939564	-3,32043	0,120378	-0,199259	-0,138565	0,649906	0,483002	0,447428	5	5	5	24,9	24,9	24,9	38,324	0	55,453	334760000	50				Q12905	Q12905	ILF2	Interleukin enhancer-binding factor 2	0,874611	-1,24022	-1,63322
-3,77888	-4,91016	-2,44303	-0,199587	-1,9519	-2,1493	-2,95693	-2,99604	-3,751	-2,56152	-3,73272	-2,33573	5	5	5	15,6	15,6	15,6	57,293	0	10,259	37179000	9				Q12906;Q96SI9	Q12906	ILF3	Interleukin enhancer-binding factor 3	0,742111	-1,43284	-1,43762
-3,02474	-3,525	-3,82956	-2,26103	-2,82886	-4,22514	-4,48203	-2,50652	-4,47267	-3,735	-2,46038	-2,3051	6	5	5	10,5	9,2	9,2	69,948	0	9,6217	94397000	12				Q12907	Q12907	LMAN2	Vesicular integral-membrane protein VIP36	0,474289	0,345092	1,01174
0,113382	0,345364	-0,446798	1,08215	1,22976	1,25542	-1,87889	-0,804247	-0,578577	-4,70289	-0,91959	-2,15138	5	5	5	43,9	43,9	43,9	17,259	0	97,879	310810000	59				Q12913	Q12913	PTPRJ	Receptor-type tyrosine-protein phosphatase eta	0,211014	0,24456	0,518843
-3,96193	-3,2497	-3,04653	-1,37678	-1,82548	-2,23138	0,762207	1,82787	1,28102	0,442123	0,693665	1,01044	13	5	5	51,2	28,7	28,7	50,47	0	42,439	480470000	73				Q12959;Q15700	Q12959	DLG1	Disks large homolog 1	0,193092	0,387774	0,4807
1,69157	1,75555	1,43167	1,97441	2,25596	2,69086	2,7089	1,81078	2,48171	1,15635	0,789015	0,300461	5	5	5	47,5	47,5	47,5	8,641	0	11,927	1154100000	54				Q13011	Q13011	ECH1	Delta(3,5)-Delta(2,4)-dienoyl-CoA isomerase, mitochondrial	0,0821444	-0,214392	-0,223472
-3,63936	-3,447	-3,58726	-1,29317	-1,62344	-4,86346	-0,833605	-0,896212	-0,668636	-0,342596	-0,399622	0,199415	5	5	5	9,4	9,4	9,4	58,687	0	10,066	195010000	20				Q13145	Q13145	BAMBI	BMP and activin membrane-bound inhibitor homolog	0,629085	-0,918925	-1,26394
-4,96192	-1,04262	-4,66512	-0,842695	-1,08596	-0,626446	-1,88943	-1,91886	-1,82015	-1,21753	-1,26241	-1,3899	5	5	5	27,1	27,1	27,1	35,206	0	19,428	179840000	35				Q13148	Q13148	TARDBP	TAR DNA-binding protein 43	0,426868	-0,558928	-0,930106
-3,05764	-4,2155	-3,36533	-2,24016	-2,63639	-3,24881	-2,27872	-2,01479	-1,98771	-2,56991	-2,41354	-4,65078	5	5	5	5,1	5,1	5,1	217,04	0	15,185	77639000	10				Q13151	Q13151	HNRNPA0	Heterogeneous nuclear ribonucleoprotein A0	1,60103	-2,36569	-2,63239	+	Normoxia_Hypoxia
-2,77483	-1,59192	-4,09425	-1,82087	-1,87058	-2,03349	-0,980782	-1,16476	-0,700232	-0,730209	-0,379358	-0,738134	5	5	5	17,7	17,7	17,7	44,23	0	14,538	196610000	31				Q13162	Q13162	PRDX4	Peroxiredoxin-4	1,21596	-1,2257	-2,11217
-0,050993	0,841837	-0,349323	0,647179	-0,653913	0,614523	0,390497	0,465622	0,539879	-0,52169	-0,691572	-0,61791	5	5	5	38,4	38,4	38,4	18,648	0	49,197	335790000	47				Q13177	Q13177	PAK2	Serine/threonine-protein kinase PAK 2;PAK-2p27;PAK-2p34	0,0996361	-0,134106	-0,266867
-3,95269	-3,05308	-4,04792	-3,45482	-4,06366	-4,39495	-1,39799	-1,6205	-1,73818	-1,93167	-2,21279	-1,66993	5	5	5	8,1	8,1	8,1	117,75	0	11,144	100750000	21				Q13185	Q13185	CBX3	Chromobox protein homolog 3	0,455334	-0,789181	-0,9794
-3,13131	-3,28843	-3,46377	-1,69941	-2,96495	-4,19832	-1,13939	-0,454601	-0,578398	-0,863586	-0,859278	-0,82708	5	5	5	35,5	35,5	35,5	25,734	0	10,061	181580000	31				Q13200	Q13200	PSMD2	26S proteasome non-ATPase regulatory subunit 2	0,362191	-0,858185	-0,814514
-3,10803	-1,68063	-3,89977	-1,30552	-0,922359	-1,53448	0,258772	-0,204752	-0,54003	-0,298288	-0,0891628	0,493404	5	5	5	43,2	43,2	43,2	13,133	0	13,834	329190000	26				Q13228	Q13228	SELENBP1	Selenium-binding protein 1	0,209065	-0,366122	-0,514734
-4,2088	-2,7971	-3,46962	-2,28592	-2,55139	-4,57533	-2,31044	-1,30956	-1,41529	-1,41751	-1,73347	-1,50489	5	5	5	20,3	20,3	20,3	44,385	0	30,529	102800000	30				Q13263	Q13263	TRIM28	Transcription intermediary factor 1-beta	0,765189	-1,63304	-1,47224
-3,15024	-3,57398	-3,08394	-2,25561	-3,58845	-2,80297	-1,68839	-1,14369	-1,78002	-2,05284	-1,84001	-1,58518	5	5	5	21,4	21,4	21,4	41,564	0	46,11	91093000	14				Q13275	Q13275	SEMA3F	Semaphorin-3F	0,661594	0,49688	1,31466
-4,09819	-3,3678	-2,18869	-2,07722	-3,41949	-4,57574	-2,52679	-3,05509	-1,69119	-1,65061	-1,74973	-1,93794	5	5	5	8,9	8,9	8,9	86,16	0	12,212	135680000	19				Q13283	Q13283	G3BP1	Ras GTPase-activating protein-binding protein 1	0,110197	-0,279604	-0,292484
-4,00963	-3,61829	-3,36497	-3,88987	-2,68584	-3,85682	-1,93884	-1,19235	-1,42222	-2,64001	-3,31399	-2,28249	5	5	5	14,2	14,2	14,2	41,773	0	19,122	74484000	19				Q13308	Q13308	PTK7	Inactive tyrosine-protein kinase 7	0,817448	-0,713317	-1,54974
-4,93859	-3,49117	-2,85375	-3,69886	-4,58727	-4,17311	-3,06118	-2,75689	-2,82721	-2,89877	-2,51077	-2,90213	5	5	5	9,5	9,5	9,5	102,35	0	12,15	74031000	12				Q13332	Q13332	PTPRS	Receptor-type tyrosine-protein phosphatase S	0,101698	0,139981	0,271903
-3,93033	-4,0364	-3,12228	-3,89525	-3,3536	-3,75298	-1,64299	-1,63982	-2,32261	-1,84781	-3,77565	-4,47527	5	5	5	30,8	30,8	30,8	22,739	0	27,496	133790000	18				Q13404	Q13404	UBE2V1	Ubiquitin-conjugating enzyme E2 variant 1	0,314016	-0,352774	-0,72466
-2,11619	0,116226	-1,51616	1,14308	0,780216	0,860981	1,01851	0,917025	1,01389	1,62261	1,3026	1,20411	5	5	5	53,4	53,4	53,4	11,801	0	39,764	695740000	118				Q13433	Q13433	SLC39A6	Zinc transporter ZIP6	0,721266	1,24402	1,40612
-4,03684	-3,47384	-4,37248	-3,11488	-3,62258	-3,65652	-2,59068	-2,86382	-3,1061	-2,87222	-3,36273	-2,62263	5	5	5	12,8	12,8	12,8	63,944	0	37,074	215620000	51				Q13435	Q13435	SF3B2	Splicing factor 3B subunit 2	1,2097	-1,27727	-2,1036
-2,98471	-3,2728	-4,51725	-4,43603	-2,49771	-2,31305	-1,22242	-0,762646	-1,10928	-0,663181	-0,549532	-0,209045	5	5	5	55,2	55,2	55,2	17,328	0	106,08	157300000	42				Q13442	Q13442	PDAP1	28 kDa heat- and acid-stable phosphoprotein	0,695733	-1,11902	-1,36723
-3,9563	-1,23858	-3,30184	-0,189587	-0,977039	0	0,898586	0,366856	0,377863	1,03914	1,16315	1,06026	5	5	5	38,8	38,8	38,8	11,471	0	31,351	431430000	44				Q13510	Q13510	ASAH1	Acid ceramidase;Acid ceramidase subunit alpha;Acid ceramidase subunit beta	1,26099	-1,06496	-2,17367
-3,95755	-5,31307	-3,27675	-1,96601	-1,98318	-4,17718	-1,54404	-1,57013	-1,63611	-1,57376	-1,48918	-1,21803	6	5	5	23,7	21,1	21,1	42,823	0	44,232	145760000	40				Q13561	Q13561	DCTN2	Dynactin subunit 2	0,480678	-0,622357	-1,02256
-4,28546	-1,17476	-4,03846	-1,44755	-1,90013	-1,57965	1,96752	2,24152	2,3589	4,46667	4,28662	4,83123	5	5	5	38,7	38,7	38,7	25,75	0	60,422	2349600000	47				Q13630	Q13630	TSTA3	GDP-L-fucose synthase	2,6175	-1,0458	-4,0266	+	Normoxia_Hypoxia
-3,43423	-4,30401	-3,39571	-4,11718	-3,73674	-2,06787	-0,751501	-0,687391	-0,590837	0,0709248	-0,31356	-0,0352554	5	5	5	23,1	23,1	23,1	30,692	0	145,21	395140000	75				Q13641	Q13641	TPBG	Trophoblast glycoprotein	0,0215309	-0,0479691	-0,0621963
-3,20682	-4,28681	-3,77363	-2,93873	-4,2955	-3,76025	-2,59667	-3,76328	-2,63249	-2,26374	-2,27303	-0,529812	5	5	5	18,2	18,2	18,2	45,214	0	41,493	204380000	29				Q13740	Q13740	ALCAM	CD166 antigen	0,136444	0,105857	0,354408
-0,987194	0,498081	-4,09244	1,3116	1,28107	1,52807	1,74991	1,37545	1,42416	2,18093	1,83398	1,89945	5	5	5	43,8	43,8	43,8	15,892	0	31,522	783730000	68				Q13813	Q13813	SPTAN1	Spectrin alpha chain, non-erythrocytic 1	0,924011	-1,67364	-1,70442
-3,1238	-4,32035	-4,47606	-4,59433	-3,48855	-3,72062	-1,71861	-1,7238	-1,45148	-3,4318	-3,1835	-4,83769	5	5	5	10,7	10,7	10,7	79,579	0	30,05	115230000	24				Q13838;O00148	Q13838;O00148	DDX39B;DDX39A	Spliceosome RNA helicase DDX39B;ATP-dependent RNA helicase DDX39A	0,665124	-1,39075	-1,32013
-3,41485	-3,10209	-4,42742	-2,67678	-3,64094	-4,64102	-2,3798	-2,11041	-2,18574	-1,86486	-1,61736	-1,43579	5	5	5	31,2	31,2	31,2	28,763	0	19,653	126100000	21				Q13867	Q13867	BLMH	Bleomycin hydrolase	0,660483	-0,443357	-1,31294
-3,84672	-3,93723	-2,94599	-1,17044	-1,15151	-1,32017	0,00150299	-0,723663	-0,092598	-0,243338	0,289837	-0,384348	8	6	5	37,4	32,5	32,5	22,619	0	12,918	200530000	24				Q13907	Q13907	IDI1	Isopentenyl-diphosphate Delta-isomerase 1	1,11615	-1,18437	-1,97479
-3,47304	-2,75759	-4,19048	-3,21055	-4,41293	-2,17957	-0,932447	-1,26036	-1,51036	-0,863089	-0,863178	-1,00048	4	4	4	9,2	9,2	9,2	71,639	0	7,5297	93903000	11				Q14011	Q14011	CIRBP	Cold-inducible RNA-binding protein	0,853861	0,510151	1,60306
-2,16635	-3,1659	-3,34186	-3,21613	-3,66735	-3,73904	-3,85572	-3,9355	-3,69347	-2,44702	-2,74354	-1,94053	4	4	4	5,3	5,3	5,3	105,34	0	12,941	85689000	17				Q14019	Q14019	COTL1	Coactosin-like protein	0,0564191	-0,242807	-0,157254
-3,39704	-3,82172	-3,21727	-2,30733	-3,22703	-3,61659	-2,66153	-1,5253	-1,73671	-4,04185	-4,65898	-3,87018	4	4	4	14,5	14,5	14,5	41,796	0	6,8671	91999000	6				Q14061	Q14061	COX17	Cytochrome c oxidase copper chaperone	0,606899	-0,998419	-1,22894
-4,2506	-3,16459	-3,98285	-2,26947	-2,12647	-2,39178	-1,45576	-1,26962	-1,17547	-0,322407	-0,299416	-0,835722	4	4	4	20,5	20,5	20,5	35,102	0	35,324	122440000	55				Q14103	Q14103	HNRNPD	Heterogeneous nuclear ribonucleoprotein D0	1,238	-1,82677	-2,14231
-3,66858	-4,2453	-3,39217	-1,39491	-1,8917	-1,77918	-1,50428	-4,06823	-1,59867	-1,00114	-1,12427	-1,03602	4	4	4	26,6	26,6	26,6	34,482	0	17,718	172690000	39				Q14108	Q14108	SCARB2	Lysosome membrane protein 2	0,161272	-0,397304	-0,410906
-4,12461	-3,66991	-1,95432	-3,98353	-2,80414	-2,51977	-0,729595	-0,627211	-0,610369	-0,836084	-1,05708	-0,320072	4	4	4	45	45	45	14,582	0	46,029	152650000	22				Q14118	Q14118	DAG1	Dystroglycan;Alpha-dystroglycan;Beta-dystroglycan	0,0760657	-0,10756	-0,208093
-3,98647	-4,44209	-3,58304	-2,74217	-4,41944	-3,4173	-1,13171	-1,74232	-0,907295	-5,11387	-3,93754	-3,27145	4	4	4	10,4	10,4	10,4	59,482	0	7,6264	93582000	13				Q14126	Q14126	DSG2	Desmoglein-2	0,682163	-0,458532	-1,34642
-2,6259	-2,99891	-3,39313	-4,54816	-1,83267	-2,77976	-3,29263	-3,23393	-2,91159	-2,45741	-2,77724	-1,88145	4	4	4	5,5	5,5	5,5	109,96	0	8,9581	33816000	11				Q14160;Q9BTT6	Q14160	SCRIB	Protein scribble homolog	1,86414	1,84581	2,98573	+	Normoxia_Hypoxia
-3,87987	-4,58871	-4,37405	-3,49102	-3,0633	-3,79359	-2,85788	-2,13331	-2,33133	-2,66909	-2,4362	-2,43653	4	4	4	7,3	7,3	7,3	91,35	0	6,9928	39888000	10				Q14204	Q14204	DYNC1H1	Cytoplasmic dynein 1 heavy chain 1	0,326096	-0,769686	-0,747526
-2,06762	-3,10517	-4,05022	-2,25725	-3,79663	-4,38016	-2,501	-2,53973	-2,82501	-2,15511	-1,81013	-2,32101	4	4	4	16	16	16	34,063	0	8,812	86163000	22				Q14247	Q14247	CTTN	Src substrate cortactin	0,196647	-0,428882	-0,48833
-4,44667	-4,67281	-3,06369	-1,94862	-1,96138	-2,62705	0,303411	0,152012	0,527954	0,141874	0,2798	0,527494	4	4	4	40,8	40,8	40,8	19,116	0	43,95	625060000	160				Q14444	Q14444	CAPRIN1	Caprin-1	1,10073	-1,79479	-1,9534
-2,59788	-2,33423	-3,83718	-0,948765	-2,22049	-2,12688	-3,29362	-2,45288	-2,73371	-1,90676	-2,23633	-1,61315	4	4	4	31,9	31,9	31,9	21,868	0	12,298	74650000	17				Q14566	Q14566	MCM6	DNA replication licensing factor MCM6	0,276579	-0,654637	-0,652233
-0,775183	0,582071	-1,27735	0,369282	0,602644	0,941868	1,03443	0,632607	0,95191	0,967432	1,00335	0,611162	4	4	4	50,6	50,6	50,6	10,058	0	20,005	582540000	54				Q14573	Q14573	ITPR3	Inositol 1,4,5-trisphosphate receptor type 3	0,116502	-0,0867246	-0,307579
-2,5717	-3,62162	-2,84127	-1,95802	-2,04096	-1,7552	-1,16477	-1,47961	-1,31942	-0,536478	-0,419353	-1,24132	4	4	4	24,8	24,8	24,8	29,062	0	15,674	182140000	32				Q14651	Q14651	PLS1	Plastin-1	0,548167	0,749507	1,13454
-4,66069	-2,93988	-3,75832	-2,41348	-2,41893	-3,15215	-1,54887	-1,39963	-1,5039	-1,67988	-4,53088	-3,62439	4	4	4	18,2	18,2	18,2	29,841	0	9,6984	86300000	15				Q14697	Q14697	GANAB	Neutral alpha-glucosidase AB	0,161164	-0,448703	-0,410665
-2,64144	0,69623	0,0100365	1,55409	1,52747	1,35894	2,4837	1,5437	1,80359	1,08312	1,04561	0,830585	4	4	4	22,5	22,5	22,5	35,97	0	153,7	759490000	94				Q14703	Q14703	MBTPS1	Membrane-bound transcription factor site-1 protease	0,186563	0,319579	0,466601
0,198593	0,557663	1,28688	1,74018	1,47776	1,8623	-3,82248	-4,20517	-2,86308	-3,71409	-3,33964	-4,49524	9	9	4	72,3	72,3	40,4	16,214	0	67,476	1335500000	78				Q14766	Q14766	LTBP1	Latent-transforming growth factor beta-binding protein 1	0,707548	1,68678	1,38527
1,98045	2,45115	0,506855	1,37123	1,65622	2,5416	5,20927	4,04925	4,84426	4,87871	4,33323	4,08976	4	4	4	57,1	57,1	57,1	9,1494	0	48,642	4967400000	80				Q14847	Q14847	LASP1	LIM and SH3 domain protein 1	0,470434	-0,936699	-1,0052
-2,06219	-0,519562	-4,42364	-0,262596	-0,506315	-1,37316	0,211636	0,508774	0,362932	0,786335	1,23671	1,04369	5	4	4	94,7	79,8	79,8	11,514	0	35,445	656350000	79				Q14914	Q14914	PTGR1	Prostaglandin reductase 1	0,702275	-0,860535	-1,37723
-2,50292	-2,69851	-4,49553	-2,71849	-3,97953	-4,01746	-0,75676	-1,45472	-0,686111	-1,81207	-1,93459	-1,92915	4	4	4	21,1	21,1	21,1	35,709	0	9,0197	82514000	10				Q14974	Q14974	KPNB1	Importin subunit beta-1	0,489566	-1,13703	-1,03755
0,860914	0,962273	-0,278221	0,0207748	0,366297	0,766973	-1,30605	-2,07346	-1,14235	-1,10685	-2,4215	-2,16699	4	4	4	9,3	9,3	9,3	44,96	0	9,1112	235100000	41				Q14980	Q14980	NUMA1	Nuclear mitotic apparatus protein 1	0,107389	0,2372	0,285713
-4,09548	-1,13174	-3,21899	-1,06968	-1,41497	-0,971437	0,0520916	-1,49193	-1,23036	-0,498274	-1,18057	-1,15988	4	4	4	25,8	25,8	25,8	14,177	0	11,393	408610000	28				Q15008	Q15008	PSMD6	26S proteasome non-ATPase regulatory subunit 6	0,45181	-0,614851	-0,973346
-5,06311	-3,32279	-4,42395	-0,437346	-0,373343	0,52853	-3,09169	-2,79757	-4,18385	-2,01481	-2,16302	-2,18327	4	4	4	25	25	25	27,042	0	14,96	795520000	68				Q15046	Q15046	KARS	Lysine--tRNA ligase	0,489773	-0,899644	-1,0379
-4,43246	-3,9731	-4,60316	-3,40877	-2,80454	-5,00091	-2,56959	-2,27416	-2,1849	-0,989155	-1,49559	-0,525396	4	4	4	2,1	2,1	2,1	331,77	0	14,737	60684000	13				Q15056	Q15056	EIF4H	Eukaryotic translation initiation factor 4H	0,352141	-0,644855	-0,796054
-3,69246	-3,79063	-3,21879	-3,8619	-2,89372	-3,71793	-2,6251	-2,5461	-3,66329	-3,39045	-2,43815	-2,24808	4	4	4	18	18	18	38,388	0	10,87	71169000	4				Q15063	Q15063	POSTN	Periostin	0,280227	0,566262	0,659398
-3,72167	-4,84155	-3,4092	-3,14901	-3,29642	-3,03893	-0,908911	-1,29479	-1,59084	-3,20139	-1,9659	-1,8808	4	4	4	9,2	9,2	9,2	91,417	0	19,852	62228000	9				Q15084	Q15084	PDIA6	Protein disulfide-isomerase A6	0,345209	-0,744734	-0,783238
-4,26353	-5,01974	-3,14715	-3,44269	-4,28071	-4,09884	-4,85261	-2,42614	-4,29385	-0,534565	-0,766376	-0,552988	4	4	4	74,7	74,7	74,7	10,4	0	31,926	59417000	18				Q15102	Q15102	PAFAH1B3	Platelet-activating factor acetylhydrolase IB subunit gamma	0,0466627	-0,107214	-0,131321
-3,75434	-3,41828	-3,03125	-2,33993	-4,41918	-2,65432	1,56396	-0,861471	1,30773	-2,45786	-3,0638	-3,51029	4	4	4	24,7	24,7	24,7	21,641	0	17,349	676730000	32				Q15121	Q15121	PEA15	Astrocytic phosphoprotein PEA-15	0,00307532	-0,00509397	-0,00906724
-2,74174	-1,73833	-2,601	-4,37636	-2,65995	-4,20417	-1,57515	-1,85914	-1,1798	-1,31027	-1,17195	-1,80212	4	4	4	4,1	4,1	4,1	140	0	5,7629	105360000	21				Q15149	Q15149	PLEC	Plectin	0,325109	-1,26812	-0,745667
-2,27794	-3,23429	-4,69296	-0,373749	-0,919144	-0,539299	-2,30599	-3,87815	-2,53518	-0,794329	-1,09215	-1,1069	4	4	4	32	32	32	16,84	0	17,268	220850000	45				Q15181	Q15181	PPA1	Inorganic pyrophosphatase	0,920091	-1,52295	-1,6988
-3,17165	-2,95158	-4,03757	-3,41177	-3,31945	-3,85179	-0,353785	-1,50436	-1,05491	-1,97413	-2,26262	-2,32307	4	4	4	21	21	21	42,2	0	16,703	288180000	29				Q15185	Q15185	PTGES3	Prostaglandin E synthase 3	0,841653	-1,36694	-1,58524
-2,46261	-3,70176	-3,68829	-1,77661	-4,67793	-3,44495	-1,66736	-1,02097	-1,1967	-1,49256	-1,51249	-0,682867	4	4	4	16,9	16,9	16,9	51,228	0	16,381	183470000	24				Q15223	Q15223	PVRL1	Nectin-1	2,22959	-1,63524	-3,48275	+	Normoxia_Hypoxia
-4,02795	-3,52676	-2,7501	-3,04417	-4,25096	-4,18257	-0,580704	-1,05529	-0,850895	-0,917543	-1,08776	-1,08446	12	4	4	42,4	22,9	22,9	36,853	0	24,621	130090000	36				Q15257	Q15257	PPP2R4	Serine/threonine-protein phosphatase 2A activator	0,593153	-1,28514	-1,20707
-3,93263	-3,54945	-4,22734	-2,71208	-2,97584	-3,75977	-1,42477	-0,785786	-0,412315	-0,807503	-1,05262	-1,05316	4	4	4	30,7	30,7	30,7	22,763	0	12,083	191630000	37				Q15262	Q15262	PTPRK	Receptor-type tyrosine-protein phosphatase kappa	0,0646475	0,0796146	0,178764
-4,40694	-2,23039	-2,60767	-1,91906	-4,12469	-1,72424	-1,23474	-1,04014	-1,06047	-0,668747	-0,917105	-0,701744	4	4	4	18,2	18,2	18,2	33,777	0	10,867	169730000	28				Q15274	Q15274	QPRT	Nicotinate-nucleotide pyrophosphorylase [carboxylating]	0,0994387	0,346454	0,266384
-2,83746	-4,45556	-2,95081	-2,36449	-1,04099	-1,73139	-2,76336	-3,93624	-2,90556	-2,10487	-3,6457	-2,73973	5	4	4	13,3	11,3	11,3	50,909	0	7,8839	42741000	9				Q15293	Q15293	RCN1	Reticulocalbin-1	1,43019	-2,05497	-2,40281	+	Normoxia_Hypoxia
-4,16365	-3,68936	-3,17455	-0,824326	-0,416714	-0,671518	-0,31827	0,0201759	-0,11834	-0,46476	0,502403	0,392826	4	4	4	47,6	47,6	47,6	13,802	0	25,077	433960000	64				Q15365	Q15365	PCBP1	Poly(rC)-binding protein 1	0,626423	-1,53353	-1,25976
-2,91619	-1,41508	-3,86063	0,148758	-0,455688	-0,0792007	0,27984	0,210852	0,254789	0,665756	0,691984	0,698839	4	4	4	22,5	22,5	22,5	27,406	0	52,301	624220000	97				Q15366;P57721	Q15366;P57721	PCBP2;PCBP3	Poly(rC)-binding protein 2;Poly(rC)-binding protein 3	0,389513	-0,976826	-0,863995
-4,25971	-4,02085	-3,83655	-3,98273	-3,77459	-3,74073	-1,19421	-1,39093	-1,22281	-1,18838	-1,40681	-1,60275	4	4	4	41,5	41,5	41,5	16,829	0	12,177	122690000	41				Q15369	Q15369	TCEB1	Transcription elongation factor B polypeptide 1	0,195264	-0,505077	-0,485364
-3,6049	-3,12847	-3,53021	-3,17219	-4,11543	-3,85684	-2,64055	-2,07856	-1,78372	-2,23741	-1,56715	-1,49869	4	4	4	21	21	21	37,025	0	12,137	69116000	22				Q15370	Q15370	TCEB2	Transcription elongation factor B polypeptide 2	0,600397	-0,919672	-1,21861
-4,26578	-3,66024	-3,75548	-3,84535	-4,13346	-2,7671	-2,04762	-2,15005	-1,79655	-0,875904	-3,87529	-1,89774	6	4	4	22,9	18,2	18,2	39,609	0	10,299	102370000	7				Q15393	Q15393	SF3B3	Splicing factor 3B subunit 3	0,790756	-1,21502	-1,51031
-4,33871	-1,86282	-3,39357	-2,09611	-2,15115	-1,11622	-0,819614	-1,22263	-0,997332	-0,211502	-0,511929	-0,185022	4	4	4	19,2	19,2	19,2	24,327	0	15,752	156540000	24				Q15424;Q14151	Q15424;Q14151	SAFB;SAFB2	Scaffold attachment factor B1;Scaffold attachment factor B2	0,886499	-1,00656	-1,65043
-3,64201	-4,90116	-3,69889	-1,63205	-1,78577	-2,23325	-1,25414	-1,50721	-0,776873	-1,10793	-0,803833	-0,696274	5	4	4	24,1	19,2	19,2	35,08	0	18,07	136190000	25				Q15427	Q15427	SF3B4	Splicing factor 3B subunit 4	0,138174	-0,240384	-0,358408
-3,28095	-2,36317	-3,29081	-3,43451	-3,54191	-4,273	-1,31556	-0,3577	-0,457216	0,0459042	-0,379187	-0,00723839	4	4	4	68,2	68,2	68,2	9,1175	0	28,699	185540000	30				Q15435	Q15435	PPP1R7	Protein phosphatase 1 regulatory subunit 7	0,0343953	-0,0491999	-0,0980153
-2,78374	-1,05795	-3,88257	-1,13063	-1,20884	-0,613523	-1,13997	-1,14212	-0,937222	-0,545958	-0,967375	-0,968111	4	4	4	15,6	15,6	15,6	36,588	0	23,091	183020000	19				Q15436;Q15437	Q15436	SEC23A	Protein transport protein Sec23A	0,167276	-0,252835	-0,424291
-4,07923	-4,48158	-4,25984	0,195824	-0,0745106	-0,430809	0,197979	0,395163	0,543688	0,433481	0,470657	0,493713	13	13	4	47,9	47,9	12,7	37,512	0	127	539590000	146				Q15459	Q15459	SF3A1	Splicing factor 3A subunit 1	0,470547	-0,505225	-1,00539
-3,63425	-3,75916	-4,2294	-1,0505	-1,51024	-1,32499	-1,35672	-1,0934	-1,14781	-0,622992	-0,856419	-0,988194	4	4	4	30,5	30,5	30,5	13,527	0	10,769	183530000	12				Q15582	Q15582	TGFBI	Transforming growth factor-beta-induced protein ig-h3	0,0925228	0,33296	0,249369
-0,66855	0,217041	-3,32412	-0,487827	-1,01601	-0,338959	-0,384497	0,0886631	-0,89308	-0,578985	0,0239029	-0,217415	4	4	4	37,3	37,3	37,3	13,916	0	40,161	303840000	34				Q15631	Q15631	TSN	Translin	0,645862	-0,99619	-1,2902
-3,46218	-4,44197	-3,86882	-1,88581	-4,13877	-3,18652	-2,11037	-1,14452	-1,41104	-1,57932	-1,38547	-1,44422	4	4	4	16	16	16	49,03	0	29,564	137050000	31				Q15691	Q15691	MAPRE1	Microtubule-associated protein RP/EB family member 1	0,9364	-1,21185	-1,72215
-4,68692	-1,4395	-3,4468	-2,97782	-4,37933	-1,17099	-1,24476	-0,0904503	-0,517248	-0,499754	-0,963865	-1,02939	4	4	4	62,7	62,7	62,7	9,1113	0	12,277	268570000	48				Q15717;Q12926;P26378	Q15717	ELAVL1	ELAV-like protein 1	0,809859	-0,939492	-1,53856
3,55315	4,69874	4,72285	4,50734	5,0098	5,01068	4,3856	4,22779	3,9229	4,79706	4,46303	4,14026	5	5	4	68,2	68,2	68,2	5,0256	0	52,383	11764000000	187				Q15758	Q15758	SLC1A5	Neutral amino acid transporter B(0)	0,212205	-0,328226	-0,521351
-0,675468	-0,157949	-1,40036	1,00044	1,14504	1,45225	-4,50556	-3,90949	-4,53203	-4,09301	-4,26994	-4,79372	4	4	4	8,6	8,6	8,6	42,202	0	8,9094	158400000	18				Q15843	Q15843	NEDD8	NEDD8	0,516318	-0,59803	-1,0822
-0,720722	1,27157	-0,0702572	2,09403	2,16096	1,88641	2,19629	2,16737	2,11652	2,32507	2,3022	2,54399	4	4	4	46,2	46,2	46,2	12,259	0	88,959	1815900000	105				Q15847	Q15847	ADIRF	Adipogenesis regulatory factor	1,00567	-1,63554	-1,82046
-2,10776	-0,621874	-2,36174	-0,0370693	-0,92491	0,816254	1,10333	0,685083	1,00664	0,655354	1,2929	0,940535	4	4	4	10,1	10,1	10,1	68,477	0	42,511	519980000	26				Q15904	Q15904	ATP6AP1	V-type proton ATPase subunit S1	0,0227838	0,0354289	0,0657268
-3,90008	-2,91902	-2,35899	-2,96683	-3,83214	-2,4915	-1,64545	-1,02344	-1,31019	-1,97946	-3,78642	-1,93362	4	4	4	6,5	6,5	6,5	110,06	0	10,091	59086000	9				Q16181;Q6ZU15	Q16181	2007-09-01	Septin-7	0,0130891	0,0319685	0,0381604
-1,46744	-0,345547	-0,985981	-0,0547924	-0,118246	0,732246	-3,69522	-4,06353	-3,57857	-3,02673	-4,17322	-3,95941	4	4	4	6,7	6,7	6,7	99,961	0	116,73	107090000	24				Q16204	Q16204	CCDC6	Coiled-coil domain-containing protein 6	0,393658	-0,376186	-0,871415
-4,20485	-2,983	-3,64034	-4,8802	-4,2728	-3,88911	-2,07082	-1,48711	-1,36009	-2,5675	-2,38138	-2,25226	7	4	4	14,1	8,6	8,6	70,253	0	8,5962	67045000	16				Q16401	Q16401	PSMD5	26S proteasome non-ATPase regulatory subunit 5	0,820595	-0,949013	-1,55437
-3,22264	-3,96783	-4,61564	-2,31207	-3,4688	-2,67122	-2,05073	-1,66656	-1,93147	-1,33798	-1,46575	-1,03584	4	4	4	17	17	17	35,869	0	9,112	138380000	23				Q16531	Q16531	DDB1	DNA damage-binding protein 1	1,64427	-0,558424	-2,69039	+	Normoxia_Hypoxia
-3,19687	-4,834	-3,68093	-2,10101	-2,69065	-3,01495	-1,85261	-1,29643	-1,53142	-1,98446	-1,19776	-1,71432	4	4	4	12,9	12,9	12,9	45,531	0	11,716	99104000	14				Q16543	Q16543	CDC37	Hsp90 co-chaperone Cdc37;Hsp90 co-chaperone Cdc37, N-terminally processed	1,34576	-1,45247	-2,28879	+	Normoxia_Hypoxia
-4,36	-3,43237	-2,87227	-2,55846	-3,16719	-2,22164	-2,21563	-2,26843	-2,61157	-2,09029	-5,08061	-2,61152	4	4	4	40	40	40	15,04	0	81,92	94528000	24				Q16555	Q16555	DPYSL2	Dihydropyrimidinase-related protein 2	0,0231661	-0,0830109	-0,0668022
-3,84542	-1,44134	-2,68017	0,244638	-0,258102	-0,0975723	0,542149	0,935583	0,896584	1,00614	0,945177	0,768734	4	4	4	27,5	27,5	27,5	18,697	0	19,191	580330000	56				Q16576	Q16576	RBBP7	Histone-binding protein RBBP7	0,978155	-1,6133	-1,78157
-2,82319	-4,11385	-2,6285	-0,565096	-1,02744	-0,830797	-1,53193	-3,98102	-1,86903	-1,65319	-1,52064	-1,53894	4	4	4	11,6	11,6	11,6	57,157	0	14,993	108570000	18				Q16610	Q16610	ECM1	Extracellular matrix protein 1	0,404287	-0,3185	-0,890344
-4,22912	-2,68288	-4,10145	-1,45804	-2,13185	-2,20856	-0,246769	0,906918	0,66678	0,178761	0,870108	0,924006	6	4	4	26,6	18,1	18,1	38,58	0	12,174	369880000	33				Q16630	Q16630	CPSF6	Cleavage and polyadenylation specificity factor subunit 6	0,854872	-1,11815	-1,60453
-3,82629	-3,94069	-3,11486	-1,98262	-2,92164	-2,22611	-0,629616	-1,88095	-0,965445	-1,70064	-2,25154	-1,30594	4	4	4	10	10	10	56,598	0	33,263	153960000	45				Q16643	Q16643	DBN1	Drebrin	0,115597	0,135806	0,305421
-3,2938	-1,44102	-2,60506	-3,33339	-1,16224	-4,10479	0,127447	-0,258158	-0,180523	-0,647684	-0,714975	-0,499311	4	4	4	20,4	20,4	20,4	36,431	0	13,842	177030000	22				Q16651	Q16651	PRSS8	Prostasin;Prostasin light chain;Prostasin heavy chain	0,222664	0,468549	0,543225
-4,19182	-4,33489	-3,16657	-1,12218	-1,22787	-1,0104	-0,773165	-1,21386	-1,49701	-0,246197	-1,05544	-1,14664	4	4	4	8,5	8,5	8,5	89,252	0	40,427	155790000	11				Q16658	Q16658	FSCN1	Fascin	0,374231	-0,542601	-0,836441
-4,39661	-3,20691	-3,24913	-2,20964	-4,25456	-5,02803	-2,57979	-2,57976	-1,94614	-4,39858	-2,89722	-3,99815	4	4	4	3,6	3,6	3,6	145,18	0	6,4078	33286000	5				Q16706	Q16706	MAN2A1	Alpha-mannosidase 2	0,582908	0,584947	1,19069
-3,35785	-2,90634	-3,14709	-0,730288	-2,98033	-3,42657	-2,966	-3,63327	-3,66026	-2,44866	-2,69429	-2,50533	4	4	4	27,5	27,5	27,5	25,913	0	6,2157	39052000	7				Q16719	Q16719	KYNU	Kynureninase	0,0949796	-0,586306	-0,255435
-4,98369	-2,40233	-3,62008	-0,867929	-0,909937	-0,0202122	-1,97822	-2,46476	-2,13018	-2,38753	-2,18992	-2,43348	4	4	4	14,8	14,8	14,8	45,981	0	4,9905	78521000	12				Q16775	Q16775	HAGH	Hydroxyacylglutathione hydrolase, mitochondrial	0,639656	-1,12555	-1,28051
-2,02972	-1,45614	-4,65395	-1,68837	-1,52871	-1,48797	-1,21403	-1,53924	-1,12511	-0,415386	-1,2821	-1,20748	4	4	4	14,7	14,7	14,7	44,965	0	13,963	156460000	29				Q16777;Q6FI13;Q99878;Q96KK5;Q9BTM1;P20671;P0C0S8	Q16777;Q6FI13;Q99878;Q96KK5;Q9BTM1;P20671;P0C0S8	HIST2H2AC;HIST2H2AA3;HIST1H2AJ;HIST1H2AH;H2AFJ;HIST1H2AD;HIST1H2AG	Histone H2A type 2-C;Histone H2A type 2-A;Histone H2A type 1-J;Histone H2A type 1-H;Histone H2A.J;Histone H2A type 1-D;Histone H2A type 1	1,63114	1,14498	2,67278	+	Normoxia_Hypoxia
-2,61203	-3,7038	-3,78598	-0,688185	-3,06227	-3,95869	-1,04809	-0,51767	-0,288746	-4,0438	-4,20474	-4,45287	5	4	4	21,4	15,1	15,1	41,569	0	13,761	209570000	38				Q16836	Q16836	HADH	Hydroxyacyl-coenzyme A dehydrogenase, mitochondrial	0,982847	-1,19471	-1,78821
-3,32286	-4,42512	-3,9056	-3,12239	-3,3444	-3,87389	-2,90677	-2,27551	-2,53086	-2,84525	-2,36905	-1,80319	4	4	4	5	5	5	128,3	0	6,3363	35555000	8				Q16851	Q16851	UGP2	UTP--glucose-1-phosphate uridylyltransferase	0,568781	-1,02154	-1,16797
-3,99142	-3,3146	-3,73077	-4,52559	-3,53126	-4,03257	-2,15156	-1,88367	-1,80238	-0,903416	-1,20542	-1,41967	4	4	4	15	15	15	35,808	0	21,342	90271000	8				Q16881	Q16881	TXNRD1	Thioredoxin reductase 1, cytoplasmic	2,63456	-0,868841	-4,05103	+	Normoxia_Hypoxia
-2,45166	-2,74903	-4,50072	-4,43092	-3,13951	-3,57968	-1,58741	-1,41575	-1,62561	-1,38396	-1,40809	-1,21864	4	4	4	28,6	28,6	28,6	22,345	0	16,129	180710000	30				Q24JP5	Q24JP5	TMEM132A	Transmembrane protein 132A	0,140208	0,198999	0,363099
-5,36762	-2,76654	-4,26773	-1,93583	-3,85532	-3,89301	-2,02433	-1,794	-1,71914	-2,10575	-2,03658	-2,04829	4	4	4	9,8	9,8	9,8	55,454	0	5,1293	60979000	5				Q32MZ4	Q32MZ4	LRRFIP1	Leucine-rich repeat flightless-interacting protein 1	1,40978	-1,56143	-2,37528	+	Normoxia_Hypoxia
-3,61644	-2,59169	-2,70172	-3,29084	-4,09376	-3,9591	-2,89437	-2,25072	-2,6625	-3,02278	-2,48637	-2,01466	4	4	4	7,3	7,3	7,3	115,96	0	52,215	77382000	32				Q3LXA3	Q3LXA3	DAK	Bifunctional ATP-dependent dihydroxyacetone kinase/FAD-AMP lyase (cyclizing);ATP-dependent dihydroxyacetone kinase;FAD-AMP lyase (cyclizing)	0,222614	-0,474404	-0,543121
-5,05112	-3,45825	-2,92022	-2,42315	-2,70023	-4,47442	-2,63847	-2,0303	-2,08146	-2,47888	-1,29753	-1,85199	4	4	4	6,3	6,3	6,3	105,84	0	10,848	84087000	21				Q4VC31	Q4VC31	CCDC58	Coiled-coil domain-containing protein 58	0,601794	-0,823119	-1,22083
-4,44834	-3,84287	-2,83824	-3,48954	-3,4048	-2,92416	-2,11674	-1,68274	-1,94514	-2,35429	-1,91596	-2,11582	4	4	4	15,5	15,5	15,5	46,268	0	23,05	92028000	25				Q53H82	Q53H82	LACTB2	Beta-lactamase-like protein 2	0,42952	-0,474235	-0,934736
-4,03378	-4,1648	-3,11565	-3,4027	-3,85239	-5,17184	-0,718613	-0,712568	-0,485355	-0,956347	-1,27551	-1,07521	4	4	4	22,4	22,4	22,4	27,368	0	65,443	286960000	50				Q58FF8	Q58FF8	HSP90AB2P	Putative heat shock protein HSP 90-beta 2	0,0426183	0,149704	0,120428
-4,46132	-2,52257	-4,45943	-1,76849	-3,31472	-2,97292	-3,16543	-4,16141	-3,92838	-5,40316	-2,3983	-3,0476	4	4	4	15,6	15,6	15,6	47,707	0	12,301	69755000	13				Q5SSJ5	Q5SSJ5	HP1BP3	Heterochromatin protein 1-binding protein 3	0,0207603	-0,0278629	-0,06002
-0,434238	0,173525	-2,48101	-0,455465	-0,25	0,693296	1,88612	1,16634	1,78636	1,76917	1,54635	1,44064	4	4	4	66,7	66,7	66,7	10,438	0	56,602	1999500000	96				Q5SZK8	Q5SZK8	FREM2	FRAS1-related extracellular matrix protein 2	0,376064	1,16987	0,839762
-3,91413	-3,74875	-3,63618	-2,31051	-2,69927	-3,82266	-1,09731	-1,83868	-1,27522	-0,993864	-0,812811	-1,6169	4	4	4	32,9	32,9	32,9	18,154	0	11,521	111850000	14				Q5T6V5	Q5T6V5	C9orf64	UPF0553 protein C9orf64	0,183761	-0,454432	-0,460518
-3,7465	-4,37776	-3,46601	-2,33328	-2,79397	-2,72908	-4,14054	-3,75938	-3,55393	-2,68418	-2,73418	-2,35946	4	4	4	14,7	14,7	14,7	37,92	0	14,958	45311000	8				Q5TFE4	Q5TFE4	NT5DC1	5-nucleotidase domain-containing protein 1	0,822904	-0,616898	-1,55776
-2,94697	-3,7111	-1,48402	-1,28036	-1,40163	-1,65144	-0,92017	-1,22811	-1,23402	-1,82798	-1,71757	-1,49474	4	4	4	6,6	6,6	6,6	107	0	17,299	149220000	22				Q5ZPR3	Q5ZPR3	CD276	CD276 antigen	0,170454	0,303055	0,431333
-1,12354	-1,21642	-1,93643	-1,78305	-1,86464	-1,59453	-3,81956	-3,81168	-3,95551	-3,4966	-4,59315	-3,54305	5	4	4	17,2	14,3	14,3	56,506	0	27,631	28828000	8				Q6EMK4	Q6EMK4	VASN	Vasorin	0,0507144	0,129943	0,142148
-1,43587	-0,872503	-1,59756	0,260273	0,107676	1,06557	1,42244	1,14174	0,833755	-0,375013	-0,714399	-0,763979	4	4	4	29,5	29,5	29,5	13,911	0	11,291	1001900000	52				Q6IBS0	Q6IBS0	TWF2	Twinfilin-2	0,129587	-0,228507	-0,338459
-3,01473	-1,1588	-3,30887	0,308012	0,161921	0,28994	-1,37901	-0,370695	-0,660042	-0,949734	-0,669029	-0,365963	4	4	4	60,4	60,4	60,4	10,921	0	20,26	347420000	50				Q6P1N9	Q6P1N9	TATDN1	Putative deoxyribonuclease TATDN1	0,753728	-0,983831	-1,45508
-3,42397	-3,24673	-3,83685	-3,4989	-3,99646	-2,86613	-3,33152	-3,51651	-3,3341	-3,25109	-3,34998	-2,7574	4	4	4	9,1	9,1	9,1	69,917	0	5,4598	33130000	12				Q6P587	Q6P587	FAHD1	Acylpyruvase FAHD1, mitochondrial	0,0121689	0,012591	0,0355136
-5,01898	-3,73803	-3,18967	-2,7067	-4,27282	-2,8144	0,64847	-0,0174026	0,667435	0,603323	0,498283	-0,00970268	4	4	4	38,8	38,8	38,8	18,048	0	18,445	329740000	26				Q6UXD5	Q6UXD5	SEZ6L2	Seizure 6-like protein 2	0,0894262	0,197585	0,241689
-1,81975	-0,766642	-1,68811	-0,638899	-0,66571	-0,740582	-0,591475	-0,33914	-0,596073	-0,189623	-0,357409	0,192846	5	5	4	23,3	23,3	23,3	27,893	0	11,815	320920000	46				Q6UXI9	Q6UXI9	NPNT	Nephronectin	0,835104	1,41951	1,57566
-3,20162	-3,20755	-3,00925	-1,99474	-3,86822	-4,23892	-1,67754	-1,74611	-1,4188	-0,812695	-0,826113	-0,179016	4	4	4	11,8	11,8	11,8	59,875	0	21,886	144090000	14				Q6W4X9	Q6W4X9	MUC6	Mucin-6	0,132132	-0,453643	-0,344398
-2,7894	-2,33465	-4,79094	-1,5814	-1,63395	-0,698555	-1,20508	-1,70401	-1,3287	-1,28952	-1,63182	-1,47066	4	4	4	12,3	12,3	12,3	33,43	0	7,4264	136220000	11				Q6YHK3	Q6YHK3	CD109	CD109 antigen	0,647666	-1,00601	-1,29302
-2,77048	-2,88851	-4,45269	-2,4159	-3,46117	-3,72512	-2,13828	-1,4538	-2,02305	-2,11489	-1,41181	-1,8167	4	4	4	12,3	12,3	12,3	50,227	0	27,286	85619000	15				Q71DI3	Q71DI3	HIST2H3A	Histone H3.2	0,948493	0,683426	1,73941
-2,36538	-3,21229	-5,52725	-1,76068	-1,8125	-1,82272	-1,59351	-1,73868	-1,73154	-1,17546	-1,50538	-1,71792	4	4	4	43,4	43,4	43,4	18,237	0	14,509	173630000	24				Q71U36;Q13748;Q6PEY2	Q71U36;Q13748;Q6PEY2	TUBA1A;TUBA3C;TUBA3E	Tubulin alpha-1A chain;Tubulin alpha-3C/D chain;Tubulin alpha-3E chain	0,0128743	0,0285677	0,0375432
-2,38655	-0,346634	-3,34714	-0,847651	-1,1224	-0,542685	-0,986055	-0,752096	-0,856951	-0,695789	-0,770632	-0,97154	4	4	4	31	31	31	19,889	0	51,244	199940000	40				Q7KZF4	Q7KZF4	SND1	Staphylococcal nuclease domain-containing protein 1	0,0572904	-0,167607	-0,159547
-1,68489	-1,50451	-2,57412	-1,3641	-1,11671	-0,479788	-0,16279	-0,605188	-0,0908546	-0,558716	-0,967459	-0,856485	4	4	4	21,4	21,4	21,4	32,583	0	20,731	174280000	23				Q7L1Q6	Q7L1Q6	BZW1	Basic leucine zipper and W2 domain-containing protein 1	0,957119	-0,974409	-1,7517
-3,75316	-4,10102	-3,96462	-3,0787	-2,87855	-4,00378	-3,44327	-2,91636	-2,84404	-2,29727	-2,71944	-2,23801	3	3	3	12,6	12,6	12,6	37,563	0	27,762	66425000	12				Q7L576;Q96F07	Q7L576;Q96F07	CYFIP1;CYFIP2	Cytoplasmic FMR1-interacting protein 1;Cytoplasmic FMR1-interacting protein 2	0,764409	0,80464	1,47108
-3,6924	-3,15674	-3,38653	-3,43	-3,09369	-3,42511	-3,79878	-2,24428	-3,18076	-3,14423	-2,80625	-2,76475	4	4	3	7,1	7,1	5,4	73,243	0	12,99	27644000	13				Q7Z434	Q7Z434	MAVS	Mitochondrial antiviral-signaling protein	0,72733	-0,406938	-1,41531
-4,73046	-3,12999	-3,23624	-1,08277	-4,47068	-1,01349	-1,35845	-4,39015	-1,31703	-1,43576	-3,14251	-0,703667	4	3	3	15,7	13,8	13,8	46,437	0	18,461	144890000	14				Q7Z4H3	Q7Z4H3	HDDC2	HD domain-containing protein 2	0,752554	-0,721027	-1,45332
-4,61677	-4,46835	-4,80385	-2,22263	-2,41103	-2,22552	-4,77231	-2,56107	-4,59387	-1,5247	-1,82983	-1,84542	3	3	3	16,5	16,5	16,5	29,815	0	12,678	84126000	18				Q7Z4W1	Q7Z4W1	DCXR	L-xylulose reductase	1,16243	-0,814221	-2,0387
-3,20704	-4,63348	-3,87654	-2,29043	-1,79642	-3,55923	-2,48663	-2,01863	-2,18025	-2,31307	-2,21698	-2,05553	3	3	3	4,5	4,5	4,5	90,932	0	18,867	95333000	18				Q7Z6Z7	Q7Z6Z7	HUWE1	E3 ubiquitin-protein ligase HUWE1	0,179991	0,128985	0,452299
-0,675205	-0,115555	-2,96948	-0,0625744	-0,111271	0,206371	-0,277767	-0,929012	-0,441154	-0,481642	-3,33173	-4,97389	3	3	3	15,1	15,1	15,1	28,228	0	18,74	424110000	30				Q86SQ4	Q86SQ4	GPR126	G-protein coupled receptor 126	0,0878644	0,252229	0,2378
-3,09092	-4,99244	-4,43017	-2,99416	-3,26068	-3,87399	-1,8171	-1,22146	-1,41785	-1,27666	-1,10699	-1,20536	3	3	3	35,1	35,1	35,1	19,108	0	24,795	75349000	24				Q86V81	Q86V81	ALYREF	THO complex subunit 4	1,09397	-0,484545	-1,94402
-4,8195	-4,06605	-3,90053	-3,51257	-3,65516	-2,67392	-1,41052	-0,767487	-0,964043	-1,82634	-1,89978	-1,44923	3	3	3	23,6	23,6	23,6	24,212	0	23,278	85108000	15				Q86VP6	Q86VP6	CAND1	Cullin-associated NEDD8-dissociated protein 1	0,687843	-1,85729	-1,35514
-3,78144	-3,9955	-3,61836	-2,63011	-4,1162	-4,01637	-1,96301	-3,12556	-1,80489	-0,931984	-1,65564	-0,505074	3	3	3	12,5	12,5	12,5	45,283	0	6,7757	73996000	5				Q86X29	Q86X29	LSR	Lipolysis-stimulated lipoprotein receptor	0,299844	0,251461	0,697529
-2,52361	-5,0886	-4,21931	-3,94977	-2,51363	-2,52131	-2,14239	-3,99183	-1,85219	-0,0822392	-1,67301	-1,56653	3	3	3	52,6	52,6	52,6	10,998	0	12,431	107450000	8				Q86Y82	Q86Y82	STX12	Syntaxin-12	0,599507	-0,723759	-1,2172
-3,94334	-2,91769	-3,48442	-4,82128	-3,81278	-2,21965	-1,60421	-1,5418	-3,80672	-0,43465	-0,385128	-0,804056	3	3	3	72,4	72,4	72,4	8,5435	0	80,102	166640000	49				Q8IWU5	Q8IWU5	SULF2	Extracellular sulfatase Sulf-2	0,376538	1,0816	0,840621
-4,13705	-3,42465	-3,50548	-2,55495	-2,61809	-3,57114	-3,54181	-3,0284	-2,78724	-1,0321	-1,53695	-1,49425	3	3	3	29,2	29,2	29,2	19,343	0	39,302	84628000	37				Q8IZP0	Q8IZP0	ABI1	Abl interactor 1	0,788323	0,894511	1,5067
-3,72459	-4,10351	-2,34984	-1,78371	-1,8711	-2,21459	-3,33389	-5,27386	-5,0318	-3,83355	-3,69665	-3,12113	6	3	3	57,4	36,2	36,2	16,387	0	15,691	187170000	32				Q8N114	Q8N114	SHISA5	Protein shisa-5	0,00809498	-0,0286441	-0,023732
-2,92035	-3,23357	-2,7197	-4,33209	-3,7346	-3,70213	-1,40365	-2,27203	-2,39505	-2,36462	-2,56744	-2,32003	3	3	3	20,1	20,1	20,1	21,229	0	9,904	52659000	4				Q8N335	Q8N335	GPD1L	Glycerol-3-phosphate dehydrogenase 1-like protein	0,297043	-0,314272	-0,692125
-3,19299	-2,37404	-2,27432	-3,13003	-2,17176	-2,24546	-1,7263	-1,89003	-1,54241	-1,39027	-1,19424	-2,10408	15	15	3	56,4	56,4	12,1	40,921	0	124,73	1358100000	104				Q8N5I2	Q8N5I2	ARRDC1	Arrestin domain-containing protein 1	1,37667	-1,46171	-2,33059	+	Normoxia_Hypoxia
-2,53339	-2,36691	-3,56001	-2,09105	-2,11456	-2,0996	-2,09407	-4,40355	-2,59209	-1,8609	-4,30307	-2,02161	3	3	3	15,3	15,3	15,3	28,315	0	6,9932	110140000	7				Q8NBJ4	Q8NBJ4	GOLM1	Golgi membrane protein 1	2,831	-3,19101	-4,33596	+	Normoxia_Hypoxia
-0,533535	-0,102835	-1,69285	-0,944481	-1,30647	-0,31214	-3,36038	-4,30633	-4,13609	-0,30773	-0,97459	-1,20143	3	3	3	35,6	35,6	35,6	10,18	0	17,28	860660000	67				Q8NBS9	Q8NBS9	TXNDC5	Thioredoxin domain-containing protein 5	1,39054	-0,611141	-2,34932	+	Normoxia_Hypoxia
-3,60303	-2,1416	-4,28147	-1,06229	-2,93143	-1,47618	-1,53661	-1,44237	-1,10053	-1,35757	-1,67483	-1,61195	4	4	3	24,4	24,4	19,7	22,006	0	9,72	264330000	34				Q8NC51	Q8NC51	SERBP1	Plasminogen activator inhibitor 1 RNA-binding protein	0,63621	-0,734696	-1,27512
1,92291	2,8916	2,13165	3,55748	3,80365	3,74267	4,76399	4,14626	4,57566	4,86886	4,84928	4,84276	3	3	3	35,7	35,7	35,7	12,476	0	20,279	10393000000	162				Q8NCC3	Q8NCC3	PLA2G15	Group XV phospholipase A2	0,176424	-0,19304	-0,444485
-1,83007	-0,78537	-1,82035	-1,55043	-2,07545	-0,826666	-1,18461	-0,73568	-0,883484	-1,49282	-0,853882	-1,05917	3	3	3	12,1	12,1	12,1	24,614	0	8,2296	165850000	26				Q8NCW5	Q8NCW5	APOA1BP	NAD(P)H-hydrate epimerase	2,04385	-0,420794	-3,22878	+	Normoxia_Hypoxia
-4,24831	-3,4596	-4,96631	-3,61646	-3,54092	-3,2029	-0,157879	-0,908346	-0,574593	0,0886822	0,301226	0,102701	3	3	3	3,1	3,1	3,1	122,1	0	6,9628	187510000	19				Q8NDH3	Q8NDH3	NPEPL1	Probable aminopeptidase NPEPL1	0,39282	-0,570829	-0,869916
3,10178	4,54014	2,09914	3,15222	3,18076	3,74495	2,38345	3,02246	2,68179	2,79985	2,32188	2,52762	8	8	3	25,8	25,8	9,9	21,364	0	33,744	2843600000	161				Q8NES3	Q8NES3	LFNG	Beta-1,3-N-acetylglucosaminyltransferase lunatic fringe	0,418209	0,520455	0,914931
-0,0634308	0,624302	-1,07124	-0,0869522	0,455688	0,77284	-0,274446	-0,629284	-0,483906	0,00600052	-0,694193	-0,336164	7	7	3	29,3	29,3	18,3	40,089	0	41,481	485870000	70				Q8NHP8	Q8NHP8	PLBD2	Putative phospholipase B-like 2;Putative phospholipase B-like 2 32 kDa form;Putative phospholipase B-like 2 45 kDa form	2,02573	-0,579235	-3,20417	+	Normoxia_Hypoxia
-3,75065	-3,80881	-2,83754	-2,29646	-2,77592	-3,698	-2,91831	-2,76615	-2,6158	-3,43591	-3,50352	-4,79015	3	3	3	19,7	19,7	19,7	20,838	0	20,522	61777000	24				Q8TAQ2	Q8TAQ2	SMARCC2	SWI/SNF complex subunit SMARCC2	0,45487	-0,281402	-0,978602
-3,27592	-3,96507	-3,66556	-3,20634	-2,62692	-3,88863	-3,52091	-2,99219	-3,28418	-2,64505	-2,09273	-3,04082	3	3	3	11,2	11,2	11,2	49,203	0	6,0571	32574000	8				Q8WUM4	Q8WUM4	PDCD6IP	Programmed cell death 6-interacting protein	0,901686	-1,50578	-1,67234
-3,97418	-3,54934	-4,39876	-3,70252	-4,18868	-3,17884	-1,78283	-2,31868	-2,37626	-2,39082	-3,67884	-2,73305	3	3	3	4,1	4,1	4,1	148,1	0	11,372	38546000	9				Q8WVQ1	Q8WVQ1	CANT1	Soluble calcium-activated nucleotidase 1	1,20188	-1,77489	-2,09289
-0,00884819	0,598774	0,547031	1,83979	1,47636	1,39628	1,19921	1,10733	0,993845	-0,0967789	-0,14094	-0,000350952	3	3	3	20,2	20,2	20,2	25,416	0	25,773	593920000	63				Q8WXX5	Q8WXX5	DNAJC9	DnaJ homolog subfamily C member 9	0,282889	-0,468544	-0,664614
-2,91832	-4,67918	-3,23176	-4,07203	-2,66997	-4,35415	-3,54485	-4,00312	-4,4156	-1,72511	-1,8877	-1,74958	3	3	3	16,4	16,4	16,4	34,258	0	7,4165	23815000	8				Q92466	Q92466	DDB2	DNA damage-binding protein 2	0,148896	-0,153103	-0,382983
-4,6923	-1,89909	-1,66326	-0,854773	-0,917271	-0,624907	-1,60615	-1,45529	-1,21473	-1,20131	-1,05207	-1,21234	3	3	3	38,7	38,7	38,7	15,649	0	15,376	199370000	63				Q92520	Q92520	FAM3C	Protein FAM3C	0,27522	0,313242	0,649556
-4,82793	-3,75404	-3,94031	-3,1602	-3,29448	-3,34492	-2,70792	-2,24101	-2,77313	-1,96068	-2,30858	-1,84679	3	3	3	19,3	19,3	19,3	31,387	0	92,586	85227000	79				Q92598	Q92598	HSPH1	Heat shock protein 105 kDa	1,13614	-2,19429	-2,00244
-3,30141	-1,6154	-3,9742	-3,67695	-0,51428	-1,0654	-2,45523	-2,36627	-2,50909	-1,09512	-1,3455	-2,03374	3	3	3	31,4	31,4	31,4	22,04	0	47,493	174910000	53				Q92626	Q92626	PXDN	Peroxidasin homolog	0,276805	-0,944909	-0,652677
-3,57994	-2,6891	-2,99221	-3,57055	-3,70382	-3,73386	-2,06051	-2,11383	-1,79074	-2,00721	-3,45487	-2,10649	3	3	3	8,3	8,3	8,3	53,082	0	4,8747	44176000	4				Q92688	Q92688	ANP32B	Acidic leucine-rich nuclear phosphoprotein 32 family member B	0,8497	-1,80705	-1,59699
-2,66885	-2,15427	-4,32234	-1,34743	-2,43203	-1,504	-0,501085	-1,96395	-1,3091	-0,559723	-0,723923	-1,2266	3	3	3	20,3	20,3	20,3	22,519	0	9,7432	161430000	28				Q92692	Q92692	PVRL2	Nectin-2	0,0470778	0,111419	0,132434
-3,26487	-3,95099	-4,0284	-3,28135	-4,67297	-4,84136	-3,71291	-4,22523	-3,68395	-2,45694	-3,1915	-3,32149	3	3	3	45,1	45,1	45,1	12,732	0	12,79	25202000	5				Q92734	Q92734	TFG	Protein TFG	0,224985	-0,548268	-0,548045
-3,7082	-3,2932	-2,57853	-2,39246	-2,92879	-4,21941	-3,20947	-3,54392	-4,68167	-2,47932	-2,57575	-1,8065	3	3	3	5,3	5,3	5,3	87,334	0	7,0327	44847000	5				Q92747	Q92747	ARPC1A	Actin-related protein 2/3 complex subunit 1A	0,871597	1,40904	1,62885
-4,15485	-2,0911	-4,1094	-1,05368	-5,11572	-1,82096	-0,828859	-1,30076	-1,04549	-0,595133	-0,687756	-0,4475	3	3	3	6,1	6,1	6,1	94,622	0	57,605	241220000	71				Q92820	Q92820	GGH	Gamma-glutamyl hydrolase	0,0270677	-0,0554886	-0,077729
-3,39944	-3,04662	-4,42478	-3,49156	-4,12743	-3,87384	-1,48165	-1,79976	-1,34108	-1,90207	-1,91322	-2,0455	3	3	3	32,3	32,3	32,3	10,666	0	22,247	191500000	23				Q92823	Q92823	NRCAM	Neuronal cell adhesion molecule	0,639228	0,810497	1,27984
-3,36513	-4,07795	-4,11777	-2,9431	-3,05536	-5,09659	-0,877377	-1,20514	-1,00956	-0,162807	-0,697315	-1,24961	3	3	3	43,5	43,5	43,5	6,7913	0	28,021	98222000	9				Q92859	Q92859	NEO1	Neogenin	0,53662	0,342484	1,11567
-3,52033	-4,26775	-1,97381	-2,26838	-4,43951	-2,89884	-1,52672	-0,595724	-1,49983	-0,929291	-0,989391	-1,42189	3	3	3	10,2	10,2	10,2	42,91	0	6,2259	109010000	14				Q92876	Q92876	KLK6	Kallikrein-6	0,553025	1,08187	1,14245
-3,12598	-3,17418	-3,45377	-3,52687	-2,58028	-3,48143	-0,994637	-0,822355	-0,567955	-0,337349	-1,44914	-0,74091	3	3	3	15	15	15	28,994	0	10,376	124460000	20				Q92896	Q92896	GLG1	Golgi apparatus protein 1	2,99824	-1,70232	-4,58426	+	Normoxia_Hypoxia
-3,88329	-4,8183	-3,99364	-0,73634	-0,851107	-0,983675	-0,835213	-0,223949	-0,769854	-0,210922	-0,730888	-0,45252	3	3	3	6,4	6,4	6,4	77,515	0	41,279	241660000	33				Q92945	Q92945	KHSRP	Far upstream element-binding protein 2	1,22713	-1,74669	-2,12745
-3,47899	-4,89941	-2,71595	-3,39376	-4,79064	-2,7682	-3,91728	-2,5661	-2,70153	-2,09812	-2,45292	-2,1951	3	3	3	10,8	10,8	10,8	57,861	0	11,601	71273000	24				Q92973	Q92973	TNPO1	Transportin-1	0,110648	0,140351	0,293568
-4,39708	-3,12558	-3,89377	-1,51868	-3,02568	-2,35926	-1,58335	-2,16418	-2,22898	-2,55326	-3,09148	-2,74884	3	3	3	16,2	16,2	16,2	36,923	0	7,1918	78979000	29				Q93009	Q93009	USP7	Ubiquitin carboxyl-terminal hydrolase 7	0,32399	-0,334756	-0,743556
-2,92234	-3,54138	-1,89331	-3,79294	-3,18377	-3,30491	-1,96901	-2,17044	-2,58995	-1,47295	-2,37839	-1,79738	3	3	3	10,4	10,4	10,4	49,222	0	5,9574	105260000	29				Q969H8	Q969H8	MYDGF	Myeloid-derived growth factor	0,723504	-0,286982	-1,40952
-3,44983	-3,7696	-3,63549	-2,90477	-4,09766	-4,02054	-0,141047	-0,0837746	-0,176506	-0,77269	-0,551908	-4,56459	3	3	3	5,7	5,7	5,7	131,45	0	42,893	144230000	19				Q96AE4;Q96I24	Q96AE4	FUBP1	Far upstream element-binding protein 1	1,05195	-1,73852	-1,88544
-1,33737	-1,50234	-1,7841	0,367205	-0,0684872	-0,316479	0,63019	0,233261	0,747478	0,211229	0,0787106	0,0706482	3	3	3	25	25	25	25,809	0	93,743	556890000	87				Q96AG4	Q96AG4	LRRC59	Leucine-rich repeat-containing protein 59	0,686161	-0,653125	-1,35256
-3,77452	-1,97047	-4,27027	-3,90118	-3,94108	-3,95299	-2,09354	-1,65306	-1,65557	-1,54636	-1,80938	-1,53145	5	5	3	25,5	25,5	17,6	42,613	0	18,362	105910000	32				Q96AT9;Q2QD12	Q96AT9	RPE	Ribulose-phosphate 3-epimerase	0,352348	-0,544838	-0,796436
-3,43637	-3,40218	-2,71942	-4,38327	-3,17794	-3,06748	-1,84463	-3,87095	-1,21955	-1,7819	-1,59124	-1,90603	3	3	3	30,1	30,1	30,1	17,163	0	6,6188	92930000	10				Q96C90	Q96C90	PPP1R14B	Protein phosphatase 1 regulatory subunit 14B	1,95661	-0,478455	-3,11053	+	Normoxia_Hypoxia
-3,76248	-2,38794	-3,26099	-4,20033	-1,33764	-2,48521	-2,16953	-2,47453	-2,67434	-1,73642	-2,22481	-2,05702	3	3	3	38,5	38,5	38,5	11,999	0	4,3364	48977000	7				Q96CN7	Q96CN7	ISOC1	Isochorismatase domain-containing protein 1	0,0490152	-0,138419	-0,137618
-2,63291	-4,16956	-2,58573	-4,15059	-2,8767	-3,30697	-1,55691	-1,14286	-1,30122	-1,23308	-0,701586	-0,86714	3	3	3	19,3	19,3	19,3	22,658	0	11,349	127680000	32				Q96DA0	Q96DA0	ZG16B	Zymogen granule protein 16 homolog B	0,641692	0,734358	1,28369
1,64716	3,10979	1,98198	2,1193	2,39001	2,90463	2,80572	2,42642	2,48848	3,09382	2,57642	2,56905	4	4	3	33,7	33,7	21,1	10,871	0	28,205	2535500000	71				Q96DB5	Q96DB5	RMDN1	Regulator of microtubule dynamics protein 1	0,10216	-0,209413	-0,273027
-3,36246	-4,10907	-2,5629	-3,06341	-3,83876	-4,15708	-2,70998	-2,13114	-2,10488	-2,22673	-1,19184	-2,25899	3	3	3	11,3	11,3	11,3	45,626	0	12,464	69699000	8				Q96DG6	Q96DG6	CMBL	Carboxymethylenebutenolidase homolog	1,64128	-1,91335	-2,68638	+	Normoxia_Hypoxia
-4,03559	-0,98197	-3,24201	-0,939842	-2,59065	-1,53843	-0,655003	-1,03885	-0,676964	-1,12323	-1,54205	-0,757086	3	3	3	37	37	37	13,281	0	16,14	190100000	24				Q96FE7	Q96FE7	PIK3IP1	Phosphoinositide-3-kinase-interacting protein 1	0,332014	0,578754	0,758643
-1,71643	-1,45971	-1,77389	-0,540306	-0,748728	-1,04599	-0,393843	-0,935728	-0,656956	-1,20466	-1,27296	-0,775017	6	6	3	21,2	21,2	12,9	37,377	0	77,577	244020000	45				Q96FJ2	Q96FJ2	DYNLL2	Dynein light chain 2, cytoplasmic	0,580428	-1,02658	-1,18671
-2,11274	-2,03493	-1,88522	-0,589972	-1,43971	-0,589672	-0,430838	-1,28649	-0,633629	-1,59562	-1,584	-1,54876	4	4	3	22,4	22,4	16,7	21,45	0	8,9425	214900000	20				Q96FQ6	Q96FQ6	S100A16	Protein S100-A16	1,24163	-1,24671	-2,14726
-3,69498	-2,23649	-4,25186	-3,59208	-2,09579	-2,89885	0,14834	-0,533772	0,00238991	-1,80998	-1,51124	-1,92327	4	4	3	10,9	10,9	8,1	45,664	0	7,3024	174240000	24				Q96FW1	Q96FW1	OTUB1	Ubiquitin thioesterase OTUB1	0,897769	-0,398065	-1,6667
-1,09743	0,182983	-1,28109	-0,50279	-0,121477	0,517776	0,398558	0,327206	0,198385	0,826212	0,545527	0,886276	3	3	3	34,7	34,7	34,7	11,557	0	5,7494	530240000	50				Q96G03	Q96G03	PGM2	Phosphoglucomutase-2	0,492066	-1,42998	-1,04175
-3,36583	-4,20304	-3,97801	-4,5479	-3,92198	-5,92877	-4,34754	-2,6089	-2,12191	-2,61084	-1,91085	-1,7898	3	3	3	4,9	4,9	4,9	112,42	0	8,6676	33376000	9				Q96GG9	Q96GG9	DCUN1D1	DCN1-like protein 1	0,102545	-0,146135	-0,273964
-0,773584	0,706491	-1,25836	0,326895	-0,483574	0,454773	0	0,431025	-0,0427399	-0,752674	-1,22403	-1,3745	3	3	3	41,4	41,4	41,4	17,17	0	11,282	272550000	46				Q96HC4	Q96HC4	PDLIM5	PDZ and LIM domain protein 5	0,252376	-0,198701	-0,604035
-2,96654	-2,03433	-3,85716	-2,1102	-1,68823	-1,12707	-1,53726	-1,95889	-1,77701	-1,01801	-1,0859	-1,18552	3	3	3	10,3	10,3	10,3	45,884	0	7,6709	137950000	17				Q96I99	Q96I99	SUCLG2	Succinyl-CoA ligase [GDP-forming] subunit beta, mitochondrial	3,17402	-1,83241	-4,85152	+	Normoxia_Hypoxia
-4,6032	-3,79724	-2,68255	-3,49324	-4,26206	-4,53962	-2,2405	-1,85187	-1,94448	-4,43098	-4,19238	-4,99883	3	3	3	4,6	4,6	4,6	114,74	0	11,306	30655000	8				Q96IU4	Q96IU4	ABHD14B	Alpha/beta hydrolase domain-containing protein 14B	0,0684963	0,138437	0,188716
-4,27188	-3,15707	-3,50182	-4,27408	-3,23692	-3,59886	-2,70331	-2,38887	-2,79185	-2,9867	-3,06252	-2,80911	3	3	3	5,9	5,9	5,9	84,542	0,00062775	3,6791	69823000	4				Q96KP4	Q96KP4	CNDP2	Cytosolic non-specific dipeptidase	1,32704	-1,27945	-2,26343	+	Normoxia_Hypoxia
-2,26888	-2,27879	-2,58753	-2,35564	-4,12163	-1,74748	-1,67982	-1,75132	-1,8612	-1,11442	-1,10595	-1,17778	3	3	3	13,2	13,2	13,2	58,042	0	21,275	148570000	21				Q96LA8	Q96LA8	PRMT6	Protein arginine N-methyltransferase 6	0,113883	-0,174761	-0,301326
-1,16632	-0,15624	-0,700462	0,0759869	-0,33075	-0,520634	0,46162	1,11391	0,886026	1,23476	0,982895	1,11291	7	7	3	52,4	52,4	19	16,495	0	13,599	828180000	85				Q96NY8	Q96NY8	PVRL4	Nectin-4;Processed poliovirus receptor-related protein 4	0,189663	-0,344097	-0,473309
-4,26482	-1,85161	-3,92164	-3,33169	-3,88483	-3,23683	0,331835	-0,531651	0,26899	-2,07365	-2,11293	-2,79309	3	3	3	2,6	2,6	2,6	85,046	0	7,0431	132700000	10				Q96P70	Q96P70	IPO9	Importin-9	0,432618	0,358345	0,940136
-4,0504	-2,90862	-3,89497	-3,42207	-1,60966	-1,26962	-2,20052	-3,96376	-0,992722	-1,22869	-1,36942	-1,44792	3	3	3	7,2	7,2	7,2	100,23	0	8,0089	123280000	12				Q96QK1	Q96QK1	VPS35	Vacuolar protein sorting-associated protein 35	0,578355	-0,610547	-1,18339
-1,9696	-0,519264	-1,48341	-0,594999	-0,56411	-0,682518	-1,05548	-1,73199	-1,92589	0,017971	-0,0903282	-0,49684	3	3	3	15,3	15,3	15,3	35,892	0	21,335	170600000	37				Q96TA1	Q96TA1	FAM129B	Niban-like protein 1	0,0874128	0,192172	0,236674
-1,6675	-0,826761	-4,52227	-1,83297	-1,7476	-0,919096	-4,7113	-4,76974	-3,66934	-4,5932	-4,12677	-4,56343	3	3	3	6,3	6,3	6,3	54,29	0	5,3765	44699000	6				Q99436	Q99436	PSMB7	Proteasome subunit beta type-7	1,22251	-0,520759	-2,12113
-3,62824	-2,63792	-2,97678	-3,24637	-2,79137	-4,73554	-0,706854	-1,04878	-1,20652	-3,13521	-4,88818	-4,48325	3	3	3	2,8	2,8	2,8	174,88	0	9,9648	77981000	4				Q99460	Q99460	PSMD1	26S proteasome non-ATPase regulatory subunit 1	0,34024	-0,492268	-0,774006
-4,61568	-1,8925	-3,00617	-1,47765	-3,48389	-0,874668	-1,19438	-0,433064	-0,472185	-0,652546	-0,400953	-0,855139	3	3	3	26,2	26,2	26,2	27,385	0	24,269	179440000	45				Q99471	Q99471	PFDN5	Prefoldin subunit 5	0,246429	-0,533426	-0,592014
-2,7684	-3,67273	-4,37473	-1,80137	-2,50202	-2,28523	-1,9374	-1,2444	-1,20744	-0,814375	-1,39178	-0,773371	3	3	3	10,1	10,1	10,1	36,091	0	8,6405	152020000	16				Q99497	Q99497	PARK7	Protein deglycase DJ-1	0,447437	-0,357217	-0,965813
-3,84039	-4,40553	-3,33668	-1,11735	-2,5477	-5,15944	-3,91355	-1,71044	-1,84115	-2,54636	-5,43331	-2,43539	3	3	3	11,4	11,4	11,4	50,679	0	4,3459	112540000	10				Q99519	Q99519	NEU1	Sialidase-1	0,525152	-0,572283	-1,09681
-4,34358	-1,42517	-4,14975	-0,900967	-1,36854	-0,768784	0,310183	-0,221798	-0,189499	0,129185	-0,307041	-0,0501709	3	3	3	11,7	11,7	11,7	33,805	0	10,747	266780000	27				Q99523	Q99523	SORT1	Sortilin	1,03163	-1,38063	-1,85697
-3,63055	-3,16214	-3,79519	-2,18757	-4,29312	-3,71708	-4,55302	-2,22843	-2,60346	-2,30342	-2,28477	-2,34142	3	3	3	16,3	16,3	16,3	32,805	0	4,8963	78098000	18				Q99536	Q99536	VAT1	Synaptic vesicle membrane protein VAT-1 homolog	0,156987	0,311132	0,40129
-3,76804	-3,54685	-3,31063	-3,38946	-2,60503	-3,47473	-2,62117	-2,54605	-2,71406	-1,66051	-1,79733	-1,87834	3	3	3	12,1	12,1	12,1	51,844	0	26,146	59043000	17				Q99538	Q99538	LGMN	Legumain	0,882136	-1,7083	-1,64412
-1,67354	-0,632347	-3,64142	-0,745819	-0,956907	-1,06359	-0,514277	-1,56764	-0,801407	-4,11521	-2,23484	-1,53259	3	3	3	13,5	13,5	13,5	57,235	0	33,481	128800000	32				Q99584	Q99584	S100A13	Protein S100-A13	0,871495	-1,49155	-1,6287
-3,26899	-4,25049	-3,28477	-1,68862	-4,21859	-3,85235	-2,3038	-1,39886	-1,60242	-1,63808	-1,63549	-1,70516	4	4	3	18,6	18,6	16,6	39,548	0	13,661	190650000	26				Q99598	Q99598	TSNAX	Translin-associated protein X	0,612749	-0,655816	-1,2382
-3,99005	-2,43647	-3,26826	-4,0847	-4,10182	-3,30623	-3,69322	-3,65472	-3,62148	-3,31802	-3,04404	-3,58329	3	3	3	1,1	1,1	1,1	481,89	0	7,2097	16960000	5				Q99715;Q6P1N0	Q99715	COL12A1	Collagen alpha-1(XII) chain	2,70251	3,2314	4,14881	+	Normoxia_Hypoxia
-4,13104	-3,58962	-4,39552	-3,52925	-4,43993	-2,96964	-2,16671	-3,72847	-2,50092	-1,51543	-1,87602	-1,83944	3	3	3	17,4	17,4	17,4	31,642	0	25,484	68812000	9				Q99729	Q99729	HNRNPAB	Heterogeneous nuclear ribonucleoprotein A/B	1,01572	-2,34101	-1,83462
-3,14415	-3,72979	-4,79374	-4,76417	-3,52645	-3,87921	-2,19755	-2,28733	-1,52566	-4,69756	-2,50695	-3,67094	3	3	3	8,5	8,5	8,5	55,08	0	7,8567	49106000	5				Q99733	Q99733	NAP1L4	Nucleosome assembly protein 1-like 4	0,497371	-0,81505	-1,05065
-5,0323	-2,61355	-3,7163	-4,57453	-2,71777	-3,303	-3,44867	-3,30797	-3,07156	-3,37137	-2,84773	-2,49031	3	3	3	12,5	12,5	12,5	38,418	0,0006169	3,4334	20211000	4				Q99757	Q99757	TXN2	Thioredoxin, mitochondrial	0,867821	-1,06582	-1,62337
-3,28789	-2,77048	-3,34231	-2,26564	-3,6142	-3,24477	-3,25563	-2,60469	-2,62148	-2,1885	-2,7123	-2,16864	3	3	3	4,4	4,4	4,4	132,88	0	20,087	37620000	13				Q99798	Q99798	ACO2	Aconitate hydratase, mitochondrial	1,82909	-1,70019	-2,93855	+	Normoxia_Hypoxia
-5,94201	-2,80168	-3,7534	-3,70696	-3,76865	-4,35224	-2,94482	-2,67355	-2,44821	-1,9661	-2,34476	-1,61369	3	3	3	18,5	18,5	18,5	29,909	0	16,12	73105000	11				Q99832	Q99832	CCT7	T-complex protein 1 subunit eta	1,23331	-2,22228	-2,1359
-3,80012	-3,674	-4,6895	-3,73334	-3,6631	-1,8681	-0,700125	-0,553492	-0,73811	-0,545891	-0,277897	-0,777414	3	3	3	9,8	9,8	9,8	43,447	0	11,447	197930000	26				Q99873	Q99873	PRMT1	Protein arginine N-methyltransferase 1	0,987603	-1,4699	-1,79495
-0,819893	-0,21772	-0,691635	0,120625	-0,176687	0,345974	-0,0827942	-0,00852776	-0,0302238	-0,104006	0,281712	-0,596518	3	3	3	20,8	20,8	20,8	18,795	0	51,379	1016200000	59				Q99985	Q99985	SEMA3C	Semaphorin-3C	0,147936	0,523409	0,380796
-2,89579	-2,75904	-4,00272	-3,57714	-3,34579	-4,55842	-2,48785	-2,28665	-4,17204	-1,25998	-1,71786	-0,875864	3	3	3	20,6	20,6	20,6	24,927	0	11,131	70075000	13				Q99988	Q99988	GDF15	Growth/differentiation factor 15	0,282188	1,04159	0,663243
-4,35254	-2,33875	-3,40525	-2,0505	-2,37752	-2,0629	-0,212894	-1,70442	-1,00515	-2,07635	-3,17302	-4,75126	3	3	3	18,3	18,3	18,3	28,248	0	7,5759	84569000	7				Q9BPX5	Q9BPX5	ARPC5L	Actin-related protein 2/3 complex subunit 5-like protein	0,117372	-0,198111	-0,309653
-4,54813	-2,27126	-3,11702	-3,94468	-4,12269	-3,76463	-3,56805	-2,36153	-3,49446	-2,13256	-2,69565	-1,82342	3	3	3	14,3	14,3	14,3	30,124	0	20,957	31491000	11				Q9BQT9	Q9BQT9	CLSTN3	Calsyntenin-3	0,150674	-0,257759	-0,387023
-4,10035	-4,82765	-5,17267	-3,04682	-4,08039	-3,4173	-2,74532	-2,55373	-2,84346	-2,58853	-2,68626	-2,48898	3	3	3	16,6	16,6	16,6	33,112	0	9,0458	49944000	21				Q9BR76	Q9BR76	CORO1B	Coronin-1B	0,488168	-0,883702	-1,0352
-3,14806	-0,873636	-4,84188	-1,61834	-0,362839	-1,04003	-1,7349	-1,18348	-1,24873	-1,63865	-0,905567	-1,07033	3	3	3	37,3	37,3	37,3	18,383	0	15,681	161120000	53				Q9BRA2	Q9BRA2	TXNDC17	Thioredoxin domain-containing protein 17	1,54872	-0,522827	-2,56219	+	Normoxia_Hypoxia
-3,51397	-3,34514	-2,7052	-3,17363	-3,89999	-4,50009	-4,18433	-2,70571	-2,39474	-1,32823	-2,0259	-1,83864	3	3	3	19,3	19,3	19,3	29,165	0	13,547	44729000	26				Q9BRF8	Q9BRF8	CPPED1	Serine/threonine-protein phosphatase CPPED1	0,427389	-0,765639	-0,931016
-4,95639	-3,63205	-4,03216	-3,07144	-4,79163	-3,35501	-2,53004	-2,41564	-2,00908	-4,68224	-3,29999	-2,55564	3	3	3	5,3	5,3	5,3	108,58	0	5,1717	38765000	5				Q9BRK5	Q9BRK5	SDF4	45 kDa calcium-binding protein	0,565243	-1,20211	-1,16226
-3,49584	-3,54442	-4,36038	-0,332388	-0,845882	-0,70347	0,0145779	-0,236479	-0,0948105	-0,1043	-0,121597	0,285643	4	4	3	22,4	22,4	16,9	22,171	0	9,6241	287030000	46				Q9BRT3	Q9BRT3	MIEN1	Migration and invasion enhancer 1	0,293988	-0,826647	-0,686218
-2,34252	-1,72195	-3,46622	-1,76159	-2,17028	-1,60541	-2,00314	-2,84191	-3,08893	-1,93231	-2,41443	-2,42838	3	3	3	11,4	11,4	11,4	35,117	0	4,962	74243000	22				Q9BS26	Q9BS26	ERP44	Endoplasmic reticulum resident protein 44	0,119425	-0,179588	-0,31453
-4,02334	-3,27	-3,45434	-1,59349	-3,07461	-1,78318	-1,75797	-4,0808	-4,05999	-1,60986	-1,54819	-1,59374	3	3	3	11	11	11	60,626	0	13,313	149370000	20				Q9BS40	Q9BS40	LXN	Latexin	0,482257	-1,93132	-1,02523
-3,32131	-3,78311	-3,76698	-2,87145	-3,4975	-4,6847	-2,54722	-3,38036	-4,1717	-1,98214	-2,24368	-1,92265	3	3	3	18,9	18,9	18,9	33,879	0	5,61	60605000	26				Q9BT78	Q9BT78	COPS4	COP9 signalosome complex subunit 4	0,0766856	-0,111585	-0,209669
-3,86151	-4,43842	-3,10016	-4,31736	-2,24777	-3,40022	-3,53469	-2,94262	-3,30895	-1,66311	-2,02296	-1,75366	3	3	3	7,2	7,2	7,2	61,067	0	8,5164	38863000	10				Q9BTT0	Q9BTT0	ANP32E	Acidic leucine-rich nuclear phosphoprotein 32 family member E	0,19091	-0,493997	-0,476
-3,27207	-4,46438	-4,04788	-3,96505	-4,24648	-3,21635	-2,87536	-2,5494	-2,50304	-2,3018	-2,2269	-2,17891	3	3	3	13,8	13,8	13,8	36,899	0	6,0453	59157000	13				Q9BTY2	Q9BTY2	FUCA2	Plasma alpha-L-fucosidase	0,253495	-0,597022	-0,60629
-2,95482	-1,57268	-3,99571	-1,89177	-2,03628	-1,9674	-1,94499	-1,02932	-1,21529	-0,628826	-1,00875	-0,7195	3	3	3	28,4	28,4	28,4	15,314	0	30,729	144910000	17				Q9BUH6	Q9BUH6	C9orf142	Protein PAXX	0,249414	0,331246	0,598056
-3,79998	-3,70808	-3,74519	-4,04871	-3,66059	-3,27371	-2,64318	-5,1287	-2,39141	-2,1421	-1,45754	-2,04847	3	3	3	4,6	4,6	4,6	62,518	0,0050905	2,3826	61938000	4				Q9BWD1	Q9BWD1	ACAT2	Acetyl-CoA acetyltransferase, cytosolic	0,148505	-0,352787	-0,382094
-2,88483	-3,0992	-4,21385	-4,45594	-2,75846	-3,75837	-3,48684	-3,31245	-3,8672	-1,27479	-1,23843	-1,70004	3	3	3	18,8	18,8	18,8	21,765	0	8,5927	27955000	10				Q9BY43	Q9BY43	CHMP4A	Charged multivesicular body protein 4a	0,572098	-0,478854	-1,17332
-2,82433	-3,11093	-3,60424	-4,33133	-3,63621	-3,79269	-3,17866	-4,18973	-2,50148	-2,63355	-2,56762	-2,51904	3	3	3	15	15	15	35,979	0	29,952	92278000	20				Q9BY76	Q9BY76	ANGPTL4	Angiopoietin-related protein 4	0,556902	-0,699775	-1,14875
-2,51852	-3,95705	-3,64	-4,49381	-3,72536	-2,29702	-4,45551	-4,82744	-3,4961	-1,71396	-1,76121	-1,29527	3	3	3	14,2	14,2	14,2	37,489	0	10,948	134120000	19				Q9BZM5;Q5VY80;Q6H3X3	Q9BZM5	ULBP2	NKG2D ligand 2	0,161016	0,417206	0,410333
-3,91471	-2,90977	-2,52111	-3,74051	-2,53523	-3,47958	-2,62186	-1,66006	-1,91918	-3,29159	-3,10891	-3,42196	3	3	3	10	10	10	48,207	0	13,704	37322000	7				Q9C005	Q9C005	DPY30	Protein dpy-30 homolog	0,166224	0,147399	0,421953
-0,78756	1,04743	-0,535978	0,190493	-0,194759	1,01425	0,425575	0,678974	0,471521	0,283178	0,0504665	0,0101566	3	3	3	26	26	26	16,014	0	17,942	539220000	59				Q9GZL7	Q9GZL7	WDR12	Ribosome biogenesis protein WDR12	0,502988	-0,632224	-1,06004
-3,37099	-4,33542	-3,21028	-4,50163	-3,60884	-4,07579	-2,05745	-2,60884	-2,27123	-1,78637	-1,69895	-1,95822	3	3	3	38,9	38,9	38,9	13,81	0	6,1497	52960000	3				Q9GZT8	Q9GZT8	NIF3L1	NIF3-like protein 1	0,983864	-1,18379	-1,78966
-4,30612	-3,67782	-3,43067	-3,17165	-3,35576	-2,29427	-3,53106	-3,98259	-3,04673	-2,93754	-2,92059	-4,06926	3	3	3	6,4	6,4	6,4	66,726	0	7,9063	48286000	10				Q9H008	Q9H008	LHPP	Phospholysine phosphohistidine inorganic pyrophosphate phosphatase	0,248982	-0,3471	-0,597183
-3,88061	-1,4316	-3,97076	-0,155895	0,263971	0,518148	0,671247	1,25009	1,21669	0,652979	0,771048	0,0361195	3	3	3	10,5	10,5	10,5	30,338	0	17,236	501900000	59				Q9H074	Q9H074	PAIP1	Polyadenylate-binding protein-interacting protein 1	0,7564	-0,688071	-1,45909
-4,0666	-2,8541	-2,50132	-2,32271	-2,78467	-2,93007	-2,14874	-1,92904	-1,89074	-2,06344	-2,22598	-1,95363	3	3	3	7,9	7,9	7,9	39,869	0	6,4221	88516000	23				Q9H0D6	Q9H0D6	XRN2	5-3 exoribonuclease 2	0,257048	0,363432	0,613429
-3,58876	-3,79576	-4,32811	-2,49455	-3,00039	-2,39677	-2,34841	-3,83524	-2,1991	-2,0434	-1,69228	-1,84814	3	3	3	43,8	43,8	43,8	10,378	0	4,4214	67880000	6				Q9H0U4;Q92928;P62820;P51153;Q92930;P61006;P59190	Q9H0U4;Q92928;P62820	RAB1B;RAB1C;RAB1A	Ras-related protein Rab-1B;Putative Ras-related protein Rab-1C;Ras-related protein Rab-1A	1,08555	-1,64923	-1,9323
-3,18922	-3,59767	-3,49922	-4,23181	-3,72528	-2,93041	-3,25495	-2,49078	-2,7115	-3,00333	-2,78405	-2,60453	4	4	3	7,8	7,8	6,4	97,717	0	25,25	49665000	20				Q9H0W9	Q9H0W9	C11orf54	Ester hydrolase C11orf54	0,929678	-0,525377	-1,71253
-3,80323	-4,70887	-3,5103	-2,55018	-2,75262	-2,11139	-2,33048	-2,34417	-2,23456	-1,69975	-1,66784	-1,79574	4	4	3	11	11	9,3	48,162	0	41,222	95466000	13				Q9H1E3	Q9H1E3	NUCKS1	Nuclear ubiquitous casein and cyclin-dependent kinase substrate 1	1,10107	-1,88994	-1,95387
-4,69728	-3,54062	-4,33889	-4,59628	-4,26982	-3,53892	-4,07792	-3,26319	-4,34075	-1,79127	-2,3501	-2,3187	2	2	2	8,5	8,5	8,5	35,144	0	5,2612	50360000	9				Q9H299	Q9H299	SH3BGRL3	SH3 domain-binding glutamic acid-rich-like protein 3	0,23277	-0,441151	-0,564123
-4,20142	-4,36714	-2,34377	-4,01843	-4,63309	-2,34685	-2,38823	-1,23826	-2,27034	-1,84256	-1,78541	-2,00606	2	2	2	12,2	12,2	12,2	17,417	0	4,6504	80058000	8				Q9H2H8	Q9H2H8	PPIL3	Peptidyl-prolyl cis-trans isomerase-like 3	0,334103	-0,542374	-0,762554
-3,31072	-2,64279	-3,6396	-3,89183	-3,58522	-4,89299	-2,65557	-2,49926	-2,47474	-2,34216	-2,17565	-2,23128	2	2	2	7,3	7,3	7,3	29,04	0,0050477	2,3071	40709000	4				Q9H2U2	Q9H2U2	PPA2	Inorganic pyrophosphatase 2, mitochondrial	4,66003	-1,235	-7,44897	+	Normoxia_Hypoxia
-3,92955	-0,0172501	-2,79259	-0,529978	-0,724667	-0,0546932	-1,02972	-1,1253	-1,06764	-1,27413	-1,11665	-0,67049	5	5	2	34,5	34,5	12,3	19,794	0	11,451	319570000	21				Q9H3K6	Q9H3K6	BOLA2	BolA-like protein 2	0,272908	-0,920734	-0,644995
-3,67328	-3,44748	-4,80138	-4,25906	-3,82111	-3,72733	-0,382439	-0,0303078	-0,218159	-0,487314	0	-0,192402	2	2	2	16,6	16,6	16,6	16,32	0	7,9264	327210000	38				Q9H4A4	Q9H4A4	RNPEP	Aminopeptidase B	2,26008	-0,929276	-3,52479	+	Normoxia_Hypoxia
-4,17894	-3,51059	-3,24632	-2,80158	-3,41505	-3,19679	-2,60556	-3,6012	-2,43545	-3,52649	-2,53157	-2,31721	2	2	2	20,7	20,7	20,7	19,81	0	17,067	51283000	18				Q9H4D0	Q9H4D0	CLSTN2	Calsyntenin-2	0,334548	-0,358445	-0,763386
-3,15593	-3,86423	-3,71507	-3,48462	-2,92253	-3,72906	-2,63893	-2,69493	-2,82594	-2,41057	-2,35751	-4,54356	2	2	2	20,7	20,7	20,7	17,42	0	4,2252	46665000	6				Q9H4M9	Q9H4M9	EHD1	EH domain-containing protein 1	2,30496	-1,57389	-3,58685	+	Normoxia_Hypoxia
-4,88766	-1,93482	-3,30244	-2,15454	-3,92947	-5,67009	0,170238	0,241825	0,111282	0,144142	-0,158195	0,0643024	2	2	2	18,2	18,2	18,2	16,368	0	13,998	259030000	32				Q9H773	Q9H773	DCTPP1	dCTP pyrophosphatase 1	0,139096	-0,590858	-0,360536
-4,59371	-3,64329	-2,41707	-4,4468	-4,22422	-4,38623	-2,48845	-3,02997	-3,12925	-3,66204	-2,50369	-2,52401	2	2	2	21,6	21,6	21,6	22,629	0	29,735	29873000	10				Q9H910	Q9H910	HN1L	Hematological and neurological expressed 1-like protein	0,3692	-0,721028	-0,827303
-3,58138	-3,47109	-2,32809	-2,47369	-3,50138	-2,78891	-4,11215	-2,24279	-2,44222	-1,15645	-2,05138	-1,94433	2	2	2	7,8	7,8	7,8	35,611	0	3,8988	122430000	26				Q9H993	Q9H993	ARMT1	Protein-glutamate O-methyltransferase	0,497552	-1,55681	-1,05095
-0,704195	-0,194054	0,0520306	-0,252655	-3,87607	0,0145168	-0,723318	-0,987362	-2,60436	-5,14422	-3,06967	-2,91712	2	2	2	3,3	3,3	3,3	98,828	0,0049834	2,1566	320970000	13				Q9HB71	Q9HB71	CACYBP	Calcyclin-binding protein	1,01614	-1,20095	-1,8352
-4,12605	-0,209618	-3,04663	-1,69816	-2,21251	-2,11752	-4,88859	-2,6462	-2,42443	-2,46526	-2,542	-2,63358	2	2	2	4,9	4,9	4,9	54,972	0	5,4408	50213000	9				Q9HC38	Q9HC38	GLOD4	Glyoxalase domain-containing protein 4	0,560654	-0,39501	-1,15483
-1,06395	-0,464214	-3,99085	-0,426798	-0,466749	-0,0908337	0,236433	0,367441	0,41399	0,568701	0,659502	1,00376	3	2	2	18,5	13,6	13,6	27,228	0	6,1123	341190000	25				Q9HC84;Q02817	Q9HC84	MUC5B	Mucin-5B	2,08275	-2,3568	-3,2817	+	Normoxia_Hypoxia
-3,56848	-1,75959	-3,25946	-2,78523	-4,44241	-1,59253	-1,50855	-1,47997	-0,972078	-0,743799	-1,22721	-0,938547	2	2	2	27,1	27,1	27,1	10,403	0	6,7021	157340000	31				Q9HCU4	Q9HCU4	CELSR2	Cadherin EGF LAG seven-pass G-type receptor 2	0,1239	-0,284757	-0,325111
-2,51518	-0,664415	-3,90226	-3,01833	-2,84345	-2,67027	-2,71336	-2,39489	-2,76319	-3,70758	-2,52245	-2,63171	2	2	2	25,4	25,4	25,4	15,33	0,0012034	3,1466	55292000	3				Q9HCY8	Q9HCY8	S100A14	Protein S100-A14	0,0276319	0,0734205	0,0793018
-0,875128	-0,680485	-0,723362	0,0196781	0,0285931	0,0949116	-1,08061	-1,50817	-1,7027	-0,826359	-0,995232	-1,16174	2	2	2	13,9	13,9	13,9	20,14	0	36,455	252720000	41				Q9NNW7	Q9NNW7	TXNRD2	Thioredoxin reductase 2, mitochondrial	0,0825521	0,168648	0,224498
-3,34216	-4,18145	-3,81899	-1,9631	-1,86425	-1,81218	-2,31752	-3,33187	-2,21946	-1,66357	-1,68536	-1,58571	2	2	2	24,5	24,5	24,5	16,55	0	5,602	193550000	23				Q9NP79	Q9NP79	VTA1	Vacuolar protein sorting-associated protein VTA1 homolog	0,633849	-0,628095	-1,27142
-3,71775	-4,29329	-2,31174	-4,57483	-4,00869	-3,65721	-2,45904	-3,33976	-2,8729	-3,69548	-4,80952	-3,86061	2	2	2	4,7	4,7	4,7	45,674	0,0012048	3,1566	15310000	2				Q9NP84	Q9NP84	TNFRSF12A	Tumor necrosis factor receptor superfamily member 12A	0,00799674	-0,0146888	-0,0234466
-3,29105	-3,95582	-3,51467	-4,05046	-3,68326	-3,72617	-4,17759	-2,54529	-2,36038	-3,74903	-3,69038	-3,41813	2	2	2	5,2	5,2	5,2	64,369	0	12,033	14307000	6				Q9NP97;Q8TF09	Q9NP97;Q8TF09	DYNLRB1;DYNLRB2	Dynein light chain roadblock-type 1;Dynein light chain roadblock-type 2	1,60647	-1,44455	-2,63968	+	Normoxia_Hypoxia
-3,89675	-1,33153	-1,77046	-1,67852	-1,6701	-3,7006	-2,95234	-1,23618	-0,916599	-4,33374	-2,94847	-3,1923	2	2	2	7,9	7,9	7,9	25,19	0	4,1896	79698000	10				Q9NPH2	Q9NPH2	ISYNA1	Inositol-3-phosphate synthase 1	1,11553	-0,963543	-1,97393
-4,30925	-3,07556	-3,32334	-1,88722	-3,56897	-2,60962	-2,37669	-0,51683	-1,94377	-2,12352	-1,96397	-2,0671	3	2	2	5,9	4,1	4,1	69,147	0,0011933	3,0194	98342000	2				Q9NQG5;Q96P16	Q9NQG5	RPRD1B	Regulation of nuclear pre-mRNA domain-containing protein 1B	0,212853	-0,262774	-0,522713
-0,145472	-1,08484	-2,50297	-0,362274	-0,194557	-0,547581	0,642683	0,0320225	0,402842	-1,52064	-1,81596	-1,78031	2	2	2	11,9	11,9	11,9	32,461	0	8,2285	309790000	41				Q9NQP4	Q9NQP4	PFDN4	Prefoldin subunit 4	0,702845	-0,743382	-1,3781
-3,135	-2,15493	-2,91352	-2,04022	-2,04013	-3,22456	-2,10663	-1,25186	-1,39051	-1,07906	-0,16501	-1,01111	2	2	2	12,6	12,6	12,6	22,168	0,0050992	2,4013	172580000	12				Q9NQR4	Q9NQR4	NIT2	Omega-amidase NIT2	0,0159856	-0,0336951	-0,0464566
-3,8047	-3,34989	-3,50417	-3,58723	-1,20435	-1,0192	0,356983	-0,0732918	0,237371	-0,0934715	-0,889647	-0,755756	2	2	2	13,2	13,2	13,2	23,787	0	9,0633	198720000	14				Q9NQW7	Q9NQW7	XPNPEP1	Xaa-Pro aminopeptidase 1	0,352485	-0,16162	-0,796689
-0,921902	0,229769	-0,654938	0,876381	1,08122	1,2974	1,83344	1,46452	1,83344	1,9859	1,93611	1,62218	2	2	2	22,5	22,5	22,5	11,53	0	25,52	1282800000	62				Q9NR30	Q9NR30	DDX21	Nucleolar RNA helicase 2	0,464736	-0,754805	-0,995489
-2,21213	-1,39905	-3,78127	-2,31147	-2,00078	-2,27831	-3,92593	-2,0279	-4,21626	-1,60736	-1,84084	-1,88382	2	2	2	13,1	13,1	13,1	28,17	0	12,598	71037000	19				Q9NR45	Q9NR45	NANS	Sialic acid synthase	1,21975	-2,17985	-2,11737
-3,54842	-4,74953	-2,1124	-1,6999	-2,20773	-2,18688	-1,06284	-1,08974	-1,20064	-0,74441	-0,925072	-0,699112	2	2	2	11	11	11	36,926	0	73,034	145770000	46				Q9NRN5	Q9NRN5	OLFML3	Olfactomedin-like protein 3	0,985161	1,78016	1,79149
-3,71813	-3,25935	-3,39988	-0,0653801	-0,358793	-0,504326	0,331028	0,60907	-0,115139	0,390345	0,213732	0,533733	7	5	2	23,6	17,6	7,3	49,229	0	58,714	364040000	61				Q9UMX0;Q9NRR5;Q9UHD9	Q9UMX0;Q9NRR5	UBQLN1;UBQLN4	Ubiquilin-1;Ubiquilin-4	0,700554	-0,797572	-1,3746
-2,83162	-3,44977	-2,95192	-2,74803	-2,67188	-2,89957	-3,05314	-2,42539	-2,44068	-2,3872	-2,8525	-2,94485	2	2	2	14,5	14,5	14,5	18,898	0	4,0332	75715000	25				Q9NRX4	Q9NRX4	PHPT1	14 kDa phosphohistidine phosphatase	0,386444	-0,897918	-0,858486
-2,92007	-1,60299	-3,01573	-1,02127	-0,908875	-0,912075	-2,31534	-0,476871	-0,343201	-0,732706	-0,95339	-0,590378	2	2	2	25,6	25,6	25,6	10,112	0	6,2767	177140000	28				Q9NTK5	Q9NTK5	OLA1	Obg-like ATPase 1	0,432431	-0,606489	-0,939809
-4,80267	-3,29688	-4,30808	-2,21722	-2,46636	-3,39048	-2,2941	-2,38328	-3,79469	-2,00862	-2,018	-1,7561	2	2	2	18,7	18,7	18,7	17,143	0	4,7287	84070000	25				Q9NUQ9;Q9H0Q0	Q9NUQ9	FAM49B	Protein FAM49B	0,040781	0,104312	0,115452
-3,51691	-3,40582	-3,90589	-3,76907	-5,04918	-4,16269	0,344553	-0,0391903	-0,174839	-0,319733	-0,248081	-0,0355244	15	2	2	55,7	12,1	12,1	36,735	0,00062228	3,5629	223460000	19				Q9NWH9	Q9NWH9	SLTM	SAFB-like transcription modulator	0,037529	-0,0756404	-0,1066
-3,44931	-3,09843	-3,79627	-4,69833	-3,27873	-0,968769	-4,45215	-3,63828	-3,97669	-2,95188	-4,3062	-3,23257	2	2	2	9	9	9	36,249	0	8,8885	23657000	4				Q9NWV4	Q9NWV4	C1orf123	UPF0587 protein C1orf123	0,0905548	-0,324361	-0,244493
-3,71708	-3,33038	-3,15194	-2,20268	-3,24112	-3,31645	-4,31798	-2,92986	-3,33402	-2,99899	-3,87803	-3,10988	2	2	2	7,7	7,7	7,7	39,75	0	6,4083	31423000	9				Q9NY33	Q9NY33	DPP3	Dipeptidyl peptidase 3	0,626485	-0,35999	-1,25986
-3,18826	-3,34452	-4,86858	-1,85831	-3,13666	-3,58018	-2,64729	-3,02751	-2,28924	-1,43736	-3,11107	-1,88666	2	2	2	18,1	18,1	18,1	14,395	0	11,042	52808000	17				Q9NYL9	Q9NYL9	TMOD3	Tropomodulin-3	0,0264245	-0,0967492	-0,0759339
-3,59213	-3,57871	-3,46387	-1,11893	-2,18476	-2,0451	-4,18485	-1,55417	-2,51768	-1,47005	-1,51074	-1,47211	2	2	2	6,8	6,8	6,8	35,54	0	4,5956	112660000	9				Q9NZB2	Q9NZB2	FAM120A	Constitutive coactivator of PPAR-gamma-like protein 1	0,161023	-0,265606	-0,41035
-2,86329	-3,00257	-3,43	-2,69151	-3,72386	-3,77345	-3,39948	-3,00064	-3,10096	-2,83238	-2,76016	-2,73416	2	2	2	2,3	2,3	2,3	101,11	0	5,8638	30835000	6				Q9NZL9	Q9NZL9	MAT2B	Methionine adenosyltransferase 2 subunit beta	0,707777	0,882774	1,38562
-4,4838	-3,93668	-4,19808	-1,4194	-3,69697	-4,26251	-1,19748	-0,827475	-0,779266	-0,274513	-1,12408	-0,463398	2	2	2	28,6	28,6	28,6	16,735	0	20,537	221710000	82				Q9NZM1	Q9NZM1	MYOF	Myoferlin	0,238279	0,541236	0,575419
-3,90246	-3,46308	-3,88019	-0,933241	-2,66582	-2,66207	-2,20203	-2,48718	-2,37543	-2,2291	-2,4053	-2,75642	2	2	2	12,5	12,5	12,5	20,987	0	9,0025	75299000	16				Q9NZT1	Q9NZT1	CALML5	Calmodulin-like protein 5	1,00291	-1,67785	-1,81657
-4,2737	-0,683086	-3,59308	-3,54761	-1,01644	-0,928616	-0,866514	-0,36017	-0,724934	-0,507439	-0,569944	-0,587547	2	2	2	33,7	33,7	33,7	9,7251	0	5,4591	224790000	51				Q9P0L0	Q9P0L0	VAPA	Vesicle-associated membrane protein-associated protein A	1,08059	-0,566968	-1,9254
-5,58747	-3,87061	-3,74728	-2,2172	-3,15675	-2,64931	-1,39177	-1,40617	-1,15224	-1,65133	-1,13289	-1,06529	2	2	2	24,3	24,3	24,3	12,784	0	8,6461	190750000	33				Q9P0M4	Q9P0M4	IL17C	Interleukin-17C	0,855829	-0,946391	-1,60593
1,39945	1,4667	2,02964	2,73098	2,42845	1,80001	2,40446	3,39638	2,91523	1,97378	2,90708	2,53624	15	2	2	35,5	9	9	42,051	0	17,821	2811300000	76				Q9P1F3	Q9P1F3	ABRACL	Costars family protein ABRACL	1,13179	-1,68724	-1,99642
-3,75187	-2,91923	-2,84119	-3,15387	-3,15683	-4,28184	-4,56658	-2,08032	-3,20994	-2,96865	-3,49075	-2,82471	2	2	2	12,2	12,2	12,2	25,569	0	7,0115	61549000	14				Q9P258	Q9P258	RCC2	Protein RCC2	0,920844	-1,84663	-1,69988
-2,91161	-2,16719	-4,2662	-1,44036	-1,75129	-1,48164	-4,48141	-3,42945	-3,93448	-3,15785	-3,22081	-1,68631	2	2	2	11,6	11,6	11,6	25,007	0,001773	2,9235	91590000	13				Q9P287	Q9P287	BCCIP	BRCA2 and CDKN1A-interacting protein	0,0101602	0,011845	0,0297179
-4,04108	-1,93662	-3,16577	-2,82833	-3,14259	-3,5683	-3,16517	-3,70272	-2,84263	-2,63412	-3,67859	-2,9285	2	2	2	7,1	7,1	7,1	50,195	0	15,201	50486000	23				Q9P2B2	Q9P2B2	PTGFRN	Prostaglandin F2 receptor negative regulator	0,686269	-0,890735	-1,35273
-3,2523	-1,09507	-3,98023	-3,44118	-3,06684	-1,53304	-1,86159	-2,09143	-1,76965	1,91133	1,53545	1,29986	2	2	2	6,3	6,3	6,3	55,01	0	10,742	311420000	11				Q9P2E9	Q9P2E9	RRBP1	Ribosome-binding protein 1	1,30421	-1,7051	-2,23246	+	Normoxia_Hypoxia
-3,96558	-3,9453	-3,76502	-2,33831	-2,39409	-3,80107	-3,63886	-4,10874	-2,88167	-1,32104	-3,29775	-2,01631	2	2	2	7,7	7,7	7,7	27,744	0,00063091	3,7117	60191000	5				Q9UBR2	Q9UBR2	CTSZ	Cathepsin Z	0,89689	-1,85273	-1,66543
-3,99048	-2,27857	-3,30635	-5,18262	-4,20431	-1,61892	-5,07242	-3,75265	-3,68851	-1,83417	-1,92354	-1,81186	2	2	2	14,6	14,6	14,6	29,107	0	10,07	39597000	6				Q9UBX7	Q9UBX7	KLK11	Kallikrein-11;Kallikrein-11 inactive chain 1;Kallikrein-11 inactive chain 2	0,160945	0,763583	0,410176
-4,24329	-3,40136	-3,38559	-3,91371	-3,50776	-4,06298	-1,76778	-4,19932	-3,08158	-1,59094	-1,9597	-1,69026	2	2	2	14,5	14,5	14,5	44,739	0	14,732	70086000	31				Q9UHD1	Q9UHD1	CHORDC1	Cysteine and histidine-rich domain-containing protein 1	1,17649	-1,268	-2,05805
-4,1016	-3,74104	-3,02602	0,923632	0,121405	1,68358	-0,281231	0,511568	0,266207	0,629911	0,244688	0,218792	2	2	2	2,6	2,6	2,6	30,84	0,0050505	2,3092	671870000	12				Q9UHL4	Q9UHL4	DPP7	Dipeptidyl peptidase 2	0,943581	-0,520004	-1,7324
-4,10411	-4,17493	-4,13389	-3,16539	-3,94419	-4,79271	-3,1549	-2,92371	-2,63722	-3,51489	-4,16082	-4,53205	2	2	2	3,2	3,2	3,2	88,38	0,0075472	1,9184	18557000	2				Q9UHV9	Q9UHV9	PFDN2	Prefoldin subunit 2	0,675128	-0,929096	-1,33558
-1,64009	-0,486305	-4,02299	-3,53147	-1,5285	0,0268993	-4,29732	-1,90492	-4,2566	-1,76671	-1,8102	-2,00773	2	2	2	36,5	36,5	36,5	6,9151	0	17,551	105010000	17				Q9UHX1	Q9UHX1	PUF60	Poly(U)-binding-splicing factor PUF60	0,202693	-0,390195	-0,501232
-3,58624	-2,3116	-4,06502	-2,97929	-2,71162	-3,80274	-3,11816	-3,48013	-3,27466	-3,23123	-3,35661	-3,23397	2	2	2	0,8	0,8	0,8	304,1	0,0050083	2,2064	22031000	7				Q9UHY7	Q9UHY7	ENOPH1	Enolase-phosphatase E1	0,106038	-0,289949	-0,282446
-3,42217	-4,58194	-4,14001	-2,62818	-4,17552	-5,07768	-0,852135	-0,601879	-4,09516	-0,989155	-1,09786	-0,694433	2	2	2	28,6	28,6	28,6	12,473	0	57,629	161960000	13				Q9UJ70	Q9UJ70	NAGK	N-acetyl-D-glucosamine kinase	0,655155	-1,17055	-1,30467
-0,988176	-0,175688	-0,571228	0,551088	0,647999	0,74283	1,60751	1,61614	1,68433	1,47965	1,51146	1,82805	2	2	2	34,6	34,6	34,6	9,0714	0	51,345	916660000	91				Q9UJU6	Q9UJU6	DBNL	Drebrin-like protein	1,0143	0,671852	1,83262
-4,84562	0,586203	-1,03201	-0,794971	-1,4945	-1,42263	-3,56624	-4,54809	-4,04723	-1,36096	-1,3211	-1,24556	2	2	2	71,1	71,1	71,1	7,8547	0	41,875	70978000	21				Q9UK76	Q9UK76	HN1	Hematological and neurological expressed 1 protein;Hematological and neurological expressed 1 protein, N-terminally processed	0,00901012	-0,00897153	-0,0263878
-3,50514	-4,36791	-3,76819	-3,97934	-3,26322	-2,7885	-1,8232	-1,9039	-1,75221	-2,46687	-2,30741	-2,52779	2	2	2	6,6	6,6	6,6	52,025	0	31,315	88250000	24				Q9UKK9	Q9UKK9	NUDT5	ADP-sugar pyrophosphatase	0,774005	-0,762624	-1,4854
-3,27571	-3,67157	-4,18973	-3,69409	-2,65019	-3,72059	-2,63825	-2,34298	-2,60525	-2,00393	-2,12873	-2,26886	2	2	2	5,1	5,1	5,1	53,29	0,00061805	3,4482	40763000	3				Q9UKM7	Q9UKM7	MAN1B1	Endoplasmic reticulum mannosyl-oligosaccharide 1,2-alpha-mannosidase	0,936317	1,07373	1,72203
-4,26266	-3,88496	-4,3577	-2,01368	-1,88476	-2,78218	-1,46797	-3,92852	-1,35335	-1,16031	-3,60977	-1,09554	2	2	2	7,4	7,4	7,4	59,209	0	22,653	97174000	21				Q9UKY7	Q9UKY7	CDV3	Protein CDV3 homolog	1,18025	-1,77449	-2,06321
-3,66076	-3,88685	-3,35786	-2,87862	-4,50772	-1,90509	-2,98798	-2,59529	-2,88779	-2,91868	-3,81207	-4,1692	2	2	2	3,2	3,2	3,2	71,428	0	5,9132	29326000	3				Q9UL46	Q9UL46	PSME2	Proteasome activator complex subunit 2	1,12197	-1,15395	-1,98284
2,2052	2,75144	0,992777	1,18395	-0,195976	0,374222	0,62579	0,924614	0,688299	-0,421352	0,165081	0,212313	5	5	2	58,1	58,1	31	13,988	0	60,136	830090000	121				Q9ULA0	Q9ULA0	DNPEP	Aspartyl aminopeptidase	0,128765	-0,379137	-0,336537
-4,4226	-3,4448	-3,06784	-3,26772	-0,630384	-0,307362	-2,533	-2,32029	-2,23864	-3,01608	-3,71639	-2,15052	2	2	2	18,1	18,1	18,1	16,62	0,0050448	2,3046	98898000	12				Q9ULV4;Q6QEF8	Q9ULV4	CORO1C	Coronin-1C	0,0221236	0,060319	0,0638676
-3,81757	-3,11422	-4,59327	-0,111872	-3,2874	-1,61301	-0,736652	0,703283	0,609856	-4,20142	-3,367	0,733908	11	2	2	19,9	4,5	4,5	44,348	0	34,903	517600000	56				Q9ULZ3	Q9ULZ3	PYCARD	Apoptosis-associated speck-like protein containing a CARD	0,258032	0,771505	0,615403
-1,4428	-0,212246	-3,15824	-1,40401	-1,58206	-0,76556	-2,17118	-1,26801	-1,10036	-1,19524	-2,09897	-2,13982	2	2	2	5,1	5,1	5,1	61,206	0	18,06	134510000	17				Q9UMS4	Q9UMS4	PRPF19	Pre-mRNA-processing factor 19	0,382641	-0,920953	-0,851642
-2,79042	-2,49402	-3,0325	-2,8447	-2,50274	-4,06131	-2,48876	-2,60632	-2,30329	-1,51178	-2,45626	-2,41406	2	2	2	13,4	13,4	13,4	24,843	0	85,046	64896000	11				Q9UNP9	Q9UNP9	PPIE	Peptidyl-prolyl cis-trans isomerase E	0,938558	-0,974482	-1,72523
-4,19981	-4,28134	-4,27617	-3,52866	-4,31444	-3,16003	-4,8519	-2,97131	-3,66794	-1,68143	-4,16624	-1,55119	3	2	2	10,5	8,8	8,8	48,043	0,00061387	3,4037	40672000	5				Q9UNW1	Q9UNW1	MINPP1	Multiple inositol polyphosphate phosphatase 1	1,61768	1,05225	2,65472	+	Normoxia_Hypoxia
-3,32633	-3,80623	-4,80065	-4,18673	-3,45347	-4,05574	-4,70544	-3,58777	-4,41546	-3,3727	-3,49942	-3,6322	2	2	2	6,3	6,3	6,3	56,527	0	14,684	12345000	13				Q9UNZ2	Q9UNZ2	NSFL1C	NSFL1 cofactor p47	0,863855	-0,758017	-1,61761
-3,30069	-3,64794	-4,16783	-3,15816	-3,36241	-4,64902	-3,42786	-2,86013	-4,04136	-1,88664	-2,4445	-1,61892	2	2	2	15,2	15,2	15,2	23,39	0	7,0296	30773000	8				Q9UQ80	Q9UQ80	PA2G4	Proliferation-associated protein 2G4	0,380923	-1,17136	-0,848544
-3,93297	-2,92878	-3,36048	-0,478506	-4,16169	-4,31856	0,257452	0,108887	0,557465	0,143854	-0,179329	-0,13233	2	2	2	15	15	15	25,582	0	8,5293	346810000	38				Q9Y224	Q9Y224	C14orf166	UPF0568 protein C14orf166	0,0598985	-0,118339	-0,166389
-4,44693	-2,64392	-2,97207	-3,77634	-2,53567	-4,11227	-2,90103	-2,92521	-3,14879	-2,60254	-2,33138	-2,76113	2	2	2	4,7	4,7	4,7	47,863	0	6,8229	32900000	7				Q9Y237	Q9Y237	PIN4	Peptidyl-prolyl cis-trans isomerase NIMA-interacting 4	0,020857	-0,0374032	-0,0602933
-4,08855	-2,02698	-1,2332	-0,0796852	-0,400974	-1,14371	0,703739	0,653395	0,663008	0,707943	0,665289	1,08202	4	4	2	39,3	39,3	14,6	10,35	0	13,877	470240000	45				Q9Y262	Q9Y262	EIF3L	Eukaryotic translation initiation factor 3 subunit L	0,990079	-0,537654	-1,79845
-3,38562	-3,75763	-4,4447	-2,34128	-3,16509	-3,52179	-1,914	-2,09409	-1,85714	-1,61781	-3,82167	-1,93697	2	2	2	5,9	5,9	5,9	41,937	0	4,9387	45191000	10				Q9Y265	Q9Y265	RUVBL1	RuvB-like 1	0,0846534	-0,1302	-0,229774
-3,68473	-3,43768	-4,10988	-2,14539	-2,39927	-4,31505	-1,96994	-1,77478	-0,940662	-1,98459	-1,96897	-1,91574	2	2	2	20,3	20,3	20,3	16,941	0	5,2784	92192000	10				Q9Y266	Q9Y266	NUDC	Nuclear migration protein nudC	0,433215	-1,01326	-0,941175
-3,21277	-3,49815	-2,93869	-3,44341	-3,94572	-4,24738	-1,07791	-3,74923	-5,01358	-1,03182	-1,22066	-1,0075	2	2	2	12,1	12,1	12,1	35,548	0	18,135	119220000	13				Q9Y281	Q9Y281	CFL2	Cofilin-2	0,0490284	0,0973374	0,137653
-4,13751	-2,06212	-4,24428	-3,51693	-4,70492	-4,27232	-2,90753	-2,34086	-2,43114	-2,63565	-2,57815	-2,40294	2	2	2	14,7	14,7	14,7	21,639	0	9,4784	33042000	5				Q9Y287	Q9Y287	ITM2B	Integral membrane protein 2B;BRI2, membrane form;BRI2 intracellular domain;BRI2C, soluble form;Bri23 peptide	0,687999	-1,37189	-1,35538
-4,02455	-2,30677	-3,18775	-2,32193	-2,06085	-1,76251	-1,69641	-1,67563	-1,73605	-1,75937	-1,76105	-2,08832	2	2	2	13,5	13,5	13,5	25,098	0	10,66	67734000	12				Q9Y2A7	Q9Y2A7	NCKAP1	Nck-associated protein 1	0,406682	0,399726	0,894591
-2,67464	-2,80865	-3,22815	-4,40704	-3,96887	-3,68001	-3,97032	-3,59398	-3,59594	-2,77898	-3,30256	-2,61862	2	2	2	36,4	36,4	36,4	11,25	0	21,401	20630000	25				Q9Y2B0	Q9Y2B0	CNPY2	Protein canopy homolog 2	3,24474	-0,791229	-4,96099	+	Normoxia_Hypoxia
-3,40513	-4,02189	-3,3244	-2,38787	-2,90062	-2,75522	-4,01671	-1,31414	-2,18409	-2,15919	-2,09122	-1,8438	2	2	2	4,4	4,4	4,4	53,524	0	9,619	65396000	5				Q9Y2V2	Q9Y2V2	CARHSP1	Calcium-regulated heat stable protein 1	0,0186292	-0,0665088	-0,0539835
-1,24205	-0,336697	-3,09427	-1,24869	-0,550518	-0,753241	-4,39722	-3,11006	-3,22176	-2,30738	-2,87175	-3,14165	2	2	2	4	4	4	87,343	0	7,3469	104900000	27				Q9Y365	Q9Y365	STARD10	PCTP-like protein	0,719541	-0,832079	-1,40351
-4,5718	-4,89371	-2,32637	-2,0474	-4,72603	-1,46669	-3,13437	-3,01408	-2,94146	-3,13929	-4,65739	-4,39115	2	2	2	1,9	1,9	1,9	117,15	0	40,298	43894000	3				Q9Y376	Q9Y376	CAB39	Calcium-binding protein 39	0,200898	-0,185005	-0,49741
-3,26654	-4,04328	-2,92231	-2,15623	-4,29322	-3,19691	-1,27508	-2,03761	-1,85176	-1,44243	-1,33397	-1,38019	2	2	2	1,2	1,2	1,2	121,89	0	5,9898	121600000	11				Q9Y3A5	Q9Y3A5	SBDS	Ribosome maturation protein SBDS	0,182067	-0,290592	-0,45683
-2,3523	-4,24855	-3,66232	-3,49087	-3,45429	-3,95242	-1,52662	-2,12413	-1,17097	-3,2395	-4,60484	-1,63963	2	2	2	6,9	6,9	6,9	37,551	0	8,5846	127400000	24				Q9Y3C6	Q9Y3C6	PPIL1	Peptidyl-prolyl cis-trans isomerase-like 1	0,918098	-1,06233	-1,69594
-4,23136	-4,06736	-3,45744	-2,83792	-2,81404	-2,1459	-1,37794	-1,42663	-1,43715	-0,849482	-0,846535	-0,929436	2	2	2	16,9	16,9	16,9	16,648	0	22,891	129860000	25				Q9Y3E1	Q9Y3E1	HDGFRP3	Hepatoma-derived growth factor-related protein 3	0,830144	-1,26079	-1,56839
-5,14959	-2,86157	-3,169	-4,55881	-3,864	-3,51677	-0,868708	-0,069418	-0,0893688	-0,0348988	0,0528336	0,113054	2	2	2	35,4	35,4	35,4	15,892	0	4,8183	184250000	25				Q9Y3E7	Q9Y3E7	CHMP3	Charged multivesicular body protein 3	1,03907	-0,802479	-1,8674
-3,92015	-4,55531	-2,54283	-3,36082	-2,51461	-3,28722	-4,67693	-2,83319	-2,9083	-2,67211	-2,06896	-2,71812	2	2	2	9	9	9	25,073	0	4,5547	41875000	9				Q9Y3F4	Q9Y3F4	STRAP	Serine-threonine kinase receptor-associated protein	0,796211	-0,695806	-1,51839
-4,1908	-4,37352	-3,19394	-2,1783	-3,66643	-2,87197	-2,65773	-2,33681	-2,34717	-2,05554	-1,9806	-2,17231	2	2	2	8,6	8,6	8,6	38,438	0	6,4652	88154000	14				Q9Y490	Q9Y490	TLN1	Talin-1	0,14084	-0,518814	-0,364553
-3,50954	-1,3071	-3,46486	-1,00665	-0,981644	-1,14393	-1,04428	-1,60245	-1,51765	-1,32446	-1,66465	-3,22043	2	2	2	25,7	25,7	25,7	16,297	0	12,117	190890000	23				Q9Y4K0	Q9Y4K0	LOXL2	Lysyl oxidase homolog 2	0,294712	-0,597764	-0,687618
-3,0254	-4,00298	-2,85594	-3,37155	-3,14651	-3,81401	-3,42222	-4,66087	-4,00087	-1,41096	-1,39581	-1,79723	2	2	2	4,6	4,6	4,6	80,488	0,0051195	2,4362	25535000	4				Q9Y4L1;Q9BXT5	Q9Y4L1	HYOU1	Hypoxia up-regulated protein 1	0,287944	-0,479034	-0,674482
-4,57133	-3,49843	-2,90864	-0,513474	0,500731	0,598415	0,244415	-0,566523	-0,276762	0,881678	0,789471	0,832895	3	3	1	4,7	4,7	1,3	76,93	0	8,3781	629370000	28				Q9Y4Y9	Q9Y4Y9	LSM5	U6 snRNA-associated Sm-like protein LSm5	0,53091	-0,481629	-1,10629
-3,58109	-1,56333	-2,88928	-1,79737	-1,25168	-1,8964	-3,29539	-4,48139	-4,06017	-1,68803	-1,44424	-1,89609	1	1	1	19,8	19,8	19,8	10,739	0	6,2244	134480000	21				Q9Y547	Q9Y547	HSPB11	Intraflagellar transport protein 25 homolog	0,412339	-0,517356	-0,904592
1,53991	2,30947	-3,61126	3,22587	-4,01071	-3,44572	2,08966	-3,78415	-4,08834	-3,38828	-2,84814	-2,77359	12	1	1	16,3	1,7	1,7	71,027	0	14,975	2349300000	27				Q9Y5B9	Q9Y5B9	SUPT16H	FACT complex subunit SPT16	0,793601	-0,926229	-1,51452
0,522278	-0,0944996	-0,152016	0,234251	0,467714	1,04338	0,789476	0,00242805	0,0255737	0,880613	0,577389	0,323824	4	4	1	34,4	34,4	7,8	14,728	0	29,823	587720000	44				Q9Y5J7	Q9Y5J7	TIMM9	Mitochondrial import inner membrane translocase subunit Tim9	1,66652	-1,10331	-2,72023	+	Normoxia_Hypoxia
5,02621	4,8313	5,16514	6,32013	6,1584	5,64983	5,7485	6,7058	6,44001	5,87334	6,1212	6,07836	27	27	1	80,3	80,3	4,5	41,792	0	323,31	32459000000	1251				Q9Y5S9	Q9Y5S9	RBM8A	RNA-binding protein 8A	0,645145	-0,620788	-1,28908
2,29216	1,64187	2,21863	3,48684	3,23191	2,57617	3,3947	4,55574	4,08284	3,85487	4,54965	4,03584	20	20	1	64,7	64,7	2,9	50,151	0	323,31	7349700000	706				Q9Y5Y6	Q9Y5Y6	ST14	Suppressor of tumorigenicity 14 protein	0,782993	-1,0635	-1,49878
-3,44831	-2,6639	-3,45273	-0,817623	-1,29115	-1,60551	-0,955429	0,478428	-0,246643	-0,543697	0,331318	-0,593872	21	6	1	55,7	17,3	2,7	49,83	0	62,615	343960000	65				Q9Y5Z4	Q9Y5Z4	HEBP2	Heme-binding protein 2	0,530882	-0,93614	-1,10625
-3,23081	1,37215	0,68495	0,0649662	-4,28434	-5,13975	-0,565893	-0,411898	-0,17646	-1,34294	-1,34361	-1,31506	3	3	1	35,3	35,3	23,5	15,328	0	44,077	296980000	36				Q9Y617	Q9Y617	PSAT1	Phosphoserine aminotransferase	0,017414	-0,0806344	-0,0505288
-3,90995	-4,37789	-6,63393	-2,92571	-2,90192	-5,42039	-4,39438	-5,30418	-5,11322	-5,42019	-5,59218	-3,54771	1	1	1	0,5	0,5	0,5	265,4	0,0023406	2,8055	9934200	2				Q9Y624	Q9Y624	F11R	Junctional adhesion molecule A	0,203684	-0,213184	-0,503339
-3,68868	-3,31037	-3,22427	-4,67215	-3,97857	-2,25728	2,49373	1,79143	2,26254	2,16467	2,10698	2,12992	18	18	1	61	61	5,3	36,788	0	86,865	1061100000	119				Q9Y678	Q9Y678	COPG1	Coatomer subunit gamma-1	0,107337	0,0893449	0,285589
-3,4576	-2,60095	-2,99612	-3,93068	-4,52493	-4,09631	-3,22514	-3,36767	-1,95481	-3,80352	-2,82169	-2,5257	3	1	1	35,3	23,5	23,5	15,388	0	18,381	45720000	27				Q9Y696;O15247;Q9NZA1;Q96NY7	Q9Y696	CLIC4	Chloride intracellular channel protein 4	0,00385919	-0,0120626	-0,0113682
-3,71406	-3,22518	-4,8319	-4,14879	-3,84553	-3,38651	-2,22215	-1,22351	-1,57745	-3,00024	-1,10077	-1,48381	20	2	1	64,7	6	3,1	50,135	0	21,826	121180000	17				Q9Y6E2	Q9Y6E2	BZW2	Basic leucine zipper and W2 domain-containing protein 2	1,37399	-1,05901	-2,32697	+	Normoxia_Hypoxia
-3,44265	-3,30821	-3,66572	-3,23054	-4,19784	-3,19962	-2,73143	-3,43182	-2,63876	-1,77051	-2,18252	-1,74779	1	1	1	20,9	20,9	20,9	9,9374	0	29,033	63709000	49				Q9Y6U3	Q9Y6U3	SCIN	Adseverin	1,31676	-1,17203	-2,24948	+	Normoxia_Hypoxia

## Sheet: Discovery_Basal-like
HS578_N1	HS578_N2	HS578_N3	HS578_H1	HS578_H2	HS578_H3	MB231_N1	MB231_N2	MB231_N3	MB231_H1	MB231_H2	MB231_H3	Peptides	Razor + unique peptides	Unique peptides	Sequence coverage [%]	Unique + razor sequence coverage [%]	Unique sequence coverage [%]	Mol. weight [kDa]	Q-value	Score	Intensity	MS/MS Count	Protein IDs	Majority protein IDs	Protein names	Gene names	-Log Student's T-test p-value Normoxia_Hypoxia	Student's T-test Difference Normoxia_Hypoxia	Student's T-test Test statistic Normoxia_Hypoxia	Student's T-test Significant Normoxia_Hypoxia	Student's T-test significant
7,91594	7,77504	6,59029	8,5224	8,7622	8,28291	-8,40244	-8,43143	-8,48127	-8,56593	-4,11981	-4,19707	160	160	160	62,4	62,4	62,4	343,67	0	323,31	36404000000	1791	P12111	P12111	Collagen alpha-3(VI) chain	COL6A3	0,159371	-1,95309	-0,406647
9,59561	9,63447	8,69451	9,53084	9,65743	9,47119	5,34904	4,66238	5,56492	5,0522	5,1436	4,35759	120	120	120	63,3	63,3	63,3	262,62	0	323,31	96661000000	2172	P02751	P02751	Fibronectin;Anastellin;Ugl-Y1;Ugl-Y2;Ugl-Y3	FN1	0,0116286	0,0480124	0,0339572
3,20566	3,58922	3,27175	2,59313	2,47055	2,24614	3,86976	3,71641	3,8837	3,89421	3,65637	3,35943	112	112	98	61,8	61,8	57,8	278,16	0	323,31	11679000000	1148	O75369	O75369	Filamin-B	FLNB	0,998922	0,552782	1,81094
4,85373	5,05017	4,85796	5,47067	5,39807	5,3176	3,55682	3,46144	3,48042	3,62475	3,5062	3,29644	110	99	98	57,8	55	55	280,74	0	323,31	18778000000	1416	P21333	P21333	Filamin-A	FLNA	0,165305	-0,225529	-0,419909
3,15592	3,32244	3,27159	3,56602	3,34032	3,5895	3,3777	3,56463	3,44261	3,30498	3,35713	3,24714	98	98	95	28,8	28,8	27,8	531,78	0	323,31	5202500000	712	Q15149	Q15149	Plectin	PLEC	0,225973	-0,0450315	-0,550092
1,00108	1,02304	1,00393	0,304901	1,11791	1,00931	2,0156	2,23512	2,03163	2,14496	1,40423	1,2594	88	88	88	56,6	56,6	56,6	273,42	0	323,31	5361800000	726	P49327	P49327	Fatty acid synthase;[Acyl-carrier-protein] S-acetyltransferase;[Acyl-carrier-protein] S-malonyltransferase;3-oxoacyl-[acyl-carrier-protein] synthase;3-oxoacyl-[acyl-carrier-protein] reductase;3-hydroxyacyl-[acyl-carrier-protein] dehydratase;Enoyl-[acyl-carrier-protein] reductase;Oleoyl-[acyl-carrier-protein] hydrolase	FASN	0,466739	0,344949	0,998905
9,2982	8,72272	8,96222	8,96025	9,38255	8,90697	-2,84556	-3,79557	-5,47072	-6,80111	-6,24981	-3,53406	86	86	85	82,1	82,1	82,1	129,31	0	323,31	70552000000	1356	P08123	P08123	Collagen alpha-2(I) chain	COL1A2	0,0569961	0,701084	0,158773
1,66339	1,5618	1,32434	2,33426	2,40623	2,48877	2,8099	2,76605	2,78713	2,75014	2,36789	2,31276	73	73	72	55,3	55,3	54,8	189,25	0	323,31	5455500000	671	P46940;Q86VI3	P46940	Ras GTPase-activating-like protein IQGAP1	IQGAP1	0,459165	-0,291241	-0,985967
3,0131	3,06017	3,00099	2,55335	2,53212	2,58818	3,01733	2,87382	3,2758	3,25769	3,11168	3,36106	71	71	71	39,8	39,8	39,8	284,54	0	323,31	3764200000	555	Q13813	Q13813	Spectrin alpha chain, non-erythrocytic 1	SPTAN1	0,37709	0,139519	0,841619
6,21517	6,31281	5,71468	6,37454	6,50687	6,12296	-1,99215	-3,21579	-1,76486	-2,06706	-1,47187	-1,78826	70	70	69	35,9	35,9	35,4	312,24	0	323,31	9703800000	547	P35555	P35555	Fibrillin-1	FBN1	0,0548039	-0,401217	-0,152993
8,48957	8,11075	7,95251	7,62058	7,88818	7,88209	-3,33256	-3,67466	-4,17479	-4,3141	-4,93788	-6,48891	71	71	68	75,4	75,4	73,8	138,94	0	323,31	33988000000	770	P02452;CON__Q862S4	P02452	Collagen alpha-1(I) chain	COL1A1	0,0889914	0,953476	0,240607
5,89383	5,80966	5,367	5,50933	6,0771	5,20178	3,12914	2,74555	3,65428	3,15943	2,85661	2,45458	67	67	67	61,7	61,7	61,7	165,27	0	323,31	8939800000	838	Q92626	Q92626	Peroxidasin homolog	PXDN	0,0966566	0,223436	0,259562
2,13249	2,15732	2,13441	2,69166	2,74716	2,71754	3,10053	3,87531	3,48001	3,56341	3,10606	3,28216	64	64	58	44,8	44,8	41,6	269,76	0	323,31	2566100000	465	Q9Y490	Q9Y490	Talin-1	TLN1	0,243638	-0,204654	-0,586347
4,2204	4,30481	3,37806	3,25782	3,61689	3,38844	-0,361824	-2,64799	0,130686	-0,990444	-0,625647	-3,73994	56	55	55	23,8	23,5	23,5	333,14	0	317,07	1971600000	298	Q99715;Q6P1N0	Q99715	Collagen alpha-1(XII) chain	COL12A1	0,156834	0,686171	0,400945
4,38035	4,20006	4,03373	3,80192	3,83746	3,59348	3,93208	3,51268	4,14151	3,84287	3,78808	3,43456	52	52	52	44	44	44	217,23	0	312,22	4671100000	520	O00468	O00468	Agrin;Agrin N-terminal 110 kDa subunit;Agrin C-terminal 110 kDa subunit;Agrin C-terminal 90 kDa fragment;Agrin C-terminal 22 kDa fragment	AGRN	1,34082	0,317008	2,2821	+	Normoxia_Hypoxia
3,76915	3,80566	3,76464	3,38062	3,2536	3,52819	4,47433	4,45094	4,44754	4,41799	3,94111	3,69673	52	52	52	73	73	73	89,321	0	323,31	12272000000	1262	P55072	P55072	Transitional endoplasmic reticulum ATPase	VCP	0,993131	0,415668	1,80276
2,94699	2,82378	2,88886	2,61437	2,43778	2,65134	3,68804	3,59258	3,65394	3,64682	3,18144	3,01759	66	66	52	53,3	53,3	44,8	191,61	0	323,31	6181400000	995	Q00610	Q00610	Clathrin heavy chain 1	CLTC	0,692181	0,340807	1,3618
5,06641	4,85757	4,91178	4,07081	4,01938	3,01605	2,43831	2,16752	2,76611	2,46119	2,53072	1,98605	49	49	49	36,2	36,2	36,2	198,04	0	323,31	3622000000	393	P07942	P07942	Laminin subunit beta-1	LAMB1	0,488419	0,68725	1,03562
4,1156	3,92046	2,46647	5,30361	5,37436	5,1449	1,09051	0,253174	1,40065	0,927601	1,03636	0,784294	49	49	49	55,2	55,2	55,2	139,09	0	303,05	3678000000	338	P08603;Q03591;Q02985	P08603	Complement factor H	CFH	0,332681	-0,887379	-0,759892
7,13806	7,00048	6,63356	7,37251	7,39646	7,11243	2,26313	1,55731	2,74101	1,532	1,34826	1,06539	49	49	49	60,4	60,4	60,4	108,53	0	323,31	18577000000	755	P12109	P12109	Collagen alpha-1(VI) chain	COL6A1	0,0523023	0,251081	0,146369
2,36638	2,16276	2,51067	3,56945	3,66311	3,58212	2,77997	2,98973	2,91252	2,92726	3,21377	3,05004	52	52	49	32,5	32,5	30,6	226,53	0	323,31	2763500000	481	P35579;P35580;P35749	P35579	Myosin-9	MYH9	2,51002	-0,713953	-3,87377	+	Normoxia_Hypoxia
3,33669	3,28975	2,90578	3,10043	3,16975	3,44903	1,88793	0,32942	1,99185	1,99624	1,90081	0,467192	48	48	48	17,8	17,8	17,8	468,83	0	313,34	1632300000	355	P98160	P98160	Basement membrane-specific heparan sulfate proteoglycan core protein;Endorepellin;LG3 peptide	HSPG2	0,030399	-0,0570062	-0,0869894
4,7232	4,52282	4,50687	4,33556	4,39402	4,16966	2,88059	2,72865	3,27184	2,96246	3,12529	2,79149	48	48	47	40,3	40,3	39,5	177,6	0	323,31	3848600000	540	P11047	P11047	Laminin subunit gamma-1	LAMC1	0,112042	0,142583	0,296917
5,90329	5,9986	5,97722	6,10582	6,00194	6,20374	6,75646	6,4917	6,54756	6,81336	6,28864	6,05462	69	69	46	77,9	77,9	57,1	104,85	0	323,31	39275000000	2398	O43707	O43707	Alpha-actinin-4	ACTN4	0,06517	0,0344512	0,180119
3,63424	3,96004	4,0329	3,38882	3,14053	3,28134	4,29505	4,38666	4,40285	3,9579	3,77522	3,44118	45	45	44	64,6	64,6	63,4	95,337	0	323,31	6635200000	1018	P13639	P13639	Elongation factor 2	EEF2	2,26346	0,621128	3,52945	+	Normoxia_Hypoxia
5,61485	5,9814	6,19822	4,99723	4,9355	5,13624	4,74921	4,48626	4,73029	4,81071	4,76038	4,91309	43	43	43	84,8	84,8	84,8	67,877	0	323,31	34564000000	1632	P29401	P29401	Transketolase	TKT	0,598054	0,367846	1,21488
2,81431	2,92397	3,10063	2,47831	2,12761	2,55013	2,91879	2,75963	3,01489	3,37865	3,1909	3,31231	43	43	43	47,3	47,3	47,3	126,97	0	249,67	6437900000	770	Q16531	Q16531	DNA damage-binding protein 1	DDB1	0,146011	0,0823863	0,376406
5,34595	5,52691	5,77935	5,98426	6,08029	6,20718	5,32591	5,48332	5,57235	5,33718	5,34474	5,44176	41	41	41	77	77	77	57,936	0	323,31	25888000000	1559	P14618;P30613	P14618	Pyruvate kinase PKM	PKM	0,641093	-0,226936	-1,28276
6,43452	6,39137	5,58793	6,39747	5,88852	6,31	-3,7313	-3,35698	-4,2533	-3,89736	-4,1218	-3,3423	40	40	40	70	70	70	73,881	0	323,31	9617400000	533	P08253;P09237	P08253	72 kDa type IV collagenase;PEX	MMP2	0,00290804	-0,0270493	-0,00857567
5,4932	5,54	5,38175	5,03549	5,15763	4,8305	1,38177	0,136211	1,63622	1,17308	1,10558	1,24344	40	40	39	31,4	31,4	30,9	186,79	0	323,31	5643000000	360	Q14766	Q14766	Latent-transforming growth factor beta-binding protein 1	LTBP1	0,045675	0,170571	0,128668
1,74911	1,95645	1,89877	1,40538	1,40406	1,5213	2,17049	2,14797	2,12133	2,26552	2,07138	1,97783	39	39	38	23,2	23,2	22,8	274,61	0	176,38	1560800000	232	Q01082;O15020	Q01082	Spectrin beta chain, non-erythrocytic 1	SPTBN1	0,70803	0,233109	1,38601
5,94102	6,1926	6,48091	5,65738	5,49407	5,75109	6,46982	6,36814	6,44669	6,69378	6,66948	6,64948	43	43	37	69,8	69,8	64,4	70,897	0	323,31	48784000000	1648	P11142;P54652	P11142	Heat shock cognate 71 kDa protein	HSPA8	0,278591	0,163983	0,656189
-0,65173	0,796856	1,01366	0,327551	0,2449	0,363827	0,156137	0,381464	-0,221889	-0,279922	-1,19942	-1,01346	37	37	37	77,1	77,1	77,1	59,256	0	262,9	5827500000	332	P11413	P11413	Glucose-6-phosphate 1-dehydrogenase	G6PD	0,66601	0,505171	1,3215
3,88798	4,18893	4,19003	3,75	3,63599	3,81107	6,05711	5,87236	6,00415	6,08222	6,0588	5,78959	50	50	37	74	74	56	67,819	0	323,31	12197000000	783	P26038	P26038	Moesin	MSN	0,101351	0,178815	0,271055
1,80819	1,98782	2,04587	0,642401	0,734648	0,996614	2,84378	2,797	2,77196	3,03133	2,83336	2,62064	37	37	37	76	76	76	51,804	0	323,31	6665300000	518	Q02790	Q02790	Peptidyl-prolyl cis-trans isomerase FKBP4;Peptidyl-prolyl cis-trans isomerase FKBP4, N-terminally processed	FKBP4	0,545965	0,565938	1,13095
5,14491	4,90872	4,97641	4,7935	4,68153	4,59303	4,67371	4,25181	4,84556	4,3749	4,47422	4,01768	36	36	36	48,2	48,2	48,2	109,79	0	263,91	11986000000	868	O94985	O94985	Calsyntenin-1;Soluble Alc-alpha;CTF1-alpha	CLSTN1	1,02022	0,311043	1,84094
3,18196	3,01673	3,0976	2,449	2,13135	2,43475	-3,46252	-4,0285	-4,19271	-2,87288	-2,7192	-2,07549	36	36	36	29,3	29,3	29,3	202,52	0	279,78	845290000	193	Q16363	Q16363	Laminin subunit alpha-4	LAMA4	0,0540483	-0,289161	-0,150996
3,44926	3,45485	3,08944	3,90337	3,98072	3,37503	4,6764	4,2917	5,03701	4,59358	4,27584	3,83751	35	35	35	56,1	56,1	56,1	82,577	0	310,25	5768200000	636	O00391	O00391	Sulfhydryl oxidase 1	QSOX1	0,00512315	0,00543531	0,0150699
2,84792	2,99217	3,34071	3,37773	3,32516	3,38591	3,22969	2,87161	3,2681	3,04618	3,45135	3,29731	36	36	35	61,4	61,4	60,2	74,139	0	234,38	4425800000	428	P02545	P02545	Prelamin-A/C;Lamin-A/C	LMNA	1,22054	-0,22224	-2,11845
5,51175	5,68476	5,7987	5,08721	5,012	5,21312	5,16962	4,79095	4,73328	5,22537	5,31684	5,26058	36	35	35	53,5	53,5	53,5	72,332	0	323,31	15924000000	1152	P11021	P11021	78 kDa glucose-regulated protein	HSPA5	0,201709	0,0956573	0,499137
6,43065	6,78892	6,28512	6,00744	6,44187	5,62489	1,67679	1,34225	2,41184	1,34941	1,15418	1,13485	35	35	35	68,7	68,7	68,7	74,68	0	323,31	10597000000	784	Q15582	Q15582	Transforming growth factor-beta-induced protein ig-h3	TGFBI	0,136527	0,537155	0,354602
1,67666	1,5965	1,21617	0,175436	-0,281036	-0,9758	2,04085	1,15563	2,53246	1,94812	1,70902	1,2133	34	34	34	14,7	14,7	14,7	399,73	0	144,96	768260000	134	O15230;Q16787	O15230	Laminin subunit alpha-5	LAMA5	1,1696	1,07154	2,04857
3,92242	3,92596	3,91691	4,46751	4,3098	4,52734	4,89865	4,75802	4,69413	4,91546	4,42223	4,07658	58	36	34	70,2	49,2	47,5	103,06	0	323,31	9261800000	974	P12814;Q08043	P12814	Alpha-actinin-1	ACTN1	0,177356	-0,100472	-0,446531
1,22497	1,08512	1,1907	0,902969	0,937935	1,1363	1,52461	2,30371	1,61032	1,76792	1,14642	0,906536	34	34	34	49,1	49,1	49,1	117,85	0	323,31	2598900000	469	P22314	P22314	Ubiquitin-like modifier-activating enzyme 1	UBA1	0,832317	0,356891	1,57157
1,54217	1,4697	1,55511	1,26819	1,06398	1,50821	2,83441	2,8232	2,80917	3,22881	3,24406	3,27813	34	34	34	49,3	49,3	49,3	103,28	0	248,22	4080600000	491	P55786;A6NEC2	P55786	Puromycin-sensitive aminopeptidase	NPEPPS	0,0631948	-0,0929372	-0,17499
6,38799	6,4318	5,95412	5,94557	5,98556	6,12054	-3,35172	-6,0794	-4,91521	-3,10729	-3,99184	-3,33313	45	45	33	45,4	45,4	36,2	138,56	0	323,31	9592600000	372	P02461	P02461	Collagen alpha-1(III) chain	COL3A1	0,0583318	-0,531974	-0,162283
7,42867	7,66521	7,73615	7,16039	6,91084	7,2818	7,16893	7,00245	7,02974	7,32346	6,85528	6,81553	37	37	33	78,6	78,6	69,6	47,168	0	323,31	77324000000	2563	P06733	P06733	Alpha-enolase	ENO1	0,963084	0,280636	1,76018
2,89383	2,86855	3,35246	2,3593	2,4307	2,22757	3,53139	3,02835	3,58383	3,34028	2,33609	2,57972	33	33	33	66,7	66,7	66,7	61,054	0	323,31	3402700000	612	P10809	P10809	60 kDa heat shock protein, mitochondrial	HSPD1	1,98144	0,664127	3,14414	+	Normoxia_Hypoxia
3,15235	3,16689	3,38758	2,3763	2,21264	2,49986	3,58922	3,34987	3,57445	3,58549	3,37417	3,3207	36	36	33	52,3	52,3	49,6	94,33	0	323,31	4536900000	643	P34932	P34932	Heat shock 70 kDa protein 4	HSPA4	1,03398	0,4752	1,86026
6,87984	6,38606	6,10643	7,0114	7,31415	6,4405	5,08353	4,86476	4,92355	4,78394	5,37155	4,77814	33	33	33	51,8	51,8	51,8	86,724	0	323,31	18322000000	669	Q9Y4K0	Q9Y4K0	Lysyl oxidase homolog 2	LOXL2	0,165385	-0,242583	-0,420087
5,43245	5,25179	6,24834	6,16826	6,2903	6,23118	4,05404	3,98382	4,18891	3,01633	4,67214	4,51838	41	38	32	69,1	65,9	56,4	53,651	0	323,31	10929000000	511	P08670;Q16352;P07196;P07197;P12036	P08670	Vimentin	VIM	0,174603	-0,289541	-0,440485
1,37923	1,30249	1,34137	1,4708	1,36731	1,49475	3,10111	3,06466	3,13172	3,10534	2,6283	2,34954	33	33	32	55,9	55,9	55,9	97,169	0	295,04	2218400000	474	Q14974	Q14974	Importin subunit beta-1	KPNB1	0,11579	0,150757	0,305884
0,938532	1,2082	1,34284	1,00057	0,881807	1,12616	0,988951	0,890459	0,910667	1,25234	1,27738	1,31157	32	32	32	64,9	64,9	64,9	82,588	0	323,31	3671700000	541	Q9NY33	Q9NY33	Dipeptidyl peptidase 3	DPP3	0,422021	-0,0950279	-0,921621
2,92811	3,23645	3,29254	3,12184	3,05854	3,06658	3,84959	4,1023	3,92968	4,10116	3,72047	3,5558	30	30	30	74,8	74,8	74,8	66,193	0	285,49	4796900000	500	O75083	O75083	WD repeat-containing protein 1	WDR1	0,183726	0,119045	0,460441
5,2773	5,4839	5,35925	5,18499	4,8854	5,44046	5,10545	4,96396	5,15758	5,26358	5,12679	5,28586	36	36	30	86,1	86,1	75,5	44,614	0	323,31	32479000000	1399	P00558	P00558	Phosphoglycerate kinase 1	PGK1	0,0919579	0,0267277	0,247971
5,19262	5,15613	5,27309	4,97771	4,79467	5,03874	6,3715	6,52895	6,34893	6,28396	5,81943	5,58742	48	48	30	64,6	64,6	42,9	84,659	0	323,31	29757000000	1421	P07900;Q14568;Q58FG0;Q58FG1	P07900	Heat shock protein HSP 90-alpha	HSP90AA1	0,525415	0,394882	1,09724
4,89758	4,83106	4,18635	3,76403	4,09955	3,33175	-0,142822	-0,991961	0,00599289	-0,645758	0,454718	-1,86137	30	30	30	30,4	30,4	30,4	167,55	0	187,62	2657400000	205	P08572	P08572	Collagen alpha-2(IV) chain;Canstatin	COL4A2	0,154266	0,607214	0,395155
2,07078	2,15835	2,36393	2,62324	2,46885	2,53173	2,58385	2,60574	2,41547	2,58283	2,48098	2,10992	30	30	30	31	31	31	123,8	0	110,19	1714800000	304	P18206	P18206	Vinculin	VCL	0,38582	-0,0999088	-0,857364
-3,96366	-3,63005	-3,38068	-4,0268	-2,0416	-3,21393	-2,83107	-4,32661	-3,77671	-2,33234	-2,95557	-2,08116	30	30	30	82,2	82,2	82,2	52,39	0	199,65	3381700000	240	Q13228	Q13228	Selenium-binding protein 1	SELENBP1	1,36009	-0,876229	-2,30818	+	Normoxia_Hypoxia
0,930523	0,766705	0,47069	0,465736	0,460733	0,501047	1,68775	1,62302	1,46514	1,54699	1,15425	0,819614	30	30	30	35,9	35,9	35,9	136,37	0	187,06	1563000000	316	Q86VP6	Q86VP6	Cullin-associated NEDD8-dissociated protein 1	CAND1	0,595238	0,332575	1,2104
5,75352	5,99634	6,00196	5,7149	5,56083	5,88936	6,45852	6,55086	6,46163	6,82538	6,63863	6,49933	34	34	29	91,2	91,2	77,7	39,42	0	323,31	67534000000	1655	P04075;P05062	P04075	Fructose-bisphosphate aldolase A	ALDOA	0,0213564	0,0157353	0,0617039
-1,63212	0,489449	0,061615	1,09548	1,00883	0,821674	1,28166	1,52301	1,26427	1,20788	1,25583	0,694073	29	29	29	52,9	52,9	52,9	85,696	0	323,31	3383600000	334	P06396;CON__Q3SX14;REV__Q6TDU7	P06396	Gelsolin	GSN	0,497964	-0,51598	-1,05164
2,31271	2,14963	2,37703	4,64343	4,70667	4,4271	6,10292	5,63037	6,17186	5,79535	6,06484	5,80389	29	29	29	64,1	64,1	64,1	58,112	0	264,45	12159000000	660	P07602	P07602	Prosaposin;Saposin-A;Saposin-B-Val;Saposin-B;Saposin-C;Saposin-D	PSAP	0,632123	-1,11613	-1,26871
2,07704	2,23421	2,44583	1,8617	1,88269	2,10949	2,63763	2,47385	2,62748	2,69635	2,69797	2,56245	29	29	29	77,8	77,8	77,8	53,139	0	261,18	8107700000	539	P52209	P52209	6-phosphogluconate dehydrogenase, decarboxylating	PGD	0,258142	0,114231	0,615622
4,00091	4,11109	3,45094	3,74953	3,93813	3,60154	2,4198	1,59896	2,5153	1,8562	1,70555	1,02378	29	29	29	56,4	56,4	56,4	83,549	0	323,31	2547400000	311	Q02809	Q02809	Procollagen-lysine,2-oxoglutarate 5-dioxygenase 1	PLOD1	0,232973	0,370378	0,56454
0,629782	0,844473	0,85317	1,90618	1,94683	1,71315	2,20338	2,10919	2,14004	2,22517	2,15467	1,91014	41	29	29	20,1	15,8	15,8	291,02	0	129,64	909140000	169	Q14315	Q14315	Filamin-C	FLNC	0,857912	-0,512683	-1,60896
2,76401	2,61504	2,70509	3,62732	3,61235	3,87017	5,13318	4,52615	5,30997	4,89677	5,10649	5,04645	28	28	28	54,5	54,5	54,5	63,111	0	201,24	6867300000	484	P07686	P07686	Beta-hexosaminidase subunit beta;Beta-hexosaminidase subunit beta chain B;Beta-hexosaminidase subunit beta chain A	HEXB	0,386585	-0,517683	-0,858738
3,17408	3,34486	3,46089	3,06145	2,92916	3,12054	4,28825	4,26882	4,40541	4,53646	4,27181	4,10001	40	40	28	87,2	87,2	68,1	50,663	0	323,31	10126000000	1056	P50395	P50395	Rab GDP dissociation inhibitor beta	GDI2	0,164628	0,15381	0,418401
4,8862	3,63556	3,21928	2,2536	2,55355	2,11179	-2,62377	-5,46658	-3,66186	-4,83426	-2,72281	-3,60252	28	28	28	35,3	35,3	35,3	108,17	0	179,56	1437000000	196	Q76M96	Q76M96	Coiled-coil domain-containing protein 80	CCDC80	0,117797	0,70491	0,310664
1,0667	0,833372	0,864866	1,57685	1,87702	1,3199	2,57492	2,27605	2,64141	2,28515	2,02589	1,55453	27	27	27	50,8	50,8	50,8	84,784	0	189,05	1319500000	233	O60568	O60568	Procollagen-lysine,2-oxoglutarate 5-dioxygenase 3	PLOD3	0,0594103	-0,0636705	-0,165111
0,80094	0,47402	0,57086	0,458389	0,897133	0,690256	2,39106	1,89118	2,71233	2,02599	1,77659	1,71011	27	27	27	45	45	45	85,532	0	92,706	1763000000	204	P00751	P00751	Complement factor B;Complement factor B Ba fragment;Complement factor B Bb fragment	CFB	0,175831	0,213653	0,443185
3,04718	3,255	3,22003	3,53802	3,46457	3,5496	2,82999	2,80898	2,90289	3,02222	2,56768	2,53418	27	27	27	58,5	58,5	58,5	57,116	0	240,09	4972100000	560	P07237	P07237	Protein disulfide-isomerase	P4HB	0,195302	-0,102032	-0,485445
4,26593	4,14425	3,93929	5,0441	5,2692	4,80482	-4,06977	-4,39635	-3,54956	-4,04772	-4,9992	-4,80642	27	27	27	32,4	32,4	32,4	108,58	0	305,08	3331000000	212	P12110	P12110	Collagen alpha-2(VI) chain	COL6A2	0,0189429	-0,155164	-0,0548738
6,55982	6,3771	5,27034	5,17934	6,03659	6,03545	-3,08908	-3,60747	-3,2423	-4,71259	-3,06564	-3,18557	27	27	27	10,4	10,4	10,4	372,82	0	323,31	8624500000	301	P13611	P13611	Versican core protein	VCAN	0,0389423	0,330137	0,110454
3,77521	3,87434	3,85621	3,06982	2,96405	3,12034	3,97694	3,92961	3,9882	4,01299	3,8783	3,98273	27	27	27	35,9	35,9	35,9	76,613	0	323,31	7029500000	558	P19338	P19338	Nucleolin	NCL	1,06805	0,395379	1,90793
3,63489	4,01813	4,13955	3,90269	3,79605	3,9832	3,49394	3,10924	3,27831	3,6709	3,39496	3,60242	27	27	27	59,6	59,6	59,6	56,782	0	157,75	7011900000	670	P30101	P30101	Protein disulfide-isomerase A3	PDIA3	0,251265	-0,112692	-0,601794
0,536026	1,31558	1,5446	1,4241	1,12023	1,23711	3,65419	3,64578	3,89269	3,5803	3,29781	3,25298	27	27	27	71,1	71,1	71,1	55,52	0	299,93	2348900000	319	P43490	P43490	Nicotinamide phosphoribosyltransferase	NAMPT	0,052669	0,112723	0,147342
3,80099	3,63081	3,68531	4,46708	4,56139	4,29017	1,55408	1,27075	1,87385	1,36596	1,36991	1,00246	26	26	26	52,5	52,5	52,5	80,118	0	296,4	2660700000	271	P00736;Q9NZP8	P00736	Complement C1r subcomponent;Complement C1r subcomponent heavy chain;Complement C1r subcomponent light chain	C1R	0,0883188	-0,206863	-0,238933
3,08697	2,9519	2,99874	2,3929	2,20398	2,32498	2,10679	1,691	1,93488	2,02365	2,11872	1,90047	26	26	26	42,6	42,6	42,6	84,87	0	113,84	3194100000	400	P02786	P02786	Transferrin receptor protein 1;Transferrin receptor protein 1, serum form	TFRC	0,551899	0,300931	1,14062
8,01213	6,69722	6,65055	6,65822	6,15797	6,04078	4,57372	4,76103	4,95015	5,41395	5,46593	4,79531	26	26	26	71,4	71,4	71,4	45,059	0	323,31	21369000000	866	P05121	P05121	Plasminogen activator inhibitor 1	SERPINE1	0,111583	0,185439	0,295815
2,18478	2,45639	2,47123	2,08995	2,01401	2,23546	2,41321	2,07078	2,43688	2,79431	2,42984	2,52811	26	26	26	44,2	44,2	44,2	72,932	0	117,22	2574800000	259	P13667	P13667	Protein disulfide-isomerase A4	PDIA4	0,0244995	-0,00973447	-0,0705465
4,81224	4,53518	3,52687	5,43905	5,44699	5,48505	3,96845	3,55703	4,42713	2,9624	3,65743	3,56175	26	26	26	58,3	58,3	58,3	60,673	0	307,42	6129000000	433	Q16610	Q16610	Extracellular matrix protein 1	ECM1	0,227544	-0,287628	-0,553344
2,69639	2,38291	2,59016	1,85565	1,95448	2,01677	3,33275	2,5711	3,48849	3,20839	3,35173	3,07925	25	25	25	35,5	35,5	35,5	103,13	0	189,42	2908400000	366	O14786	O14786	Neuropilin-1	NRP1	0,342653	0,265922	0,778494
5,35688	5,67326	5,40684	5,55106	5,41105	5,5378	6,15413	5,87036	6,20458	6,16372	5,9161	5,94923	26	26	25	80,7	80,7	77,1	36,688	0	323,31	22187000000	1301	P00338	P00338	L-lactate dehydrogenase A chain	LDHA	0,0422927	0,0228484	0,119548
1,78053	2,94078	1,38034	4,37789	2,11304	5,08751	-3,90635	-1,38828	-3,13646	-4,01218	-3,43669	-3,92367	26	26	25	27,2	27,2	26,5	144,91	0	129,38	1676000000	146	P05997	P05997	Collagen alpha-2(V) chain	COL5A2	0,0732628	-0,422555	-0,200948
-4,20844	-4,27437	-3,58828	-3,49559	-4,23214	-3,04436	1,41139	0,135218	1,10581	1,18456	0,953812	0,0919857	25	25	25	20,6	20,6	20,6	212,88	0	234,81	1174000000	223	P10586;P23468	P10586	Receptor-type tyrosine-protein phosphatase F	PTPRF	0,0343534	-0,146157	-0,0979002
4,09483	3,89371	3,7757	4,46148	4,65042	4,63756	-2,80884	-3,94898	-2,64162	-1,84292	-1,91831	-1,59594	26	26	25	20,6	20,6	19,9	183,56	0	213,14	2586000000	276	P20908	P20908	Collagen alpha-1(V) chain	COL5A1	0,188464	-1,00458	-0,470718
1,50289	1,46562	1,90934	1,3795	1,53338	1,16528	2,07435	2,18778	2,22406	2,08068	2,4344	2,56667	25	25	25	42,2	42,2	42,2	62,639	0	119,35	2687100000	253	P31948	P31948	Stress-induced-phosphoprotein 1	STIP1	0,043891	0,0340176	0,123865
0,441462	0,264479	1,01744	-0,052866	-0,616888	0,187275	-1,28067	-1,2021	-1,25298	-0,474066	-0,714216	-0,92861	25	25	25	72,6	72,6	72,6	64,149	0	232,61	1104100000	242	P48163	P48163	NADP-dependent malic enzyme	ME1	0,0790764	0,0978324	0,21573
-0,608845	-0,241276	-0,838852	0,119663	-2,59958	-0,991821	0,488321	0,735771	0,313984	1,37127	1,43954	0,26153	25	25	25	62,4	62,4	62,4	52,384	0	283	1472600000	217	P48637	P48637	Glutathione synthetase	GSS	0,021165	0,041419	0,0611633
-1,21753	-0,831751	-0,352591	-1,25375	-0,207155	-0,396225	-3,20666	-3,44432	-3,44638	-4,46514	-3,46636	-4,35043	24	24	24	67,2	67,2	67,2	55,023	0	152,86	1187700000	160	O60701	O60701	UDP-glucose 6-dehydrogenase	UGDH	0,102999	0,273305	0,275071
1,83449	2,21944	2,4067	1,88459	1,93049	1,94254	2,76647	2,62217	2,89997	2,99925	3,08422	3,03313	24	24	24	70,7	70,7	70,7	47,517	0	205,36	2912700000	364	P00505	P00505	Aspartate aminotransferase, mitochondrial	GOT2	0,0243274	-0,0208305	-0,0700639
-3,84529	-3,79842	-3,22131	-3,90558	-0,317644	-1,51721	1,54177	1,56851	1,91386	1,98873	1,54735	1,34863	37	37	24	77,2	77,2	59,8	48,057	0	323,31	22249000000	726	P05783;CON__H-INV:HIT000015463	P05783	Keratin, type I cytoskeletal 18	KRT18	0,226619	-0,83086	-0,55143
4,29949	4,50384	4,51964	4,1307	3,96227	4,33802	4,66478	4,55174	4,74166	4,9377	4,72933	4,67065	31	31	24	67,6	67,6	50,4	63,146	0	323,31	17428000000	1153	P06744;Q8N196	P06744	Glucose-6-phosphate isomerase	GPI	0,208222	0,0854143	0,512954
3,6808	3,72139	3,90397	3,83874	3,6758	3,95428	5,01198	5,43243	5,0324	4,9377	4,42132	4,25634	47	29	24	71,5	50,8	44,1	83,263	0	316,72	11361000000	686	P08238;Q58FF7	P08238	Heat shock protein HSP 90-beta	HSP90AB1	0,335905	0,283133	0,765922
1,8776	2,07644	2,18557	1,72656	1,51876	1,74351	2,62963	2,55511	2,71028	3,04713	2,86216	2,87673	24	24	24	78	78	78	46,247	0	185,91	3468300000	575	P17174	P17174	Aspartate aminotransferase, cytoplasmic	GOT1	0,0484968	0,0432952	0,136232
0,0665245	-0,115725	-0,0365505	-0,747395	-0,555206	-0,765659	1,43054	1,84089	1,87156	1,47845	1,0014	0,624704	24	24	24	35,5	35,5	35,5	110,42	0	262,8	854850000	178	P55060	P55060	Exportin-2	CSE1L	0,581186	0,670157	1,18793
7,05372	6,81389	5,923	9,22047	9,39428	8,88005	-3,16683	-4,02916	-3,92076	-3,4105	-4,9746	-3,36443	54	54	24	63,4	63,4	28	93,313	0	323,31	46231000000	873	Q15063	Q15063	Periostin	POSTN	0,119797	-1,17857	-0,315412
-0,828672	-1,03482	-1,24298	-0,250801	-0,848747	-0,678259	2,07611	1,43225	2,51764	2,17578	2,42991	2,00449	24	24	24	28,4	28,4	28,4	131,14	0	105,96	686510000	123	Q16706	Q16706	Alpha-mannosidase 2	MAN2A1	0,129662	-0,318808	-0,338635
0,305002	0,542442	0,439011	1,22783	0,9359	1,26825	1,01721	1,05129	0,880735	1,3513	1,24131	1,18904	24	24	24	52,8	52,8	52,8	72,595	0	163,21	1706300000	277	Q9H4A4	Q9H4A4	Aminopeptidase B	RNPEP	2,23782	-0,496323	-3,49409	+	Normoxia_Hypoxia
0,863281	1,10716	1,21735	1,20259	1,06398	1,29899	0,473679	0,177034	0,435139	0,542698	0,474396	0,468027	24	24	23	63,5	63,5	61,4	46,659	0	226,91	2915200000	314	O75874	O75874	Isocitrate dehydrogenase [NADP] cytoplasmic	IDH1	0,230571	-0,129506	-0,559595
-2,57322	-2,76381	-3,96217	-3,20827	-2,1162	-4,35769	3,23044	2,85385	3,69161	3,58698	3,73188	2,97109	23	23	23	55,3	55,3	55,3	62,916	0	251,59	1424200000	190	P00750	P00750	Tissue-type plasminogen activator;Tissue-type plasminogen activator chain A;Tissue-type plasminogen activator chain B	PLAT	0,00354183	-0,0218474	-0,0104371
2,31705	2,18434	2,1083	3,59098	3,66432	3,46155	4,28817	3,80941	4,62838	4,14245	4,44761	4,29872	24	23	23	36,5	35,5	35,5	86,942	0	155,69	5187700000	488	P05067	P05067	Amyloid beta A4 protein;N-APP;Soluble APP-alpha;Soluble APP-beta;C99;Beta-amyloid protein 42;Beta-amyloid protein 40;C83;P3(42);P3(40);C80;Gamma-secretase C-terminal fragment 59;Gamma-secretase C-terminal fragment 57;Gamma-secretase C-terminal fragment 50;C31	APP	0,735822	-0,711664	-1,42814
2,42109	2,40718	2,59471	5,4698	5,43602	5,37008	6,132	5,37384	6,48831	5,59115	5,56074	5,398	23	23	23	60,9	60,9	60,9	44,552	0	323,31	23210000000	885	P07339	P07339	Cathepsin D;Cathepsin D light chain;Cathepsin D heavy chain	CTSD	0,809559	-1,23477	-1,53811
1,14271	1,41666	1,25255	0,232056	0,153227	0,558018	1,86948	1,83354	1,88811	2,31289	1,63297	1,68862	23	23	23	48,4	48,4	48,4	69,284	0	229,26	2104100000	315	P09960	P09960	Leukotriene A-4 hydrolase	LTA4H	0,5893	0,470877	1,20092
-2,60099	-3,35077	-3,75314	-2,42637	-4,2769	-3,50075	1,62111	1,12459	1,77153	1,59339	1,67303	1,66904	23	23	23	36,6	36,6	36,6	105,32	0	143,19	1287800000	275	P10253	P10253	Lysosomal alpha-glucosidase;76 kDa lysosomal alpha-glucosidase;70 kDa lysosomal alpha-glucosidase	GAA	0,00290036	0,0134836	0,00855309
1,34346	1,76492	1,96061	1,44971	1,46558	1,82064	2,24413	2,17559	2,0907	2,23358	1,92934	2,31373	23	23	23	76,4	76,4	76,4	35,554	0	280,36	3992000000	489	P27695	P27695	DNA-(apurinic or apyrimidinic site) lyase;DNA-(apurinic or apyrimidinic site) lyase, mitochondrial	APEX1	0,114018	0,0611359	0,301651
-0,190359	-0,71393	-1,00923	0,0443554	0,344007	0,315521	4,28458	3,78949	4,44916	4,3276	4,69327	4,36446	24	24	23	43,4	43,4	42,3	86,955	0	269,26	3276900000	327	Q06481	Q06481	Amyloid-like protein 2	APLP2	0,157555	-0,579918	-0,402568
4,60433	4,3596	4,3146	4,36575	4,36316	4,25774	-4,71532	-2,45875	-3,74504	-4,62336	-4,41373	-2,30356	23	23	23	58,5	58,5	58,5	49,124	0	212,01	2687600000	183	Q08629;Q9BQ16	Q08629	Testican-1	SPOCK1	0,015758	0,118902	0,0458067
-3,55469	-3,31842	-3,76034	-3,28269	-2,81235	-3,03573	2,06597	1,87981	2,15529	2,11519	2,0802	1,93894	23	23	23	68,4	68,4	68,4	52,351	0	172,39	2577800000	313	Q16719	Q16719	Kynureninase	KYNU	0,0541974	-0,255989	-0,15139
1,8644	1,73843	1,52053	2,69188	2,59244	2,54325	-2,78329	-4,26052	-4,06137	-4,02456	-3,31181	-3,94067	23	23	23	21,3	21,3	21,3	161,69	0	281,1	701150000	173	Q6YHK3	Q6YHK3	CD109 antigen	CD109	0,0824039	-0,422058	-0,224125
-4,24579	-3,26539	-4,56795	-4,31557	-2,32248	-4,20454	-2,02405	-3,94711	-1,67964	-2,49706	-3,6486	-1,94497	23	23	23	66,9	66,9	66,9	51,172	0	242,97	2176500000	223	Q9H993	Q9H993	Protein-glutamate O-methyltransferase	ARMT1	0,0752681	-0,132785	-0,206064
2,26176	2,35878	2,50874	1,11294	0,865131	1,12433	2,9369	2,83094	2,86009	3,17803	3,1894	3,07088	23	23	23	66,8	66,8	66,8	43,786	0	227,22	4052400000	404	Q9UQ80	Q9UQ80	Proliferation-associated protein 2G4	PA2G4	0,525772	0,536081	1,09783
-0,990168	-0,91116	-1,00304	1,01258	0,62015	1,17597	1,60121	1,0841	1,84597	1,45148	1,51595	1,59437	22	22	22	34,6	34,6	34,6	113,74	0	92,937	892290000	174	O00754	O00754	Lysosomal alpha-mannosidase;Lysosomal alpha-mannosidase A peptide;Lysosomal alpha-mannosidase B peptide;Lysosomal alpha-mannosidase C peptide;Lysosomal alpha-mannosidase D peptide;Lysosomal alpha-mannosidase E peptide	MAN2B1	0,88002	-0,957268	-1,64106
-0,135847	0,531286	0,905807	0,312273	0,354525	-0,0741615	1,53892	0,887667	1,41948	1,29834	1,52767	1,36595	22	22	22	49,1	49,1	49,1	61,397	0	73,741	1112800000	193	P00367;P49448	P00367;P49448	Glutamate dehydrogenase 1, mitochondrial;Glutamate dehydrogenase 2, mitochondrial	GLUD1;GLUD2	0,0582414	0,0604521	0,162045
0,999779	0,607883	0,815773	1,96691	2,05318	2,00125	2,23431	1,69562	2,6594	2,14036	2,17483	2,25685	22	22	22	54,4	54,4	54,4	60,702	0	114,08	1988300000	287	P06865	P06865	Beta-hexosaminidase subunit alpha	HEXA	0,954385	-0,596768	-1,7478
4,86676	4,67541	4,74976	6,8372	6,76833	6,67878	4,89017	4,25923	5,03791	4,71698	4,98462	4,89927	22	22	22	57,2	57,2	57,2	37,821	0	323,31	13979000000	552	P07858	P07858	Cathepsin B;Cathepsin B light chain;Cathepsin B heavy chain	CTSB	1,44963	-1,06766	-2,42898	+	Normoxia_Hypoxia
4,59583	4,54672	4,38456	4,62734	4,85122	4,28065	-4,39757	-4,35443	-3,96243	-4,6667	-4,75325	-2,03963	22	22	22	52,1	52,1	52,1	47,442	0	256,67	3165400000	222	P08476	P08476	Inhibin beta A chain	INHBA	0,0316053	-0,247827	-0,0903271
4,93859	4,99241	5,27006	4,77384	4,70573	4,86141	4,42208	4,42045	4,34979	4,44259	4,41685	4,4756	38	35	22	70,4	66,9	42	70,051	0	323,31	21330000000	1229	P0DMV9;P0DMV8	P0DMV9;P0DMV8	Heat shock 70 kDa protein 1B;Heat shock 70 kDa protein 1A	HSPA1B;HSPA1A	0,29185	0,119558	0,682074
6,95601	6,74521	6,54722	4,29338	3,92431	4,23481	4,49737	3,8942	4,82874	4,70217	5,65693	5,57463	22	22	22	67,6	67,6	67,6	38,091	0	195,57	12609000000	336	P29279	P29279	Connective tissue growth factor	CTGF	0,699338	0,847085	1,37275
3,84633	3,72	4,00763	3,36058	3,37733	3,46227	4,35352	4,22088	4,41145	4,37755	4,52288	4,54247	22	22	22	66	66	66	35,503	0	187,36	11062000000	648	P40926	P40926	Malate dehydrogenase, mitochondrial	MDH2	0,234857	0,15279	0,568411
2,3493	2,07233	2,00245	1,01937	1,18108	1,00543	-3,36332	-3,70031	-3,71849	-3,79877	-2,82054	-4,49427	23	23	22	13,5	13,5	13,3	295,22	0	121,28	404210000	80	Q02388	Q02388	Collagen alpha-1(VII) chain	COL7A1	0,135088	0,591611	0,351268
7,51532	7,37606	7,28834	7,43793	7,42885	7,30015	4,01711	3,46719	4,24742	4,12393	4,43656	4,19089	22	22	22	66,6	66,6	66,6	34,985	0	323,31	24131000000	529	Q12841	Q12841	Follistatin-related protein 1	FSTL1	0,0571138	-0,167811	-0,159082
2,65429	2,78818	2,8501	3,40331	3,23949	3,16362	1,59684	1,39941	1,33634	1,12926	1,15458	0,53013	25	25	22	68	68	59,4	62,293	0	231,09	1649400000	208	Q16555	Q16555	Dihydropyrimidinase-related protein 2	DPYSL2	0,000442162	0,000795364	0,0013076
2,77284	2,83554	3,23731	2,15654	1,9965	2,10774	3,16146	3,02925	3,16661	3,42772	3,40138	3,44896	23	23	22	47,8	47,8	45,5	70,905	0	194,57	3370000000	598	Q16881	Q16881	Thioredoxin reductase 1, cytoplasmic	TXNRD1	0,406385	0,277358	0,894065
0,198288	-0,142216	-0,143587	0,561514	0,515844	0,499809	1,64248	1,69587	1,68536	1,62253	0,922941	1,05458	23	23	21	31,6	31,6	29,9	123,63	0	183,73	672370000	161	O00410	O00410	Importin-5	IPO5	0,0332039	-0,0401707	-0,0947376
4,62734	4,80304	4,78581	4,4418	3,98756	4,31923	5,2112	5,0685	5,44673	5,29108	5,19086	5,13142	22	21	21	68,9	65,3	65,3	36,638	0	270,4	8490400000	556	P07195;Q6ZMR3	P07195	L-lactate dehydrogenase B chain	LDHB	0,484995	0,263446	1,02985
1,30787	1,56383	1,73285	0,310104	0,271461	0,350105	1,97954	1,57896	1,86731	1,95637	1,98763	1,75193	21	21	21	51,1	51,1	51,1	57,41	0	134,59	1293700000	224	P12081;P49590	P12081	Histidine--tRNA ligase, cytoplasmic	HARS	0,80578	0,567127	1,53254
0,349146	0,0578728	0,462204	1,06404	1,03644	1,03672	2,2208	2,39275	2,51713	2,57282	2,26477	2,22016	21	21	21	75,9	75,9	75,9	49,973	0	254,52	1603800000	364	P13489	P13489	Ribonuclease inhibitor	RNH1	0,279009	-0,36584	-0,657009
2,55372	3,1095	3,32749	3,0028	3,21103	2,90491	3,49027	3,50253	3,51265	3,17367	3,39057	3,43787	22	22	21	51,3	51,3	51,3	37,429	0	196,01	9820500000	542	P22626	P22626	Heterogeneous nuclear ribonucleoproteins A2/B1	HNRNPA2B1	0,137675	0,0625509	0,357255
2,15232	2,15479	2,1501	1,41537	1,58173	1,47377	2,03076	2,00862	2,07862	2,06995	1,97713	1,6885	21	21	21	41,1	41,1	41,1	83,434	0	89,053	1672100000	272	P26639;A2RTX5	P26639	Threonine--tRNA ligase, cytoplasmic	TARS	2,24203	0,394792	3,49989	+	Normoxia_Hypoxia
0,592981	0,799149	0,647129	0,966295	0,974092	0,974756	2,06854	1,74464	2,0909	1,78139	1,34966	1,32149	21	21	21	32,9	32,9	32,9	95,337	0	97,292	1579800000	224	Q12906;Q96SI9	Q12906	Interleukin enhancer-binding factor 3	ILF3	0,112401	0,0959425	0,297778
3,84548	3,64376	3,94166	3,3057	3,09727	3,32583	3,40088	2,84213	3,5175	3,47988	3,78711	3,68073	21	21	21	48,5	48,5	48,5	65,102	0	223,61	6435100000	763	Q13740	Q13740	CD166 antigen	ALCAM	0,178072	0,0858138	0,4481
5,51929	5,71917	5,12461	4,22035	4,32561	4,05426	6,2326	5,86912	6,47458	6,77071	7,07462	6,83253	20	20	20	62,2	62,2	62,2	42,026	0	174,88	16426000000	313	O00622	O00622	Protein CYR61	CYR61	0,172157	0,276881	0,435094
1,22529	1,29877	1,60137	0,368471	0,202168	0,546738	3,17393	3,14373	3,42238	3,51057	3,34139	3,44488	20	20	20	81,3	81,3	81,3	32,118	0	135,14	3509600000	495	P00491	P00491	Purine nucleoside phosphorylase	PNP	0,205298	0,408544	0,506763
4,36674	4,37139	4,31888	3,58799	3,87316	3,25609	-2,04986	-3,06892	-0,961094	-3,60751	-4,22503	-3,27847	20	20	20	56,8	56,8	56,8	44,002	0	141,91	2192800000	182	P07093	P07093	Glia-derived nexin	SERPINE2	0,231759	1,22848	0,562042
0,92889	0,788795	0,771082	1,16144	1,25167	0,928762	1,46886	0,814291	1,88128	1,57261	1,41756	1,14607	20	20	20	22,4	22,4	22,4	155,54	0	79,145	595270000	95	P08581	P08581	Hepatocyte growth factor receptor	MET	0,278734	-0,137485	-0,656469
1,8644	1,86686	2,20652	1,40003	1,08796	1,44997	1,88166	1,79566	1,8576	1,98076	2,34682	2,29576	20	20	20	50,5	50,5	50,5	54,177	0	173,3	2299900000	295	P09622	P09622	Dihydrolipoyl dehydrogenase, mitochondrial	DLD	0,294482	0,151901	0,687174
-1,79446	-0,875721	-1,25055	-4,19709	-1,2807	-1,22434	-0,471081	-0,793446	-0,536928	-1,8977	-2,23402	-1,34694	20	20	20	26,7	26,7	26,7	102,48	0	85,85	557420000	81	P19367;Q2TB90	P19367	Hexokinase-1	HK1	1,22859	1,07643	2,12945
-1,15321	-0,869652	-1,05707	-0,439636	-0,817015	-0,584894	-0,0196419	0,146936	0,2286	-0,0665417	-0,112597	-0,0459938	20	20	20	52,6	52,6	52,6	56,166	0	118,51	757020000	106	P28838	P28838	Cytosol aminopeptidase	LAP3	0,145697	-0,10956	-0,375689
1,00709	1	1,46242	1,05526	0,846928	1,23224	1,45448	1,22636	1,50047	1,58719	1,63964	1,47486	32	20	20	80,5	61,3	61,3	50,582	0	220,66	2247500000	297	P31150	P31150	Rab GDP dissociation inhibitor alpha	GDI1	0,0702733	-0,0308838	-0,193288
1,36867	1,36899	1,01039	1,05461	0,525038	1,01767	2,05755	1,89194	1,84293	2,0963	1,38633	1,15418	20	20	20	51,4	51,4	51,4	61,448	0	123,05	764040000	182	P36871	P36871	Phosphoglucomutase-1	PGM1	0,739292	0,384388	1,43338
6,18419	6,06858	6,3796	5,79464	5,50805	5,80131	5,57754	5,53109	5,43814	5,87812	5,87028	6,01915	20	20	20	75,9	75,9	75,9	30,791	0	264,67	45142000000	963	P60174	P60174	Triosephosphate isomerase	TPI1	0,109776	0,0512619	0,291472
2,09605	2,26351	2,56232	2,51672	2,7899	2,39047	2,35002	2,35497	2,53717	2,52163	2,4039	2,47728	21	21	20	45,9	45,9	44,2	51,901	0	249,21	2023800000	388	Q01518	Q01518	Adenylyl cyclase-associated protein 1	CAP1	0,912232	-0,155978	-1,68751
3,01999	2,83307	3,11259	2,96605	2,80914	2,90747	1,87412	1,16466	2,0268	1,00846	1,28885	1,38655	20	20	20	50,8	50,8	50,8	53,879	0	115,24	2087700000	257	Q02818	Q02818	Nucleobindin-1	NUCB1	0,232835	0,277448	0,564256
2,84016	4,08967	3,76272	2,85203	4,22663	5,04343	-4,61072	-3,64395	-3,54445	-3,60287	-4,99693	-4,25697	20	20	20	73,9	73,9	73,9	47,972	0	105,32	2031400000	149	Q15113	Q15113	Procollagen C-endopeptidase enhancer 1	PCOLCE	0,00833194	-0,0619816	-0,0244202
1,23395	0,8755	0,892231	3,22815	3,19861	3,09839	3,9072	3,7212	4,11058	3,8978	4,11798	4,05826	20	20	20	55,9	55,9	55,9	49,411	0	186,63	3119500000	428	Q99538	Q99538	Legumain	LGMN	0,902396	-1,14309	-1,67337
1,08033	1,06365	1,06591	0,50942	0,419157	0,530954	1,30181	1,38756	1,26378	1,20265	0,35527	0,232409	20	20	20	49,7	49,7	49,7	59,366	0	82,515	843370000	211	Q99832	Q99832	T-complex protein 1 subunit eta	CCT7	2,82025	0,652197	4,32019	+	Normoxia_Hypoxia
1,81704	1,92411	1,96784	2,11582	2,42041	2,51687	4,10703	4,26168	4,28741	4,24579	4,55755	4,18281	19	19	19	84,6	84,6	84,6	26,922	0	197,25	4198100000	338	O00299	O00299	Chloride intracellular channel protein 1	CLIC1	0,159463	-0,279023	-0,406853
2,76674	2,645	2,53843	1,44842	1,41154	1,4713	1,31492	0,690701	1,55764	1,06432	1,45003	1,6299	19	19	19	42,9	42,9	42,9	74,823	0	67,024	882960000	102	O75326	O75326	Semaphorin-7A	SEMA7A	0,731156	0,506323	1,4211
0,466545	0,687225	1,12679	0,457024	-0,674366	0,559231	0,810215	0,773064	0,658339	1,14179	1,08861	0,456053	19	19	19	60	60	60	56,256	0	145,67	1967900000	287	P00390	P00390	Glutathione reductase, mitochondrial	GSR	0,400333	0,248974	0,883319
5,04149	4,90095	5,52256	5,06073	5,21243	5,64149	4,66184	5,35769	5,25263	5,94432	6,1037	6,07352	19	19	19	75,8	75,8	75,8	36,053	0	220,48	28282000000	1115	P04406;O14556	P04406	Glyceraldehyde-3-phosphate dehydrogenase	GAPDH	1,46725	-0,54984	-2,4527	+	Normoxia_Hypoxia
-1,22233	-1,1598	-2,21762	-3,14208	-2,70128	-2,59513	2,80546	2,72749	2,48995	2,11959	1,08057	1,31361	25	25	19	37,9	37,9	29	97,147	0	120,91	674770000	132	P06737	P06737	Glycogen phosphorylase, liver form	PYGL	0,407509	1,22465	0,896056
2,03008	2,32814	2,3545	2,17068	2,00632	1,99015	2,63737	2,19626	2,58688	3,1236	3,38282	3,01358	19	19	19	59,6	59,6	59,6	38,604	0	123,44	2300500000	270	P07355;A6NMY6	P07355;A6NMY6	Annexin A2;Putative annexin A2-like protein	ANXA2;ANXA2P2	0,438197	-0,258988	-0,949831
4,3952	4,5049	4,74854	5,50669	4,87228	4,91131	2,5637	2,615	2,66385	2,6711	2,74343	2,75326	20	20	19	81	81	78,5	35,853	0	194,73	4630100000	285	P15121	P15121	Aldose reductase	AKR1B1	0,189589	-0,327814	-0,473148
0,150505	0,605104	0,618584	-0,676064	-1,35512	-0,110683	2,19816	2,21387	2,34538	2,54635	2,335	1,94419	31	19	19	53,8	38,4	38,4	69,412	0	136,53	1841800000	315	P15311	P15311	Ezrin	EZR	0,309222	0,574654	0,715521
1,43303	1,3187	1,35192	0,86244	0,849152	0,820004	1,40612	1,67263	1,44237	1,36846	0,776222	0,821728	19	19	19	54	54	54	60,343	0	119,69	1012400000	193	P17987	P17987	T-complex protein 1 subunit alpha	TCP1	3,26214	0,521127	4,9881	+	Normoxia_Hypoxia
-0,292307	0,23233	0,389242	-2,13729	-2,79054	-2,19169	-0,386003	0,0119286	-0,0137157	-0,360697	0,348557	0,16057	20	19	19	37,5	36,2	36,2	66,408	0	102,02	1005100000	152	P20700	P20700	Lamin-B1	LMNB1	1,14754	1,1521	2,01818
-1,07774	-1,18981	-1,44205	-0,503565	-0,361584	-0,0837326	-3,60957	-3,58866	-4,31864	-4,4315	-2,67672	-3,93163	23	23	19	42,8	42,8	37,1	100,07	0	103,79	565390000	95	P35221;Q9UI47	P35221	Catenin alpha-1	CTNNA1	0,224146	-0,539625	-0,546303
-1,75686	-1,64096	-2,42924	-3,40072	-2,71342	-2,56384	0,629992	-0,191277	0,52483	0,37826	0,358204	0,45352	19	19	19	40,8	40,8	40,8	67,404	0	118,73	1842400000	186	P50895	P50895	Basal cell adhesion molecule	BCAM	0,192022	0,437412	0,478396
0,395296	0,244705	0,237881	-0,255819	-0,563513	-0,135807	1,6786	1,68536	1,53967	1,37178	0,457056	0,324993	19	19	19	22,4	22,4	22,4	120,84	0	79,783	663500000	123	P53396	P53396	ATP-citrate synthase	ACLY	1,0299	0,763803	1,85455
-0,383204	-0,287828	-0,241642	-0,607069	-0,45484	-0,443148	1,60896	1,96481	2,05092	1,78018	1,6161	0,945175	21	21	19	35,7	35,7	32,1	85,595	0	174,85	611990000	77	Q01813	Q01813	ATP-dependent 6-phosphofructokinase, platelet type	PFKP	0,187506	0,312603	0,468644
-1,0615	-0,0480633	-0,984873	-0,0360069	-0,391441	-0,240267	0,150185	0,77964	-0,146364	0,23229	-0,349573	-0,584589	19	19	19	31,2	31,2	31,2	102	0	53,431	416440000	72	Q7KZF4	Q7KZF4	Staphylococcal nuclease domain-containing protein 1	SND1	0,010782	0,00976785	0,0315148
-0,0202122	0,225952	-0,0822926	0,378332	0,309721	0,400124	1,00714	1,05489	1,21254	1,01548	1,21014	0,699644	19	19	19	30,2	30,2	30,2	96,022	0	235,41	902950000	211	Q8WUM4	Q8WUM4	Programmed cell death 6-interacting protein	PDCD6IP	0,139007	-0,102571	-0,360331
1,17068	0,962164	0,462284	0,268379	0,664642	0,0816364	0,117376	0,0818882	0,346554	1,57498	1,70651	1,14931	19	19	19	27	27	27	107,23	0	69,971	463360000	106	Q9NZ08	Q9NZ08	Endoplasmic reticulum aminopeptidase 1	ERAP1	0,56284	-0,384084	-1,15837
1,01896	1,16248	1,18605	-0,485617	-0,400967	-0,206724	0,375292	0,552414	0,734148	1,10479	1,12191	1,08586	18	18	18	22,6	22,6	22,6	144,73	0	142,91	681070000	190	O15067	O15067	Phosphoribosylformylglycinamidine synthase	PFAS	0,657722	0,468349	1,30866
-1,55404	-1,53609	-0,943062	-1,19036	-1,04076	-1,3941	-0,948408	-0,90925	-0,398018	0,311241	-1,10964	-0,520979	18	18	18	47,2	47,2	47,2	59,755	0	88,246	511470000	95	P04040	P04040	Catalase	CAT	0,310247	-0,224046	-0,717476
-2,82093	-3,11944	-2,8986	-1,7655	-2,96719	-1,22442	-0,00931931	-0,0264626	0,153711	0,43022	0,207842	-0,23159	18	18	18	22,1	22,1	22,1	112,89	0	123,2	651870000	73	P05023;P13637;P50993;Q13733;P54707;P20648	P05023	Sodium/potassium-transporting ATPase subunit alpha-1	ATP1A1	0,258806	-0,5284	-0,616952
9,63969	9,35637	9,36125	9,4318	9,41533	9,7028	-3,14153	-8,27566	-3,66028	-3,22505	-4,19459	-8,42581	18	18	18	62,4	62,4	62,4	34,632	0	237,32	95293000000	636	P09486	P09486	SPARC	SPARC	0,00689009	0,0958955	0,020227
1,31141	1,20362	1,59774	1,33293	0,611956	1,25982	1,6238	1,46437	1,72947	1,857	1,87768	1,91063	18	18	18	48,7	48,7	48,7	54,548	0	135,2	1369200000	299	P12955	P12955	Xaa-Pro dipeptidase	PEPD	0,0206529	0,0134001	0,0597166
-1,21141	-0,841829	-1,06509	-1,68935	-1,75657	-1,86581	-1,59428	-1,67977	-0,652258	-2,17303	-1,634	-1,42496	18	18	18	33,7	33,7	33,7	76,149	0	67,803	801550000	120	P23246	P23246	Splicing factor, proline- and glutamine-rich	SFPQ	1,8655	0,583181	2,98757	+	Normoxia_Hypoxia
1,9638	2,11064	2,08319	2,3776	2,61169	2,53724	3,46239	3,37519	3,3728	3,41065	3,30479	3,12745	18	18	18	51,7	51,7	51,7	50,118	0	103,12	3044500000	284	P26641	P26641	Elongation factor 1-gamma	EEF1G	0,190011	-0,166904	-0,474059
5,22134	5,40861	5,62159	5,11269	4,96532	5,20634	3,95571	3,60388	4,07875	4,48021	4,07952	4,13212	18	18	18	71	71	71	48,141	0	261,21	11474000000	764	P27797	P27797	Calreticulin	CALR	0,0120834	-0,0143881	-0,0352676
1,35275	1,61481	1,71165	3,18725	3,08404	3,17974	4,52107	3,92233	4,63185	4,26172	4,47816	4,31714	18	18	18	34,1	34,1	34,1	63,544	0	84,006	4137900000	228	P28799	P28799	Granulins;Acrogranin;Paragranulin;Granulin-1;Granulin-2;Granulin-3;Granulin-4;Granulin-5;Granulin-6;Granulin-7	GRN	0,555943	-0,792267	-1,14719
0,211246	0,099741	0,68265	0,453514	0,573845	0,45459	1,55224	1,60627	1,58869	1,36719	0,982313	0,895643	18	18	18	40,6	40,6	40,6	65,308	0	94,394	873330000	255	P30153;P30154	P30153	Serine/threonine-protein phosphatase 2A 65 kDa regulatory subunit A alpha isoform	PPP2R1A	0,210491	0,168959	0,517741
0,371571	0,601715	0,820864	-0,506729	-0,735502	-0,233309	0,786207	0,569603	0,725285	0,888477	0,919428	0,313477	32	19	18	53	35,2	33,8	68,563	0	168,66	1256400000	238	P35241	P35241	Radixin	RDX	0,997657	0,538234	1,80915
3,12442	3,47564	3,63824	2,73387	2,71398	3,07312	3,28694	3,10197	3,41873	3,48366	3,57101	3,4847	18	18	18	66,5	66,5	66,5	36,426	0	230,86	6611500000	407	P40925	P40925	Malate dehydrogenase, cytoplasmic	MDH1	0,413443	0,164265	0,90654
1,00348	0,823084	1,14616	0,858679	0,801575	0,746967	1,37496	1,40897	1,53857	1,41499	1,48735	1,18384	18	18	18	39,1	39,1	39,1	83,165	0	128,5	920320000	236	P41250	P41250	Glycine--tRNA ligase	GARS	0,339549	0,133638	0,77272
2,01886	1,54026	1,717	1,71421	1,93786	1,94129	3,21341	2,57686	3,46476	3,13441	3,29753	3,05157	18	18	18	41,5	41,5	41,5	55,799	0	110,03	1826300000	226	P42785	P42785	Lysosomal Pro-X carboxypeptidase	PRCP	0,0758455	-0,0909529	-0,207533
1,27613	1,24238	1,04738	1,47539	1,26873	1,55393	2,1833	2,23872	2,2453	2,06549	1,67793	1,58346	18	18	18	65,1	65,1	65,1	47,371	0	129,73	1829300000	270	P61158;Q9P1U1;Q9C0K3	P61158	Actin-related protein 3	ACTR3	0,153751	0,101379	0,393993
3,85996	3,87659	4,25762	3,82859	3,66121	4,15438	4,73764	4,6661	4,84868	4,93905	4,83637	4,7642	20	18	18	71	67,8	67,8	29,174	0	255,37	13813000000	737	P62258	P62258	14-3-3 protein epsilon	YWHAE	0,012408	0,0104644	0,036202
4,55214	4,48021	5,02313	4,49776	4,4238	4,84072	4,85099	4,79435	4,99536	5,0963	4,90576	5,01563	23	23	18	78,4	78,4	63,3	27,745	0	323,31	18761000000	774	P63104	P63104	14-3-3 protein zeta/delta	YWHAZ	0,0337222	-0,0139624	-0,0961644
5,54961	5,41507	5,41537	3,78083	4,23709	4,14454	4,99041	4,01361	5,50311	4,78753	4,81998	4,95724	18	18	18	32,8	32,8	32,8	65,33	0	245,51	8911400000	445	Q08380	Q08380	Galectin-3-binding protein	LGALS3BP	1,32073	0,693327	2,25487	+	Normoxia_Hypoxia
3,78043	3,61259	3,77131	3,16887	3,12681	2,92809	3,06977	2,47697	3,34703	2,74619	2,89098	2,77043	18	18	18	31,6	31,6	31,6	97,44	0	89,086	3400400000	301	Q14118	Q14118	Dystroglycan;Alpha-dystroglycan;Beta-dystroglycan	DAG1	1,02926	0,404455	1,85364
7,0959	7,11126	7,28864	6,41748	6,90664	6,42624	5,33117	4,81757	5,46748	5,21703	5,58946	5,51899	18	18	18	55,7	55,7	55,7	29,13	0	260,62	20429000000	377	Q16270	Q16270	Insulin-like growth factor-binding protein 7	IGFBP7	0,126032	0,172695	0,33013
-1,81476	-2,55544	-1,2958	-0,98872	-0,694439	-0,877241	0,877724	0,995152	0,888742	1,09466	1,07006	0,660868	18	18	18	57,3	57,3	57,3	52,878	0	71,313	1104400000	207	Q96KP4	Q96KP4	Cytosolic non-specific dipeptidase	CNDP2	0,295326	-0,528262	-0,688807
-4,06837	-2,58691	-2,53557	-2,7296	-5,53325	-2,40677	-1,65358	-2,32627	-1,74981	-1,75043	-3,05482	-4,74552	18	18	18	57,3	57,3	57,3	52,428	0	91,434	1309300000	141	Q9ULA0	Q9ULA0	Aspartyl aminopeptidase	DNPEP	0,635853	0,883314	1,27456
0,939589	0,714752	0	1,96047	1,75399	1,99446	-0,587801	-1,75233	-0,478825	-1,06941	-0,926853	-0,11796	17	17	17	24,9	24,9	24,9	100,89	0	88,006	513050000	61	O00462	O00462	Beta-mannosidase	MANBA	0,527644	-0,793217	-1,10092
-4,51871	-3,85251	-4,5607	-3,23117	-3,52591	-3,39334	-2,28706	-2,29728	-2,33562	-2,18159	-1,82706	-1,46943	17	17	17	55	55	55	38,868	0	77,397	2130100000	129	O14745	O14745	Na(+)/H(+) exchange regulatory cofactor NHE-RF1	SLC9A3R1	0,590393	-0,703896	-1,20267
-1,99508	-1,64404	-3,71761	-2,23022	-1,83608	-1,20174	-1,07178	-1,08544	-0,449623	-1,03576	-1,08245	-1,81493	17	17	17	40	40	40	66,9	0	95,025	673790000	134	O95831	O95831	Apoptosis-inducing factor 1, mitochondrial	AIFM1	0,0930721	-0,127064	-0,250728
2,08749	2,04089	2,39121	-0,755495	-4,01332	-4,45138	3,02813	2,11871	3,4986	2,98234	3,19043	3,05458	17	17	17	50,6	50,6	50,6	48,507	0	99,848	1387300000	126	P00749	P00749	Urokinase-type plasminogen activator;Urokinase-type plasminogen activator long chain A;Urokinase-type plasminogen activator short chain A;Urokinase-type plasminogen activator chain B	PLAU	0,916892	2,52631	1,69421
-3,87602	-4,25441	-4,50312	-5,7052	-3,27637	-3,02596	-1,33768	-1,3502	-1,36784	-0,885592	-0,949797	-0,935089	17	17	17	75,8	75,8	75,8	29,246	0	138,51	3400200000	181	P00918	P00918	Carbonic anhydrase 2	CA2	0,118794	-0,318545	-0,313032
0,512842	0,188009	0,023983	6,1567	5,94123	5,43729	-3,85339	-5,50564	-5,32886	-6,42705	-3,99391	-6,92343	18	18	17	56	56	53,8	39,746	0	162,1	4054200000	162	P07585	P07585	Decorin	DCN	0,364261	-2,35898	-0,818297
0,638817	0,260305	0,459248	0,93865	0,990646	1,10046	1,85125	1,79996	1,79665	1,5182	1,71487	1,2308	17	17	17	36,5	36,5	36,5	67,993	0	87,586	1482800000	221	P08195	P08195	4F2 cell-surface antigen heavy chain	SLC3A2	0,131777	-0,114567	-0,34357
3,32034	3,64486	3,85127	3,04045	3,40846	3,09622	3,81605	3,8747	3,91953	3,75166	3,71231	3,80931	18	17	17	43,5	41,1	41,1	38,746	0	188,81	9701200000	648	P09651;Q32P51	P09651;Q32P51	Heterogeneous nuclear ribonucleoprotein A1;Heterogeneous nuclear ribonucleoprotein A1, N-terminally processed;Heterogeneous nuclear ribonucleoprotein A1-like 2	HNRNPA1;HNRNPA1L2	0,856483	0,268058	1,60688
3,33334	3,33308	3,46301	3,45045	3,42666	3,50667	4,71527	4,29543	4,59121	4,72164	4,4966	4,18921	17	17	17	80,3	80,3	80,3	28,804	0	233,69	7938300000	560	P18669;Q8N0Y7;P15259	P18669	Phosphoglycerate mutase 1	PGAM1	0,00960585	-0,00998465	-0,0281138
3,38749	3,2387	3,22776	3,48673	3,59281	2,84617	-3,97241	-3,52962	-4,38101	-3,0287	-2,90025	-3,15245	17	17	17	24,4	24,4	24,4	99,808	0	132,91	1263400000	112	P19022	P19022	Cadherin-2	CDH2	0,0815314	-0,478903	-0,221929
1,79579	1,9215	2,17067	1,58076	1,58521	1,89082	2,67692	2,40118	2,81103	3,02487	2,6451	2,92052	17	17	17	71,5	71,5	71,5	29,555	0	118,59	3722800000	323	P25786	P25786	Proteasome subunit alpha type-1	PSMA1	0,0235452	0,021636	0,0678678
0,877033	1,65959	1,70424	2,06624	1,89725	1,64521	2,77011	3,09664	2,92391	2,75875	2,71589	2,36672	17	17	17	77,2	77,2	77,2	25,035	0	112,94	3677500000	358	P30041	P30041	Peroxiredoxin-6	PRDX6	0,0619433	-0,0697533	-0,17173
-2,52604	-1,40406	-1,62558	-2,26933	-2,77177	-2,19857	-0,0195999	-0,127338	0,0636311	-0,562927	-0,638199	-0,447941	17	17	17	47,8	47,8	47,8	64,615	0	70,977	712120000	125	P31939	P31939	Bifunctional purine biosynthesis protein PURH;Phosphoribosylaminoimidazolecarboxamide formyltransferase;IMP cyclohydrolase	ATIC	0,403463	0,541624	0,888883
0,529018	0,643648	0,526167	0,859518	0,790855	0,881979	0,783205	0,919611	0,989862	0,842953	0,486259	0,587214	17	17	17	11,7	11,7	11,7	270,63	0	101,99	432980000	95	P46821;P78559	P46821	Microtubule-associated protein 1B;MAP1B heavy chain;MAP1 light chain LC1	MAP1B	0,0317983	-0,00954437	-0,0908602
1,25222	1,27583	1,37569	0,502117	0,526489	0,393213	1,18669	1,36558	1,26364	1,16958	0,571743	0,68922	17	17	17	49	49	49	59,67	0	120,21	956870000	200	P48643	P48643	T-complex protein 1 subunit epsilon	CCT5	3,60548	0,644547	5,53853	+	Normoxia_Hypoxia
1,05965	1,15499	1,37145	0,38059	0,244928	-0,142345	0,0525894	-0,10854	0,190132	0,0953445	-0,105171	0,00160408	17	17	17	36,2	36,2	36,2	85,237	0	139,01	892150000	173	P49321	P49321	Nuclear autoantigenic sperm protein	NASP	1,10404	0,540888	1,95799
0,823568	1,18942	1,12444	1,24945	1,01018	1,24205	3,63603	3,03162	3,89935	3,23878	3,44058	3,3323	17	17	17	44,1	44,1	44,1	51,853	0	161,9	1706800000	216	P53634	P53634	Dipeptidyl peptidase 1;Dipeptidyl peptidase 1 exclusion domain chain;Dipeptidyl peptidase 1 heavy chain;Dipeptidyl peptidase 1 light chain	CTSC	0,0146257	0,031848	0,042568
0,41436	0,427921	0,774878	0,782866	1,04353	0,828571	0,873734	0,850372	1,19241	0,706612	0,750057	0,823879	17	17	17	48,8	48,8	48,8	50,976	0	134,56	1844700000	219	P61978	P61978	Heterogeneous nuclear ribonucleoprotein K	HNRNPK	0,209255	-0,0669724	-0,515135
3,25374	3,32578	3,75875	3,2419	3,20088	3,08603	3,78343	3,71644	3,94996	4,02352	4,01961	4,10486	17	17	17	83,1	83,1	83,1	16,832	0	264,79	6062600000	573	P63241;Q6IS14;Q9GZV4	P63241;Q6IS14	Eukaryotic translation initiation factor 5A-1;Eukaryotic translation initiation factor 5A-1-like	EIF5A;EIF5AL1	0,0285082	0,0185506	0,081741
4,25541	4,58679	4,50645	4,71483	4,51536	4,67284	4,9689	4,91488	4,86379	5,18213	5,23962	5,29815	28	28	17	71,8	71,8	52	28,521	0	282,21	14622000000	514	P67936;Q2TAC2	P67936	Tropomyosin alpha-4 chain	TPM4	0,726951	-0,254452	-1,41474
1,2252	1,40125	1,24689	0,774635	0,730062	0,776623	1,22328	1,52708	1,45813	1,29249	0,651625	0,771103	17	17	17	49,3	49,3	49,3	57,488	0	96,909	1048000000	231	P78371	P78371	T-complex protein 1 subunit beta	CCT2	3,10185	0,514218	4,74097	+	Normoxia_Hypoxia
-0,25873	-0,290846	-0,298054	-0,490282	-0,330494	0,1127	1,23178	1,31001	1,1692	1,2463	1,35933	1,78263	17	17	17	26,7	26,7	26,7	90,583	0	75,362	1307900000	118	Q00839	Q00839	Heterogeneous nuclear ribonucleoprotein U	HNRNPU	0,0972666	-0,136137	-0,26106
4,22404	4,56869	4,686	4,46797	4,39056	4,06523	4,73833	4,51856	4,57519	4,83829	4,73624	4,32251	21	21	17	75,9	75,9	60,8	22,11	0	142,76	21409000000	602	Q06830	Q06830	Peroxiredoxin-1	PRDX1	0,249102	0,0816676	0,597426
0,245766	0,660122	0,556505	0,730597	0,735548	0,701508	1,60025	1,48702	1,61293	1,45153	1,21624	0,937752	17	17	17	74,6	74,6	74,6	43,062	0	120,36	1287900000	223	Q12905	Q12905	Interleukin enhancer-binding factor 2	ILF2	0,0859499	0,0649033	0,23302
-0,315792	-0,1583	-0,18144	-0,171988	-0,387157	0,0911751	1,00874	1,01165	0,925735	0,916166	0,513458	0,545631	20	18	17	28,4	25,9	24,2	96,864	0	67,988	854120000	131	Q92598	Q92598	Heat shock protein 105 kDa	HSPH1	0,15124	0,130551	0,388306
1,63342	1,37076	1,36933	1,21848	1,32627	1,07189	1,72314	1,36831	1,78646	2,56246	2,3713	2,09585	17	17	17	29,2	29,2	29,2	113,74	0	95,567	857160000	114	Q9NZV1	Q9NZV1	Cysteine-rich motor neuron 1 protein;Processed cysteine-rich motor neuron 1 protein	CRIM1	0,378585	-0,232472	-0,844324
4,77706	4,79124	4,59824	2,46081	2,44566	2,42973	-0,0858555	-0,740335	0,128691	0,196739	0,146915	0,140667	17	17	17	73,4	73,4	73,4	47,351	0	208,63	2124800000	166	Q9UI42	Q9UI42	Carboxypeptidase A4	CPA4	0,336994	0,94142	0,767955
0,887829	0,676916	0,766567	2,80698	2,92413	3,00596	3,51346	2,49657	3,50686	3,36236	3,47491	3,07452	16	16	16	52,9	52,9	52,9	61,247	0	197,62	2242200000	234	O14773	O14773	Tripeptidyl-peptidase 1	TPP1	1,13341	-1,13344	-1,99867
-3,26967	-4,48243	-2,54748	-4,07778	-3,08587	-4,59645	2,57527	0,56982	3,00284	2,05614	2,14524	1,97859	16	16	16	27,8	27,8	27,8	95,375	0	194,68	628460000	118	P01130;Q14114	P01130	Low-density lipoprotein receptor	LDLR	0,0451045	0,238081	0,127134
-2,64546	-1,59603	-0,705362	0,379883	0,377661	0,247614	-2,92615	-2,18447	-2,7192	-3,08597	-2,43205	-3,32114	16	16	16	86,8	86,8	86,8	22,782	0	87,893	4353500000	166	P04792	P04792	Heat shock protein beta-1	HSPB1	0,470378	-0,823775	-1,0051
4,11283	4,24013	4,31026	3,42791	3,57096	3,68978	4,35405	4,15402	4,50196	4,62111	4,45367	4,78168	16	16	16	55,8	55,8	55,8	32,575	0	237,07	10484000000	627	P06748	P06748	Nucleophosmin	NPM1	0,329944	0,188022	0,754761
1,67603	1,28561	1,49762	2,41523	3,3167	2,29165	-3,70001	-3,23329	-1,11051	-3,25803	-3,94005	-3,58926	16	16	16	36	36	36	76,684	0	90,395	675100000	87	P09871	P09871	Complement C1s subcomponent;Complement C1s subcomponent heavy chain;Complement C1s subcomponent light chain	C1S	0,0275527	-0,136801	-0,0790813
2,80733	3,21314	3,3155	2,3492	2,38694	2,32963	1,92578	1,67541	1,96165	2,36981	2,19974	2,14562	16	16	16	38,4	38,4	38,4	59,425	0	93,444	2941900000	247	P14314	P14314	Glucosidase 2 subunit beta	PRKCSH	0,26585	0,186313	0,631008
1,39563	1,72782	1,79721	1,89633	1,85776	1,76133	1,68659	1,2745	1,30556	1,23453	0,760742	0,566069	18	16	16	27,1	25,4	25,4	92,468	0	70,216	1019900000	171	P14625;Q58FF3	P14625	Endoplasmin	HSP90B1	0,312843	0,185091	0,722427
1,07556	1,05173	1,11468	2,11099	1,87503	2,28314	3,5245	3,00163	3,66498	3,39006	3,67781	3,53467	16	16	16	41,5	41,5	41,5	62,081	0	132,5	3491300000	335	P15586	P15586	N-acetylglucosamine-6-sulfatase	GNS	0,423175	-0,573103	-0,923644
4,25852	4,01462	3,5175	5,34833	5,25815	5,18678	-3,06407	-3,53697	-4,3587	-3,77089	-4,40099	-2,66107	17	16	16	54,1	51,9	51,9	41,654	0	144,03	3592300000	191	P21810	P21810	Biglycan	BGN	0,0976187	-0,688238	-0,261925
2,37916	2,4596	2,80887	1,71507	1,50559	1,89294	3,02808	2,9803	2,98862	3,12246	2,94823	2,93333	16	16	16	46,5	46,5	46,5	47,716	0	101,75	3262900000	318	P23526	P23526	Adenosylhomocysteinase	AHCY	0,668572	0,421168	1,32546
2,66541	2,76445	2,98571	2,86622	2,54874	2,95667	3,58619	3,29748	3,56057	3,84151	3,85299	3,90352	16	16	16	85,6	85,6	85,6	21,057	0	183,74	12811000000	579	P30086	P30086	Phosphatidylethanolamine-binding protein 1;Hippocampal cholinergic neurostimulating peptide	PEBP1	0,263312	-0,184971	-0,625954
1,98478	2,15177	2,48524	2,17178	2,13871	2,23721	3,11613	2,94282	3,17347	3,47585	3,28518	3,46087	16	16	16	42,4	42,4	42,4	37,54	0	108,21	6129200000	360	P37837	P37837	Transaldolase	TALDO1	0,175355	-0,152566	-0,442139
2,21784	3,01259	2,56338	2,54203	2,56624	2,59183	-0,398603	-0,242331	1,1872	-0,160822	-0,97765	-0,812963	16	16	16	51,4	51,4	51,4	46,44	0	94,447	1087300000	117	P50454	P50454	Serpin H1	SERPINH1	0,183313	0,431901	0,459543
1,6896	1,88893	2,10618	1,68941	1,86695	2,0868	2,22947	2,19917	2,35058	2,77005	2,6753	2,68578	16	16	16	87,2	87,2	87,2	22,693	0	290,32	5027900000	245	P80723	P80723	Brain acid soluble protein 1	BASP1	0,470538	-0,218395	-1,00537
0,431398	1,00654	0,377922	0,938742	0,711058	0,628475	2,17104	2,2856	1,97389	1,68865	1,01803	0,885721	16	16	16	56,3	56,3	56,3	48,991	0	76,748	1379600000	178	Q13838;O00148	Q13838;O00148	Spliceosome RNA helicase DDX39B;ATP-dependent RNA helicase DDX39A	DDX39B;DDX39A	0,477094	0,395955	1,0165
-0,742428	-0,903818	-0,942217	-3,1988	-2,05139	-1,81288	1,30117	0,997257	1,38205	1,48492	1,09056	0,746933	16	16	16	41,5	41,5	41,5	68,283	0	67,874	754210000	118	Q96G03	Q96G03	Phosphoglucomutase-2	PGM2	0,390161	0,805445	0,865155
0,471672	0,714128	0,718298	-0,157667	-0,370373	-0,306089	-0,43545	-0,430805	-0,671995	-0,737505	-0,734514	-0,458158	16	16	16	41,6	41,6	41,6	56,084	0	64,471	1026100000	87	Q9P258	Q9P258	Protein RCC2	RCC2	1,04279	0,521693	1,87261
1,76082	2,0054	2,23715	1,95117	1,66319	1,91432	1,213	1,08912	1,12236	1,24141	1,12697	1,13206	16	16	16	55,1	55,1	55,1	40,422	0	89,62	917700000	175	Q9Y617	Q9Y617	Phosphoserine aminotransferase	PSAT1	0,0964775	0,0664562	0,259122
2,09968	2,323	2,49554	1,66385	1,62286	2,01923	2,96573	2,63027	3,13201	3,25504	3,08624	3,17653	15	15	15	64,1	64,1	64,1	27,887	0	209	4399300000	283	O14818;Q8TAA3	O14818	Proteasome subunit alpha type-7	PSMA7	0,149383	0,137081	0,384091
-0,497234	-0,749949	-0,13995	-0,970093	-1,62754	-0,903133	0,00897026	-0,619839	0,109821	0,36865	0,405939	0,279812	15	15	15	84,6	84,6	84,6	21,007	0	235,77	1710000000	158	O75223	O75223	Gamma-glutamylcyclotransferase	GGCT	0,0897164	0,0930316	0,24241
-1,51364	-2,27178	-2,7808	-0,0274334	-0,727934	-0,0301762	2,5174	1,05094	2,9007	1,18013	1,099	0,684887	15	15	15	46,6	46,6	46,6	59,716	0	60,026	636640000	80	P04062	P04062	Glucosylceramidase	GBA	0,13759	-0,379275	-0,357059
5,52297	5,34332	5,55955	5,53558	5,47268	5,26358	6,54795	6,30657	6,32728	6,56387	6,64888	6,48661	15	15	15	95,7	95,7	95,7	15,054	0	243,65	30090000000	797	P07737;CON__P02584	P07737	Profilin-1	PFN1	0,0657396	-0,0605939	-0,181595
0,591614	0,3134	0,315428	2,53588	2,61658	2,60977	3,58136	3,31475	4,24337	3,57439	3,83209	3,73176	15	15	15	41,7	41,7	41,7	54,465	0	219,7	2730000000	251	P10619	P10619	Lysosomal protective protein;Lysosomal protective protein 32 kDa chain;Lysosomal protective protein 20 kDa chain	CTSA	0,701101	-1,09009	-1,37544
0,384363	0,506554	0,397388	0,226412	-0,396517	0,0918179	0,427355	0,0653896	-0,0287609	0,646425	0,433783	0,180531	15	15	15	34,7	34,7	34,7	81,224	0	87,834	851020000	142	P13798	P13798	Acylamino-acid-releasing enzyme	APEH	0,231103	0,0949729	0,560691
3,9883	3,81892	3,82105	4,02416	4,33242	3,89666	4,01286	3,49478	4,09776	3,80693	4,28364	3,95916	15	15	15	59,1	59,1	59,1	24,399	0	163,82	4637600000	369	P16035	P16035	Metalloproteinase inhibitor 2	TIMP2	0,745385	-0,178219	-1,44255
-1,52176	-1,15468	-0,980528	-4,92897	-3,98018	-4,05446	0,900488	0,575115	1,30718	1,3221	1,28368	0,632647	15	15	15	18,6	18,6	18,6	129,29	0	40,769	358630000	56	P17301	P17301	Integrin alpha-2	ITGA2	0,539935	1,47516	1,1211
-0,4147	-0,747932	-0,556051	-0,00997734	-0,199743	0,14323	0,983541	0,790489	0,982059	0,834927	0,883486	0,528942	15	15	15	36,1	36,1	36,1	79,994	0	121,04	340880000	96	P17655	P17655	Calpain-2 catalytic subunit	CAPN2	0,199864	-0,190576	-0,495206
-4,21448	-3,75849	-3,23705	-4,01046	-3,43213	-4,82216	-0,381145	-0,884886	-0,161692	-0,65913	-1,02519	-1,55314	15	15	15	66,7	66,7	66,7	26,559	0	172,03	1422700000	122	P21266;P46439;P28161	P21266	Glutathione S-transferase Mu 3	GSTM3	0,185688	0,477413	0,464704
0,148586	0,349968	0,100309	0,640587	0,847778	0,876846	1,41673	1,06023	1,54446	1,22345	1,17249	0,619539	15	15	15	51	51	51	53,165	0	162,66	978290000	171	P23381	P23381	Tryptophan--tRNA ligase, cytoplasmic;T1-TrpRS;T2-TrpRS	WARS	0,17632	-0,126733	-0,444258
-1,06588	-3,44846	-4,72255	4,3587	4,50675	4,09951	-2,60021	-4,54225	-4,59448	-3,26275	-2,85311	-2,98859	15	15	15	57,7	57,7	57,7	30,57	0	92,452	5092700000	182	P24593	P24593	Insulin-like growth factor-binding protein 5	IGFBP5	1,40238	-4,13906	-2,36531	+	Normoxia_Hypoxia
1,50681	1,78951	1,85081	1,22305	1,08322	1,38548	2,37392	2,22876	2,53079	2,66712	2,50496	2,60895	15	15	15	79,3	79,3	79,3	29,483	0	116,14	2945700000	349	P25789	P25789	Proteasome subunit alpha type-4	PSMA4	0,150999	0,134638	0,38776
4,00251	3,24194	3,28511	3,42805	4,28949	2,66845	4,40772	3,52024	4,59197	3,6909	3,41443	3,01501	15	15	15	52,5	52,5	52,5	41,975	0	175,23	3646200000	234	P26022	P26022	Pentraxin-related protein PTX3	PTX3	0,645549	0,423863	1,28971
-1,58432	-1,29638	-0,71694	-0,277443	-0,616034	-0,323809	2,02457	1,75053	2,09778	1,97317	1,89683	1,68212	16	16	15	50,7	50,7	48	42,741	0	61,159	803890000	117	P30740;O75830	P30740	Leukocyte elastase inhibitor	SERPINB1	0,1523	-0,343264	-0,39071
0,48735	-0,108141	-0,305098	2,04419	2,22519	2,15729	-1,4645	-2,68729	-1,25569	-3,04015	-3,73515	-2,08723	15	15	15	13,5	13,5	13,5	178,19	0	85,137	644590000	105	P39060	P39060	Collagen alpha-1(XVIII) chain;Endostatin	COL18A1	0,150343	-0,482917	-0,386271
0,839045	0,843058	0,946436	0,294552	0,426167	0,662529	0,825869	1,0931	1,18344	0,791948	-0,010891	0,335058	15	15	15	39	39	39	58,024	0	73,85	768390000	158	P40227;Q92526	P40227	T-complex protein 1 subunit zeta	CCT6A	2,66309	0,538596	4,09199	+	Normoxia_Hypoxia
0,0570736	-0,418173	-0,790199	1,36872	1,31764	1,28356	2,37663	2,31316	2,48238	1,7021	1,81557	1,64883	15	15	15	39,1	39,1	39,1	51,927	0	156,21	794600000	136	P48723	P48723	Heat shock 70 kDa protein 13	HSPA13	0,36244	-0,519258	-0,814969
1,20647	1,48502	1,15488	0,877291	0,665234	0,843128	1,405	1,63151	1,62237	1,28032	0,74987	0,694004	15	15	15	40,2	40,2	40,2	60,533	0	47,746	1038100000	150	P49368	P49368	T-complex protein 1 subunit gamma	CCT3	2,98729	0,5659	4,56783	+	Normoxia_Hypoxia
1,58953	1,73494	1,75419	1,07463	0,856049	1,13291	1,68864	2,19106	1,76697	1,85436	1,25831	1,15399	15	15	15	36,5	36,5	36,5	59,62	0	60,794	1412300000	205	P50990	P50990	T-complex protein 1 subunit theta	CCT8	2,23986	0,565848	3,4969	+	Normoxia_Hypoxia
-0,617529	-0,983015	-1,15395	0,0856552	0,0484829	0,0283127	-1,48196	-5,26507	-1,3394	-2,24386	-2,1034	-3,19827	15	15	15	33,6	33,6	33,6	82,265	0	78,517	257030000	111	P54802	P54802	Alpha-N-acetylglucosaminidase;Alpha-N-acetylglucosaminidase 82 kDa form;Alpha-N-acetylglucosaminidase 77 kDa form	NAGLU	0,263395	-0,576308	-0,62612
2,16751	2,21398	2,53944	1,70306	1,60856	2,116	2,99384	2,6526	3,01031	3,1585	2,9226	3,04873	15	15	15	69,9	69,9	69,9	27,399	0	104,15	4297200000	298	P60900	P60900	Proteasome subunit alpha type-6	PSMA6	0,21487	0,170039	0,526947
2,14033	2,22171	2,53217	2,20347	1,94411	2,19518	3,39224	3,09409	3,43513	3,45629	3,37259	3,31129	15	15	15	71,7	71,7	71,7	20,777	0	78,789	5002800000	420	Q04760	Q04760	Lactoylglutathione lyase	GLO1	0,0534082	0,0554584	0,149301
1,00777	0,623257	0,598808	0,242712	0,331095	0,216934	1,38337	0,706524	1,13526	0,65999	1,80821	0,893013	15	15	15	39,8	39,8	39,8	64,732	0	117,2	480120000	100	Q10471;Q8N4A0	Q10471	Polypeptide N-acetylgalactosaminyltransferase 2;Polypeptide N-acetylgalactosaminyltransferase 2 soluble form	GALNT2	0,341281	0,217172	0,775943
-0,0800991	0,650494	0,904066	0,372768	0,385538	-0,11035	2,07277	2,29888	2,1224	2,03807	2,20781	1,95057	15	15	15	81	81	81	32,66	0	103,48	1511600000	214	Q15181	Q15181	Inorganic pyrophosphatase	PPA1	0,123128	0,18735	0,323292
-0,316214	-0,05303	-0,289833	0,0410233	0,0151272	-0,177355	-0,167519	-1,20294	-0,131704	-0,576479	-0,0501328	-0,165472	15	15	15	14,6	14,6	14,6	162,1	0	135,65	987500000	128	Q15262	Q15262	Receptor-type tyrosine-protein phosphatase kappa	PTPRK	0,502333	-0,207992	-1,05894
1,29952	1,19479	0,751738	1,23786	1,33774	1,28074	0,331738	-0,496223	0,412062	-0,421595	-0,914335	-0,994524	15	15	15	34,7	34,7	34,7	86,254	0	59,591	396950000	98	Q16394	Q16394	Exostosin-1	EXT1	0,253973	0,327956	0,607251
-3,64834	-4,78514	-1,51254	-4,03626	-2,48715	-3,7374	-3,1818	-3,77074	-1,42963	-1,77423	-1,98373	-1,87294	15	15	15	32,2	32,2	32,2	85,206	0	62,478	380980000	47	Q99985	Q99985	Semaphorin-3C	SEMA3C	0,249318	-0,406081	-0,597864
-2,11691	-2,41306	-2,22789	-1,77129	-2,10571	-2,17618	2,57922	1,8878	2,85232	2,61455	2,53342	2,71881	15	15	15	39,4	39,4	39,4	54,066	0	75,211	1193800000	133	Q9BTY2	Q9BTY2	Plasma alpha-L-fucosidase	FUCA2	0,0501807	-0,208687	-0,140727
-2,88487	-2,15544	-3,88465	0,0153122	-0,367453	-0,212757	0,146189	-0,157646	0,277235	0,1103	0,17668	0,0905132	15	15	15	44,5	44,5	44,5	54,341	0	64,631	622600000	130	Q9UHL4	Q9UHL4	Dipeptidyl peptidase 2	DPP7	1,09021	-1,41196	-1,93879
0,296307	0,572491	0,818539	-0,370853	-0,12571	-0,424232	0,719402	0,406782	0,589895	0,642231	1,07859	0,841356	14	14	14	37,6	37,6	37,6	51,712	0	47,159	930650000	125	O75390	O75390	Citrate synthase, mitochondrial	CS	0,496025	0,293673	1,04839
0,297682	0,503174	0,35404	0,595047	0,378355	-0,10824	-0,539131	-2,47595	-1,32355	-1,3037	-0,930279	-1,03288	14	14	14	13,4	13,4	13,4	158,54	0	78,008	463940000	65	O75882	O75882	Attractin	ATRN	0,0824742	-0,13034	-0,224302
0,352299	0,00452423	0,302889	0,145006	-0,436972	0,396555	2,45418	2,08627	2,3009	2,49773	2,18027	2,09585	18	14	14	71,4	58,3	58,3	47,268	0	180,62	977780000	190	P09104;P13929	P09104	Gamma-enolase	ENO2	0,0536348	0,10377	0,149901
3,09193	3,52267	3,44567	2,60026	2,41865	2,49767	3,07773	2,99182	3,15393	3,36699	3,32035	3,41136	16	16	14	53,5	53,5	43,7	24,893	0	121,18	11750000000	389	P09429;B2RPK0;P23497	P09429;B2RPK0	High mobility group protein B1;Putative high mobility group protein B1-like 1	HMGB1;HMGB1P1	0,653777	0,278076	1,30253
2,76302	2,7915	2,66988	2,79968	2,4765	2,63585	2,68871	2,25251	2,85401	2,21484	2,19752	2,20267	14	14	14	36,3	36,3	36,3	52,494	0	133,28	3092900000	221	P10909	P10909	Clusterin;Clusterin beta chain;Clusterin alpha chain	CLU	1,00051	0,24876	1,81319
1,39614	1,37593	1,82188	0,894106	0,632885	1,13062	1,64248	1,74825	1,88071	1,78705	1,45631	1,57734	14	14	14	82,4	82,4	82,4	28,768	0	124,4	1626100000	198	P12004	P12004	Proliferating cell nuclear antigen	PCNA	1,13162	0,397847	1,9962
0,897184	1,10788	1,15981	2,05819	1,89556	1,90518	1,23532	1,58785	1,25545	1,60476	1,26371	0,675032	19	19	14	44,9	44,9	37,3	70,81	0	165,52	835810000	209	P13797	P13797	Plastin-3	PLS3	0,820212	-0,359825	-1,5538
4,75721	4,79595	4,59124	4,98309	5,41374	4,49582	-1,09874	-1,5133	-0,46166	1,1893	1,83314	2,05709	14	14	14	47,4	47,4	47,4	31,674	0	119,12	4130200000	169	P17936	P17936	Insulin-like growth factor-binding protein 3	IGFBP3	0,463678	-1,48358	-0,993682
0,509001	0,522573	0,672777	0,653151	0,860483	0,570646	1,22707	1,67604	1,79448	1,55775	1,44314	1,3958	14	14	14	44,1	44,1	44,1	57,221	0	139,04	1204900000	188	P26599;O95758	P26599	Polypyrimidine tract-binding protein 1	PTBP1	0,0152703	-0,0131715	-0,0444128
0,997665	1,28708	1,44206	0,973377	0,325718	0,843206	1,94814	1,8069	1,96757	2,286	2,18415	2,2147	14	14	14	60,1	60,1	60,1	28,48	0	150,49	2712400000	250	P28074	P28074	Proteasome subunit beta type-5	PSMB5	0,100497	0,103712	0,26897
0,589258	0,721548	0,626604	0,755857	0,624243	0,935328	1,48148	1,07157	1,50321	1,60435	1,30347	1,42069	14	14	14	49,7	49,7	49,7	42,621	0	116,02	1127400000	151	P35237	P35237	Serpin B6	SERPINB6	0,184759	-0,108378	-0,462686
2,17314	2,45614	2,58918	2,08446	2,09825	1,80167	2,14265	2,1014	2,1797	2,06955	2,29666	2,07368	14	14	14	75,4	75,4	75,4	22,391	0	279,56	2019900000	365	P37802	P37802	Transgelin-2	TAGLN2	1,1028	0,202991	1,95627
0,917219	1,14868	0,845829	0,23317	0,318342	0,341354	1,12783	1,28102	1,03938	0,869295	0,32523	0,371344	14	14	14	41,4	41,4	41,4	57,924	0	87,889	780180000	156	P50991	P50991	T-complex protein 1 subunit delta	CCT4	3,6955	0,650203	5,68801	+	Normoxia_Hypoxia
2,20639	2,42272	2,56975	2,13262	1,89247	2,1817	2,66202	2,45807	2,3998	2,77218	2,62443	2,80816	16	16	14	68,8	68,8	64,6	26,788	0	198,72	5289800000	368	P51858	P51858	Hepatoma-derived growth factor	HDGF	0,114759	0,0511967	0,303423
-2,01788	-1,70862	-1,51925	-0,690952	-1,73394	-1,04955	-3,88274	-3,39164	-4,27739	-3,66968	-3,85331	-3,70181	14	14	14	39,6	39,6	39,6	56,157	0	94,001	161710000	67	P55809;Q9BYC2	P55809	Succinyl-CoA:3-ketoacid coenzyme A transferase 1, mitochondrial	OXCT1	0,181121	-0,349711	-0,454767
2,78789	2,85604	2,69884	1,95929	2,05796	1,57563	2,35269	1,66755	2,45981	2,27335	2,31886	1,98303	14	14	14	50,2	50,2	50,2	47,747	0	64,906	1339800000	181	P61812	P61812	Transforming growth factor beta-2;Latency-associated peptide	TGFB2	1,21542	0,442449	2,11144
1,15212	1,45832	1,9211	0,95433	1,09355	0,848095	1,42321	1,24531	1,52757	1,33949	1,03239	1,49857	14	14	14	64,4	64,4	64,4	35,076	0	99,256	1306700000	223	P63244	P63244	Guanine nucleotide-binding protein subunit beta-2-like 1;Guanine nucleotide-binding protein subunit beta-2-like 1, N-terminally processed	GNB2L1	1,28292	0,326867	2,20352
1,5977	1,49781	1,54711	1,50847	1,46722	1,23167	3,21951	2,93386	3,0238	3,34719	3,46258	3,27435	14	14	14	54,4	54,4	54,4	27,566	0	50,185	2213000000	167	P78417	P78417	Glutathione S-transferase omega-1	GSTO1	0,0503747	-0,078613	-0,141244
-4,22874	-2,62781	-3,62892	-2,36675	-4,31224	-3,63657	2,21519	1,39432	2,25184	1,28357	1,18513	0,929232	15	15	14	8,6	8,6	8,4	585,56	0	102,37	628070000	64	P98088	P98088	Mucin-5AC	MUC5AC	0,0865637	0,38225	0,234554
2,8305	2,8343	2,97508	2,76585	2,6954	2,84927	2,93873	2,5621	2,83642	3,10008	2,78706	2,87062	14	14	14	46,9	46,9	46,9	33,488	0	288,66	6826400000	359	Q01105;P0DME0	Q01105;P0DME0	Protein SET;Protein SETSIP	SET;SETSIP	0,0670266	-0,0151908	-0,184924
4,1121	4,06683	3,6083	2,15948	2,61078	1,77132	1,68273	1,06672	1,76734	1,57929	1,5954	1,14452	14	14	14	42,2	42,2	42,2	54,64	0	137,89	1760300000	171	Q12805	Q12805	EGF-containing fibulin-like extracellular matrix protein 1	EFEMP1	0,803215	0,907205	1,52875
-3,15003	-4,26141	-3,06267	-3,31153	-5,06147	-3,47462	-1,35017	-1,19072	-1,2333	-1,22505	-1,592	-1,3153	14	14	14	26,5	26,5	26,5	88,549	0	123,78	689310000	90	Q13263	Q13263	Transcription intermediary factor 1-beta	TRIM28	0,135089	0,288608	0,351271
0,227354	0,239786	0,320807	0,747494	0,658394	0,538181	0,396286	0,311083	0,563681	0,586636	0,242188	-0,185406	14	14	14	26	26	26	106,87	0	43,604	556430000	138	Q14697	Q14697	Neutral alpha-glucosidase AB	GANAB	0,242942	-0,0880817	-0,584932
-1,75458	-1,81416	-1,57711	-0,813702	-0,815176	-0,881977	-0,324196	0,0105267	-0,221058	1,01552	1,01811	1,18307	14	14	14	49,4	49,4	49,4	29,717	0	119,76	3141500000	165	Q14847	Q14847	LIM and SH3 domain protein 1	LASP1	1,08411	-1,0644	-1,9303
1,4832	1,23771	0,993904	0,509171	0,333029	0,0733757	-0,420864	-1,22552	-0,446758	-0,951641	-1,0709	-1,60726	14	14	14	8,9	8,9	8,9	250,53	0	36,981	291620000	49	Q6UVK1	Q6UVK1	Chondroitin sulfate proteoglycan 4	CSPG4	0,623538	0,722651	1,25522
1,92152	1,90851	1,91974	1,58395	2,02542	1,20477	-4,04539	-3,75741	-4,51922	-5,4032	-3,25025	-3,5093	14	14	14	20,5	20,5	20,5	118,64	0	65,735	430530000	92	Q7Z7G0	Q7Z7G0	Target of Nesh-SH3	ABI3BP	0,0239058	0,129393	0,0688807
2,70735	2,19724	2,32526	3,22834	1,32613	2,76901	1,17123	1,63269	1,20305	2,19847	2,36714	0,954525	14	14	14	44,7	44,7	44,7	35,964	0	161,11	1905400000	324	Q92820	Q92820	Gamma-glutamyl hydrolase	GGH	0,257313	-0,267801	-0,613961
-0,272419	-0,625643	-0,679253	-1,18689	-1,59891	-1,14227	1,12705	0,692776	1,34733	1,42103	1,53646	1,49487	14	14	14	16,1	16,1	16,1	134,55	0	54,879	795670000	127	Q92896	Q92896	Golgi apparatus protein 1	GLG1	0,0903024	0,177594	0,243866
3,70206	3,62924	4,04908	3,60452	3,40685	3,62532	3,48348	3,22527	3,48204	3,88786	3,87307	3,96173	14	14	14	83,1	83,1	83,1	19,891	0	303,36	10229000000	499	Q99497	Q99497	Protein deglycase DJ-1	PARK7	0,421417	-0,131361	-0,920562
-4,25041	-1,45342	-4,66191	-1,76575	-3,22409	-4,46176	1,17292	1,04222	1,2822	0,647009	2,5242	1,36186	14	14	14	19,6	19,6	19,6	92,931	0	33,397	394630000	60	Q9H5V8	Q9H5V8	CUB domain-containing protein 1	CDCP1	0,0744296	-0,324981	-0,203927
0,518772	0,749672	0,60137	0,453436	0,316135	0,420809	2,40245	2,23752	2,16582	2,2471	2,08905	1,88994	14	14	14	65,8	65,8	65,8	26,21	0	92,031	1261700000	136	Q9HB71	Q9HB71	Calcyclin-binding protein	CACYBP	0,15471	0,209854	0,396158
1,4173	1,31175	0,933699	1,68072	1,00542	1,2738	-2,75714	-2,95286	-3,36923	-3,97719	-4,7604	-4,16551	14	14	14	19,6	19,6	19,6	98,555	0	47,779	813520000	86	Q9P2B2	Q9P2B2	Prostaglandin F2 receptor negative regulator	PTGFRN	0,143603	0,587781	0,370897
2,79929	2,06696	1,728	1,33559	1,39351	1,32963	-3,98468	-3,72051	-0,0153694	-3,20712	-4,07972	-4,78167	14	14	14	21,6	21,6	21,6	106,67	0	91,193	507780000	65	Q9Y6C2	Q9Y6C2	EMILIN-1	EMILIN1	0,283257	1,14724	0,665333
0,740076	0,343729	0,549688	1,80996	1,76621	2,02691	0,726496	0,383228	0,943794	1,57943	1,72532	1,21767	13	13	13	64,4	64,4	64,4	32,444	0	157,42	1226100000	254	O00560	O00560	Syntenin-1	SDCBP	4,61446	-1,07308	-7,35845	+	Normoxia_Hypoxia
1,49727	1,50975	1,07071	0,942356	0,769051	0,81975	2,09115	1,48468	2,21096	1,90986	2,21322	2,1956	13	13	13	53,1	53,1	53,1	29,48	0	80,206	2181000000	193	O00584	O00584	Ribonuclease T2	RNASET2	0,203926	0,169116	0,503852
-0,0619984	0,279404	0,300777	0,576683	0,526102	0,38656	1,26363	1,2337	1,26685	1,24027	0,642981	0,641117	13	13	13	55,7	55,7	55,7	34,333	0	95,165	985530000	156	O15144	O15144	Actin-related protein 2/3 complex subunit 2	ARPC2	0,058435	0,044775	0,162554
2,08741	2,39751	2,55136	3,42106	3,44445	3,6266	1,90582	1,99105	1,95766	2,16278	2,48714	2,21196	13	13	13	54,3	54,3	54,3	37,106	0	87,029	2315300000	228	O43852	O43852	Calumenin	CALU	1,51123	-0,74386	-2,51183	+	Normoxia_Hypoxia
1,18382	1,41057	1,66295	1,12642	1,09257	1,22367	1,59711	1,51569	1,84047	1,57874	1,70182	1,49645	17	17	13	27,1	27,1	20,9	69,602	0	111,5	1467400000	183	O60506	O60506	Heterogeneous nuclear ribonucleoprotein Q	SYNCRIP	0,581026	0,165155	1,18767
-2,06292	-3,11672	-2,0977	-2,11061	-1,96531	-3,0254	0,30603	0,717936	0,906282	0,305979	-0,141609	-0,299137	13	13	13	16,5	16,5	16,5	119,52	0	38,308	231160000	61	O95373;O15397	O95373	Importin-7	IPO7	0,13546	0,314834	0,35213
-0,38426	-0,0508728	-0,22061	0,279354	1,49266	0,116091	-1,32746	-2,00945	-1,14029	-2,06779	-1,86276	-3,63834	20	13	13	16,2	12,1	12,1	187,15	0	86,22	232590000	30	P01024	P01024	Complement C3;Complement C3 beta chain;C3-beta-c;Complement C3 alpha chain;C3a anaphylatoxin;Acylation stimulating protein;Complement C3b alpha chain;Complement C3c alpha chain fragment 1;Complement C3dg fragment;Complement C3g fragment;Complement C3d fragment;Complement C3f fragment;Complement C3c alpha chain fragment 2	C3	0,0386192	0,091309	0,109574
4,67534	4,6004	4,21214	2,42291	3,62555	2,19975	-2,6737	-4,0965	-3,76687	-3,18733	-3,40397	-3,83674	15	15	13	14,7	14,7	14,1	160,61	0	178,27	1904100000	162	P02462	P02462	Collagen alpha-1(IV) chain;Arresten	COL4A1	0,144889	0,85511	0,37384
-4,59392	-4,1038	-3,65452	1,50847	1,06962	1,03829	-2,57268	-4,30938	-1,83729	-4,22727	-3,29725	-3,06783	13	13	13	39,8	39,8	39,8	46,596	0	171,02	182240000	40	P05120	P05120	Plasminogen activator inhibitor 2	SERPINB2	1,152	-2,34927	-2,02433
-0,525942	-0,209776	0,0164318	-0,421705	-0,229704	-0,137693	0,847414	0,76058	1,08938	1,09668	0,851402	0,866219	13	13	13	46,9	46,9	46,9	54,636	0	155,72	733810000	163	P07954	P07954	Fumarate hydratase, mitochondrial	FH	0,0069882	-0,00785224	-0,0205128
-1,32508	-0,933481	-0,649519	-0,59355	-0,947016	-0,561657	0,496029	0,757933	0,818821	-0,0236816	-0,169458	-0,365526	13	13	13	28,9	28,9	28,9	69,842	0	48,751	519750000	97	P12956	P12956	X-ray repair cross-complementing protein 6	XRCC6	0,326057	0,304266	0,747452
0,0682983	0,310219	0,55109	0,621555	0,221992	0,185133	0,205055	0,187357	0,0503883	0,569735	0,470108	0,0847893	13	13	13	57,5	57,5	57,5	36,573	0	103,01	1040000000	180	P14550	P14550	Alcohol dehydrogenase [NADP(+)]	AKR1A1	0,52687	-0,130151	-1,09964
-1,45142	-1,27864	-2,26007	0,378115	0,150814	0,483086	0,883432	0,587288	1,32125	0,572668	0,87566	0,620874	13	13	13	27,5	27,5	27,5	76,074	0	40,16	475280000	85	P16278;Q6UWU2	P16278	Beta-galactosidase	GLB1	0,743218	-0,879897	-1,43929
3,45861	3,86287	4,00722	4,30155	4,66339	4,22421	3,0295	2,58718	3,39804	3,6048	3,17647	3,46036	13	13	13	55,1	55,1	55,1	23,742	0	49,517	6104500000	350	P23284	P23284	Peptidyl-prolyl cis-trans isomerase B	PPIB	0,863655	-0,514558	-1,61731
5,25438	5,60933	5,76534	5,44913	5,58951	5,07707	4,99807	5,18386	5,32335	5,44238	5,3671	5,60723	18	18	13	84,3	84,3	61,4	18,502	0	293,94	31253000000	766	P23528	P23528	Cofilin-1	CFL1	0,190247	-0,0663484	-0,474569
1,78926	1,83242	2,04089	1,32603	1,35567	1,59155	2,48281	2,34101	2,31658	2,66031	2,46343	2,59721	13	13	13	69,3	69,3	69,3	26,411	0	166,2	3499100000	334	P28066	P28066	Proteasome subunit alpha type-5	PSMA5	0,188472	0,134798	0,470735
0,355947	0,185003	0,43858	0,858816	0,818048	0,382353	1,52015	1,62524	1,43	1,70529	1,6993	1,33183	14	13	13	55,1	49,5	49,5	21,892	0	92,602	2132700000	276	P32119	P32119	Peroxiredoxin-2	PRDX2	0,247509	-0,206784	-0,594203
0,863579	1,00331	1,10115	1,42066	1,1528	1,14787	1,34192	1,09595	1,22312	1,34193	0,973213	0,800413	13	13	13	60,3	60,3	60,3	31,35	0	111,5	1606500000	194	P47756	P47756	F-actin-capping protein subunit beta	CAPZB	0,113066	-0,0346425	-0,299371
1,69232	1,77371	1,5402	0,634331	0,488428	0,677221	-3,00134	-4,72109	-4,04784	-3,51782	-3,49764	-3,37291	13	13	13	26,4	26,4	26,4	83,166	0	32,483	291450000	37	P58215	P58215	Lysyl oxidase homolog 3	LOXL3	0,0707896	0,304059	0,194614
0,439917	0,579752	0,588099	0,847672	0,59639	0,910543	1,64737	1,61974	1,50747	1,50184	1,01878	0,425173	13	13	13	41,4	41,4	41,4	44,76	0	53,588	1137700000	131	P61160	P61160	Actin-related protein 2	ACTR2	0,269717	0,180325	0,638683
5,89048	5,68167	6,01669	5,63527	5,63734	5,89957	5,99872	5,80021	5,97973	6,09417	5,96038	6,0866	13	13	13	71,5	71,5	71,5	18,012	0	185,87	42070000000	969	P62937;P0DN26;A0A0B4J2A2;A0A075B759;Q9Y536;F5H284;P0DN37	P62937	Peptidyl-prolyl cis-trans isomerase A;Peptidyl-prolyl cis-trans isomerase A, N-terminally processed	PPIA	0,0315232	0,00902875	0,0901
-2,10339	-2,08123	-1,38419	-2,38248	-1,99996	-1,91079	-0,423414	-0,680544	-0,510662	0,163849	0,556713	0,160837	13	13	13	61,3	61,3	61,3	25,206	0	52,15	753900000	75	P62993	P62993	Growth factor receptor-bound protein 2	GRB2	0,188654	-0,295264	-0,471129
-3,94934	-3,78527	-2,3629	-1,3486	-0,827103	-1,10613	-0,202131	-0,189848	-0,0133762	-0,0682812	-0,181564	0,0779819	13	13	13	9,1	9,1	9,1	629,09	0	33,756	397590000	54	Q09666	Q09666	Neuroblast differentiation-associated protein AHNAK	AHNAK	0,768339	-1,17486	-1,47695
2,84388	3,07384	3,05859	2,61535	2,57333	2,44972	2,46291	2,12899	2,41208	2,83093	2,73435	2,75801	13	13	13	71,1	71,1	71,1	15,945	0	41,811	2068600000	169	Q14019	Q14019	Coactosin-like protein	COTL1	0,00628942	0,00309944	0,0184762
1,13479	1,28517	1,24544	0,556686	0,729496	0,652933	-3,84436	-3,0594	-4,02664	-2,95322	-3,37014	-3,04199	16	14	13	45,6	39,3	38,1	61,963	0	41,359	240880000	41	Q14195	Q14195	Dihydropyrimidinase-related protein 3	DPYSL3	0,00661239	0,0268727	0,0194179
-1,11957	-0,898811	-1,16862	-0,809542	-1,03404	-1,06003	-0,128279	-0,541054	-0,231472	-0,559132	-0,744705	-1,2159	13	13	13	15,9	15,9	15,9	135,58	0	41,237	411270000	69	Q15393	Q15393	Splicing factor 3B subunit 3	SF3B3	0,509417	0,222592	1,07075
2,01987	2,35981	2,38119	2,00382	1,82061	1,96197	0,525331	0,631462	1,0526	1,0976	1,29804	1,16921	13	13	13	36,9	36,9	36,9	54,529	0	96,711	888690000	109	Q16658	Q16658	Fascin	FSCN1	0,0586093	-0,0634975	-0,163011
1,25449	1,4218	0,828808	0,985401	1,37337	0,673611	-2,96778	-4,03263	-4,74643	-3,99884	-3,30337	-4,17471	13	13	13	17,6	17,6	17,6	110,46	0	38,894	374500000	67	Q6P179	Q6P179	Endoplasmic reticulum aminopeptidase 2	ERAP2	0,00722144	0,0338001	0,0211918
0,209845	0,677755	-0,712971	-1,98984	-2,14083	-1,42115	-5,00997	-3,84649	-4,44115	-2,83549	-3,97346	-2,89186	13	13	13	3,9	3,9	3,9	613,38	0	42,825	94748000	32	Q96RW7	Q96RW7	Hemicentin-1	HMCN1	0,123611	0,354943	0,32443
-0,314154	-0,26375	-0,239433	-0,165384	-0,380529	-0,0745239	1,77846	1,32429	1,57706	1,82127	1,69809	1,54292	13	13	13	52,7	52,7	52,7	34,793	0	94,677	1025600000	104	Q9HC38	Q9HC38	Glyoxalase domain-containing protein 4	GLOD4	0,058356	-0,0965627	-0,162346
-0,0236073	0,103586	0,115374	-0,340115	-0,358057	-0,618858	1,55605	1,40826	1,53906	1,55521	1,12288	0,989607	13	13	13	50,5	50,5	50,5	44,743	0	50,937	991120000	142	Q9NTK5	Q9NTK5	Obg-like ATPase 1	OLA1	0,345394	0,391343	0,78358
-0,708738	-0,730978	-0,556698	-0,733149	-0,86824	-0,735971	-0,342861	-0,678862	-0,592901	0,0332317	-0,406778	0,296713	13	13	13	13	13	13	152,47	0	82,896	418960000	39	Q9P2E9	Q9P2E9	Ribosome-binding protein 1	RRBP1	0,461163	-0,199474	-0,989385
0,712217	0,788836	0,421089	-0,308481	-0,00292397	-0,756641	-1,0449	-1,14974	-0,888857	-1,49515	-1,48967	-1,7371	12	12	12	21,7	21,7	21,7	84,685	0	52,012	196650000	55	O00469	O00469	Procollagen-lysine,2-oxoglutarate 5-dioxygenase 2	PLOD2	0,862606	0,771434	1,61579
-3,16265	-3,05411	1,19203	-1,54918	2,93595	0,0485001	-0,498466	0,648176	3,65934	-1,19966	0,662863	3,86963	12	12	12	65	65	65	21,225	0	49,004	1041500000	81	P02794	P02794	Ferritin heavy chain;Ferritin heavy chain, N-terminally processed	FTH1	0,308045	-0,997299	-0,71327
1,07022	1,70031	1,5383	2,11345	2,09418	1,87621	2,72733	2,57903	2,88623	2,88889	2,96561	3,14511	12	12	12	32	32	32	33,67	0	149,92	4896600000	238	P07910;P0DMR1;O60812;B7ZW38;B2RXH8	P07910;P0DMR1;O60812;B7ZW38;B2RXH8	Heterogeneous nuclear ribonucleoproteins C1/C2;Heterogeneous nuclear ribonucleoprotein C-like 4;Heterogeneous nuclear ribonucleoprotein C-like 1;Heterogeneous nuclear ribonucleoprotein C-like 3;Heterogeneous nuclear ribonucleoprotein C-like 2	HNRNPC;HNRNPCL4;HNRNPCL1;HNRNPCL3;HNRNPCL2	0,552622	-0,430339	-1,1418
-4,15683	-1,33589	-1,29868	-2,60171	-1,22921	-1,39203	0,47472	0,926065	0,665771	-0,100578	-0,489342	-0,816507	18	13	12	27	19,5	18,4	96,695	0	71,31	305290000	75	P11216	P11216	Glycogen phosphorylase, brain form	PYGB	0,14218	0,317423	0,367634
1,67052	1,79226	2,1083	1,26722	1,32391	1,84979	2,54914	2,37884	2,73699	2,83512	2,58043	2,77294	12	12	12	69,3	69,3	69,3	26,489	0	191,73	3522500000	434	P20618	P20618	Proteasome subunit beta type-1	PSMB1	0,112027	0,101105	0,29688
-2,17635	-1,2918	-1,27189	-2,34544	-2,69127	-1,53759	1,13668	1,32122	1,02081	1,04446	0,818192	0,548645	12	12	12	18,4	18,4	18,4	107,77	0	33,136	477580000	123	P22102	P22102	Trifunctional purine biosynthetic protein adenosine-3;Phosphoribosylamine--glycine ligase;Phosphoribosylformylglycinamidine cyclo-ligase;Phosphoribosylglycinamide formyltransferase	GART	0,210757	0,483611	0,518301
3,92184	3,67626	3,31348	4,71348	4,88717	4,43851	-4,44704	-2,00836	-4,51719	-3,08595	-3,97999	-6,05831	23	23	12	46,5	46,5	25,7	77,213	0	143,13	2621700000	190	P23142	P23142	Fibulin-1	FBLN1	0,0211827	-0,162655	-0,0612133
1,3575	1,62525	1,8284	1,27082	0,854549	1,47142	1,24366	0,933441	1,15575	1,2991	1,40499	1,3067	12	12	12	15,9	15,9	15,9	121	0	67,895	1078700000	132	P27816	P27816	Microtubule-associated protein 4	MAP4	0,231504	0,0894019	0,561516
4,09887	4,20136	3,85416	3,66298	3,99587	3,39197	1,67147	1,44228	2,05031	2,68884	2,86227	2,83534	12	12	12	48,4	48,4	48,4	46,944	0	142,69	2520600000	191	P28300	P28300	Protein-lysine 6-oxidase	LOX	0,259576	-0,353135	-0,618493
0,934381	0,825455	1,2614	0,102892	-0,194956	0,258615	1,0992	0,73118	0,624876	1,00464	0,924364	0,771103	12	12	12	42,3	42,3	42,3	43,66	0	35,721	936200000	94	P31153;Q00266	P31153	S-adenosylmethionine synthase isoform type-2	MAT2A	1,10218	0,434972	1,95542
-0,136477	-0,0618362	0,629898	-0,025919	0,184608	0,380245	0,469769	0,649824	0,635189	0,734915	0,589327	0,435833	18	13	12	65,9	50,8	47,2	28,082	0	323,31	1342400000	281	P31946	P31946	14-3-3 protein beta/alpha;14-3-3 protein beta/alpha, N-terminally processed	YWHAB	0,0353377	-0,0187737	-0,100603
-2,36882	-2,04165	-1,37124	-1,39094	-1,03476	-2,43556	-1,63367	-1,22382	-1,5536	-1,53933	-1,51371	-1,52334	12	12	12	27,9	27,9	27,9	53,801	0	56,317	493970000	74	P49189	P49189	4-trimethylaminobutyraldehyde dehydrogenase	ALDH9A1	0,196313	-0,12586	-0,487614
0,774103	1,16169	1,02425	0,35603	0,328741	0,732412	1,62528	1,36903	1,53993	1,74037	1,53295	1,83879	12	12	12	60,5	60,5	60,5	22,949	0	117,29	1791600000	223	P49720	P49720	Proteasome subunit beta type-3	PSMB3	0,208181	0,160832	0,512866
1,1533	1,57263	1,81252	1,26476	1,32821	1,53274	2,75236	2,71143	2,8333	2,96251	2,8686	2,6391	12	12	12	76,5	76,5	76,5	23,207	0	77,085	2554000000	313	P52565	P52565	Rho GDP-dissociation inhibitor 1	ARHGDIA	0,0317147	0,0399361	0,0906293
2,52184	2,48326	3,07538	2,47074	2,32454	2,60881	3,05222	2,8854	3,19004	3,31627	2,98234	3,11217	15	12	12	68	61,1	61,1	28,302	0	254,84	5089900000	429	P61981	P61981	14-3-3 protein gamma;14-3-3 protein gamma, N-terminally processed	YWHAG	0,124026	0,0655425	0,32541
-2,31727	-2,24747	-2,66199	2,98481	3,35056	2,083	-5,20966	-4,90465	-3,95595	-3,82153	-4,04555	-4,42394	12	12	12	61,2	61,2	61,2	22,611	0	62,852	555380000	48	Q01995	Q01995	Transgelin	TAGLN	0,966022	-2,90406	-1,76435
0,174923	5,34058E-05	0,158262	-1,70657	-0,427019	-0,448196	2,68479	2,19882	2,91731	2,9979	2,83829	3,28128	12	12	12	52,5	52,5	52,5	36,978	0	151,58	1062900000	112	Q03405	Q03405	Urokinase plasminogen activator surface receptor	PLAUR	0,0935282	0,266412	0,251855
-0,0801353	0,0678654	0,20866	-0,0218906	-0,357611	-0,518488	0,749344	1,32516	1,0393	1,0837	1,01969	0,593386	12	12	12	56,2	56,2	56,2	28,723	0	72,371	1064400000	133	Q06323	Q06323	Proteasome activator complex subunit 1	PSME1	0,293649	0,251899	0,685562
-0,2883	0,141548	-0,255352	-5,65387	-3,54439	-4,29048	0,932991	0,323721	1,39061	0,622122	0,777044	0,843979	12	12	12	15,5	15,5	15,5	130,97	0	45,492	296210000	47	Q13753	Q13753	Laminin subunit gamma-2	LAMC2	1,00517	2,24847	1,81976
-2,36029	-4,47528	-2,13659	-2,12223	-4,2396	-4,10463	0,381338	-0,478674	0,423223	0,420765	0,4751	0,354454	12	12	12	16,1	16,1	16,1	122,29	0	65,915	360980000	78	Q14126	Q14126	Desmoglein-2	DSG2	0,0273311	0,0949769	0,0784636
-3,64966	-4,77366	-3,388	-3,40486	-1,73834	-1,54749	-0,222359	-0,00418091	-0,408571	-1,05141	-1,43311	-1,54017	12	12	12	4,4	4,4	4,4	532,4	0	40,194	205860000	37	Q14204	Q14204	Cytoplasmic dynein 1 heavy chain 1	DYNC1H1	0,119041	-0,288508	-0,313618
-0,979336	-0,705854	-1,04719	-0,454979	-0,184006	-0,309361	0,361509	0,0628796	0,232788	0,437901	0,256802	-0,130161	12	12	12	47,2	47,2	47,2	40,667	0	101,05	885690000	157	Q15257	Q15257	Serine/threonine-protein phosphatase 2A activator	PPP2R4	0,441422	-0,281899	-0,95542
1,66637	1,8764	1,88544	2,33671	2,07556	2,16916	1,73226	1,37621	1,4008	1,69379	1,39132	1,19739	12	12	12	31,2	31,2	31,2	47,628	0	24,121	1204700000	99	Q8NBS9	Q8NBS9	Thioredoxin domain-containing protein 5	TXNDC5	0,324315	-0,154409	-0,744169
1,03982	1,07393	0,357218	-0,5438	-0,224247	-0,814444	-3,03982	-2,51885	-1,54622	-1,4821	-1,5474	-1,72422	12	12	12	35,4	35,4	35,4	64,672	0	52,705	213420000	32	Q8TB73	Q8TB73	Protein NDNF	NDNF	0,138828	0,283714	0,359918
1,305	1,52711	0,804279	1,40992	1,44949	1,18629	0,15625	-1,39644	0,0941677	-1,09118	-1,68832	-2,16582	12	12	12	26,2	26,2	26,2	82,254	0	82,824	437580000	78	Q93063	Q93063	Exostosin-2	EXT2	0,299461	0,564999	0,69679
0,679047	0,823841	1,03497	0,442751	0,472092	0,499859	1,06846	1,131	1,47418	1,77242	1,49653	1,45295	12	12	12	63,9	63,9	63,9	29,965	0	127,88	1694700000	249	Q99436	Q99436	Proteasome subunit beta type-7	PSMB7	0,0156466	0,0124826	0,0454883
-1,4306	-1,19796	-1,14525	-0,375849	0,340275	0,135189	1,37636	1,7787	1,99859	1,48624	0,911484	0,907928	12	12	12	49,6	49,6	49,6	41,92	0	66,073	514110000	82	Q99536	Q99536	Synaptic vesicle membrane protein VAT-1 homolog	VAT1	0,186336	-0,33757	-0,466109
-0,736898	-0,551363	-0,927576	-1,34734	-0,945875	-1,2221	0,854959	0,702833	0,642338	0,515926	0,344433	0,342789	12	12	12	54,9	54,9	54,9	36,748	0	37,788	357400000	56	Q9NUQ9;Q9H0Q0	Q9NUQ9	Protein FAM49B	FAM49B	0,345332	0,382743	0,783465
3,07924	2,96334	3,02604	3,69352	3,61837	3,65098	3,99807	3,6147	4,38995	3,96211	4,32487	4,28347	12	12	12	52,5	52,5	52,5	33,868	0	113,22	3830200000	188	Q9UBR2	Q9UBR2	Cathepsin Z	CTSZ	0,781675	-0,41033	-1,49682
0,330189	-0,00638008	-0,253736	0,500692	0,621485	-0,000583649	1,99809	2,02736	1,82668	1,67311	1,26989	0,84564	12	12	12	37,8	37,8	37,8	53,248	0	113,44	684560000	84	Q9ULV4;Q6QEF8	Q9ULV4	Coronin-1C	CORO1C	0,128977	0,168662	0,337034
-0,37468	0,112682	0,0860538	0,465506	0,380978	0,445393	1,25577	1,38578	1,31089	1,31617	0,446672	0,24197	12	12	11	44,1	44,1	37,9	40,949	0	28,641	960730000	94	O15143	O15143	Actin-related protein 2/3 complex subunit 1B	ARPC1B	0,0833616	0,0799685	0,226533
-1,36134	-1,05805	-0,91626	-1,18448	-1,07781	-1,22643	-0,0159149	-0,212408	0,0778275	0,102823	0,0793457	-0,124821	11	11	11	30,5	30,5	30,5	63,972	0	38,455	272670000	52	O15371	O15371	Eukaryotic translation initiation factor 3 subunit D	EIF3D	0,00855733	-0,00912952	-0,0250745
1,2718	0,610149	0,362814	1,02473	0,602659	1,15232	0,0656948	-0,0719604	0,306465	0,527662	0,838354	-0,0174198	11	11	11	36	36	36	53,764	0	58,138	395740000	74	O43854	O43854	EGF-like repeat and discoidin I-like domain-containing protein 3	EDIL3	0,476257	-0,263891	-1,01508
7,05365	6,9743	6,94175	6,42561	6,46754	6,06584	-4,08187	-2,51553	-3,33598	-3,36477	-4,32681	-4,13903	11	11	11	53,3	53,3	53,3	33,248	0	144,35	18546000000	297	O76061	O76061	Stanniocalcin-2	STC2	0,0727871	0,65132	0,199732
-0,146017	-0,384272	-0,107218	-0,116884	-0,160326	-0,156279	0,877026	0,585243	0,763985	0,743319	0,633453	0,337128	11	11	11	75,2	75,2	75,2	27,547	0	69,617	664990000	128	O95336	O95336	6-phosphogluconolactonase	PGLS	0,0670827	0,0513894	0,185069
-0,152237	-0,481163	-0,478956	-0,44055	-0,469507	-0,24193	0,236265	-0,293278	0,580517	0,759516	0,86974	0,85607	11	11	11	35,3	35,3	35,3	38,714	0	69,105	300330000	98	P04083	P04083	Annexin A1	ANXA1	0,460922	-0,320365	-0,988973
3,56081	3,65357	3,39414	3,29532	3,87539	2,87901	2,77762	1,988	2,79023	1,8122	1,86732	1,7973	11	11	11	52,4	52,4	52,4	23,718	0	115,63	2380400000	109	P05231	P05231	Interleukin-6	IL6	0,457521	0,439638	0,98315
-0,21619	-0,201359	0,171076	-0,708769	-0,815054	0,000343323	1,26626	0,843029	1,65381	1,65412	1,26666	1,19237	11	11	11	17,4	17,4	17,4	88,414	0	62,137	488700000	74	P05556	P05556	Integrin beta-1	ITGB1	0,106429	0,154493	0,283392
1,54715	1,3532	1,32856	1,71873	1,42534	1,87677	-3,1174	-5,18803	-3,47632	-4,83318	-2,43528	-3,97107	11	11	11	29,9	29,9	29,9	68,417	0	84,535	372380000	86	P06276	P06276	Cholinesterase	BCHE	0,0449631	-0,222359	-0,126754
-1,75287	-2,52003	-1,68608	-1,18746	-1,27681	-1,75624	0,0533066	-0,19169	-0,455313	0,0320129	-0,168842	-0,591095	11	11	11	18,9	18,9	18,9	81,889	0	30,747	580710000	82	P07384	P07384	Calpain-1 catalytic subunit	CAPN1	0,213973	-0,267372	-0,525066
2,21209	2,1817	2,04054	2,66049	2,81494	2,80933	2,87423	2,20601	3,15152	2,8083	3,09808	2,94486	11	11	11	57,1	57,1	57,1	37,564	0	73,62	2261600000	178	P07711	P07711	Cathepsin L1;Cathepsin L1 heavy chain;Cathepsin L1 light chain	CTSL	1,21662	-0,411652	-2,11307
2,49799	1,85278	1,95192	1,90145	2,29655	1,74658	3,7223	3,03851	4,19312	3,72958	3,7739	3,92773	11	11	11	26	26	26	60,179	0	102,04	2510800000	219	P09603	P09603	Macrophage colony-stimulating factor 1;Processed macrophage colony-stimulating factor 1	CSF1	0,0119538	-0,0198631	-0,0348944
-2,38794	-2,06239	-2,83564	-2,03031	-4,75007	-2,07088	-1,16798	-0,458946	-0,522739	-1,72291	-2,52389	-1,25465	11	11	11	27,5	27,5	27,5	82,704	0	78,79	224410000	71	P13010	P13010	X-ray repair cross-complementing protein 5	XRCC5	0,630767	0,819512	1,26659
-0,410158	-0,903223	-0,364477	-0,665977	-0,325514	-0,746874	0,98373	1,13625	1,21376	0,969339	0,661106	0,373276	11	11	11	36,7	36,7	36,7	47,079	0	104,94	563070000	113	P22234	P22234	Multifunctional protein ADE2;Phosphoribosylaminoimidazole-succinocarboxamide synthase;Phosphoribosylaminoimidazole carboxylase	PAICS	0,192607	0,231753	0,479656
4,74705	5,06658	4,86753	3,86717	3,91216	3,56279	6,86156	6,19921	7,14012	6,82102	7,02162	7,05714	11	11	11	43	43	43	27,934	0	96,119	20119000000	321	P22692	P22692	Insulin-like growth factor-binding protein 4	IGFBP4	0,214825	0,440027	0,526854
1,52818	1,70485	1,85528	1,16359	1,20416	1,55218	2,4252	2,24767	2,30039	2,62589	2,32059	2,52078	11	11	11	46,3	46,3	46,3	28,433	0	71,264	2918900000	287	P25788	P25788	Proteasome subunit alpha type-3	PSMA3	0,139543	0,112397	0,361566
0,44161	0,851055	0,525023	-0,791054	-0,5987	-0,511229	1,02404	0,937981	0,993959	1,21759	0,989187	0,874975	13	11	11	46,4	36,4	36,4	24,033	0	44,038	1886100000	112	P26583	P26583	High mobility group protein B2	HMGB2	0,80886	0,598817	1,53708
0,312204	-0,195774	0,0823917	0,252785	0,276037	-0,265379	1,53707	1,5296	1,54055	1,61767	1,72082	1,14509	11	11	11	55,9	55,9	55,9	27,692	0	50,735	700900000	87	P30048	P30048	Thioredoxin-dependent peroxide reductase, mitochondrial	PRDX3	0,00708508	0,00983651	0,0207949
-4,29538	-4,301	-4,08039	-3,71894	-2,71839	-4,51549	-3,35484	-3,41785	-3,68917	-3,2544	-3,30757	-3,33426	11	11	11	24,1	24,1	24,1	70,857	0	81,467	122950000	38	P43155	P43155	Carnitine O-acetyltransferase	CRAT	0,630716	-0,3816	-1,26651
-1,09619	-0,95417	-0,559395	-0,400204	-0,447704	-0,520012	0,489237	0,538498	0,633295	0,375416	0,461525	0,542124	11	11	11	27,2	27,2	27,2	57,21	0	39,332	518470000	87	P48444	P48444	Coatomer subunit delta	ARCN1	0,162561	-0,159978	-0,413789
1,78514	1,41256	1,62164	3,67516	3,69328	3,39563	1,46778	0,656296	1,83871	0,949512	1,2971	1,24446	11	11	11	36,7	36,7	36,7	39,162	0	97,811	1347800000	102	P48745	P48745	Protein NOV homolog	NOV	0,845367	-0,912171	-1,59067
1,2576	1,47465	1,68317	0,851421	1,01408	0,947411	2,21573	1,98525	2,26422	2,48999	2,28112	2,2491	11	11	11	78,6	78,6	78,6	22,836	0	120,65	2404600000	348	P49721	P49721	Proteasome subunit beta type-2	PSMB2	0,196687	0,174583	0,488414
-0,713329	-0,803102	-0,15991	-1,18239	-0,798317	-1,91752	0,247635	0,049675	0,20055	-0,0328236	0,304153	0,291355	11	11	11	64,9	64,9	64,9	26,477	0	47,042	698640000	149	P54819	P54819	Adenylate kinase 2, mitochondrial;Adenylate kinase 2, mitochondrial, N-terminally processed	AK2	0,394511	0,359509	0,872938
2,35915	2,30606	2,32306	3,15237	2,89341	3,12551	3,99426	3,63808	3,922	3,87609	4,17146	3,85123	11	11	11	85,4	85,4	85,4	16,57	0	122,88	3491500000	272	P61916	P61916	Epididymal secretory protein E1	NPC2	0,492964	-0,421244	-1,04326
0,686098	1,03506	1,15054	1,01999	0,746082	1,04689	2,44289	2,65747	2,27484	2,50206	2,13235	1,73218	11	11	11	48,6	48,6	48,6	24,423	0	34,086	1864200000	154	P62826	P62826	GTP-binding nuclear protein Ran	RAN	0,155026	0,177891	0,396872
-1,37109	-4,18061	-2,03642	-1,28643	-3,77465	-1,61496	-0,177029	0,105164	-0,0376568	-0,314188	-0,634125	-0,676796	11	11	11	18,5	18,5	18,5	100,2	0	29,855	310480000	40	Q13200	Q13200	26S proteasome non-ATPase regulatory subunit 2	PSMD2	0,0418631	0,100587	0,118385
0,932684	0,773117	0,754238	1,00255	1,22329	1,23029	-0,730505	-0,803841	-0,000925064	-0,456192	-0,584759	-0,935446	11	11	11	17	17	17	118,39	0	32,395	533040000	86	Q13308	Q13308	Inactive tyrosine-protein kinase 7	PTK7	0,0641482	-0,092494	-0,177468
-2,39864	-2,77149	-2,65581	0,196802	-0,177418	-0,0266399	1,44854	0,815027	1,70726	0,17716	1,10827	0,599064	11	11	11	35,4	35,4	35,4	44,659	0	40,408	465980000	96	Q13510	Q13510	Acid ceramidase;Acid ceramidase subunit alpha;Acid ceramidase subunit beta	ASAH1	0,49758	-0,955393	-1,051
1,42298	1,61964	1,86366	1,45036	1,48423	1,28525	3,09391	3,03856	3,23418	3,03422	3,13516	3,39772	12	12	11	32,1	32,1	29,9	38,434	0	94,492	3794300000	232	Q14103	Q14103	Heterogeneous nuclear ribonucleoprotein D0	HNRNPD	0,0552089	0,0809978	0,154063
-1,74096	-1,29378	-1,77282	-4,23181	-3,88142	-2,90668	-4,29623	-3,39873	-3,14948	-3,96848	-2,74205	-4,0779	11	11	11	16,4	16,4	16,4	92,888	0	33,049	164350000	17	Q14566	Q14566	DNA replication licensing factor MCM6	MCM6	1,0435	1,02606	1,87362
-1,57533	-4,19729	-1,85832	-2,09768	-0,639854	-5,06996	-3,54717	-2,02856	-2,35	-2,67074	-2,31507	-2,44275	11	11	11	8,6	8,6	8,6	238,26	0	67,201	180370000	34	Q14980	Q14980	Nuclear mitotic apparatus protein 1	NUMA1	0,025667	-0,0534362	-0,0738165
-0,0452709	0,359015	0,200106	-0,0481014	-0,0558319	0,298765	-0,639071	-1,07587	-1,05562	-0,833412	-1,36572	-1,36336	11	11	11	41,1	41,1	41,1	48,121	0	67,521	348110000	65	Q15084	Q15084	Protein disulfide-isomerase A6	PDIA6	0,188849	0,185158	0,471549
1,05795	0,823563	0,592308	1,60143	0,81164	1,34119	-1,9551	-2,45556	-1,38947	-1,52195	-1,69477	-1,88847	11	11	11	16,2	16,2	16,2	106,26	0	42,624	308630000	49	Q7Z7M9	Q7Z7M9	Polypeptide N-acetylgalactosaminyltransferase 5	GALNT5	0,137427	-0,329231	-0,356682
-0,481392	-0,320482	-0,552607	0,979565	1,11828	1,01086	1,65172	1,15615	2,00017	1,39945	1,50813	1,47029	11	11	11	20,4	20,4	20,4	65,471	0	31,232	863660000	112	Q8NHP8	Q8NHP8	Putative phospholipase B-like 2;Putative phospholipase B-like 2 32 kDa form;Putative phospholipase B-like 2 45 kDa form	PLBD2	0,711477	-0,672168	-1,39126
-0,831676	-0,941856	-0,876297	-0,843679	-3,84494	-1,19003	0,532614	0,0669327	0,64118	0,131027	0,180067	0,212061	11	11	11	39,4	39,4	39,4	44,839	0	47,935	448100000	70	Q8WVQ1	Q8WVQ1	Soluble calcium-activated nucleotidase 1	CANT1	0,427958	0,657731	0,932011
2,51008	2,31161	2,40726	1,32997	2,07672	2,10055	2,17279	1,31503	2,04146	2,05834	2,56127	2,39332	11	11	11	52,9	52,9	52,9	24,68	0	110,4	1283300000	159	Q92520	Q92520	Protein FAM3C	FAM3C	0,0578584	0,0396763	0,16104
-4,22363	-4,01411	-3,74691	-4,15457	-4,14223	-4,30518	-0,96487	-0,997513	-0,860441	-0,902637	-1,48737	-1,93338	11	11	11	58,4	58,4	58,4	32,236	0	48,448	663730000	96	Q96CN7	Q96CN7	Isochorismatase domain-containing protein 1	ISOC1	0,14694	0,352983	0,378526
-4,19538	-1,98664	-1,7161	-2,22485	-1,72322	-1,8582	0,153387	0,392334	0,205219	-0,285376	-0,457508	-0,836428	11	11	11	22,8	22,8	22,8	84,137	0	96,261	323630000	91	Q96TA1	Q96TA1	Niban-like protein 1	FAM129B	0,0169895	0,0397327	0,0493198
-1,86815	-1,74149	-2,03394	0,0162563	-0,389116	-0,00926399	1,77048	1,06859	1,9039	0,878128	1,19674	0,925365	11	11	11	40	40	40	45,467	0	32,576	452470000	42	Q99519	Q99519	Sialidase-1	NEU1	0,306093	-0,586454	-0,709533
-2,41539	-2,68586	-2,16712	-2,03744	-1,80925	-2,35074	-1,26796	-1,36095	-1,5445	-1,57055	-1,76258	-2,12246	11	11	11	32,7	32,7	32,7	54,234	0	34,726	443080000	55	Q9BR76	Q9BR76	Coronin-1B	CORO1B	0,0465352	0,0352039	0,130979
2,69384	2,56901	2,64917	2,86014	2,88834	2,62782	1,11289	0,451702	1,38105	1,16502	1,45417	1,17827	11	11	11	42,3	42,3	42,3	41,806	0	53,461	1972900000	144	Q9BRK5	Q9BRK5	45 kDa calcium-binding protein	SDF4	0,165553	-0,219351	-0,42046
-3,88841	-3,52271	-3,34046	-3,7461	-3,00622	-3,83392	1,98833	1,40147	2,1388	1,7531	1,86689	1,96374	11	11	11	30	30	30	54,163	0	54,003	498810000	80	Q9H3G5	Q9H3G5	Probable serine carboxypeptidase CPVL	CPVL	0,00728516	-0,0367472	-0,0213773
-4,64269	-4,96344	-4,30236	-4,21919	-3,03323	-4,86974	-1,35652	-1,52336	-2,04203	-1,05193	-1,25643	-1,69759	11	11	11	75,9	75,9	75,9	18,681	0	45,433	603550000	64	Q9H773	Q9H773	dCTP pyrophosphatase 1	DCTPP1	0,19088	-0,45038	-0,475936
-0,982403	-1,17684	-0,622473	-0,980179	-1,34103	-0,582632	-1,99913	-3,05456	-1,99083	-1,73046	-1,96307	-2,4783	11	11	11	42,4	42,4	42,4	37,375	0	45,545	369940000	74	Q9UJ70	Q9UJ70	N-acetyl-D-glucosamine kinase	NAGK	0,102174	-0,125093	-0,273061
0,337854	0,485878	0,32958	-0,277744	-0,483789	-0,0371323	1,76477	1,73072	1,64953	1,77461	1,95672	2,20048	11	11	11	56,6	56,6	56,6	24,327	0	50,368	1522500000	172	Q9UKK9	Q9UKK9	ADP-sugar pyrophosphatase	NUDT5	0,125775	0,194198	0,329525
1,81012	1,77361	2,24428	1,96238	1,58219	1,80884	3,22527	3,17492	2,98423	3,31511	3,4613	3,47762	10	10	10	63,9	63,9	63,9	12,855	0	76,107	4934400000	135	O75347	O75347	Tubulin-specific chaperone A	TBCA	0,0509871	-0,0658321	-0,142874
-0,128662	-0,106812	0,0719357	0,387531	-0,0224762	0,588379	-1,25211	-1,39325	-1,44213	-0,413391	-0,991896	-0,257454	10	10	10	85,1	85,1	85,1	12,774	0	88,657	1844300000	150	O75368	O75368	SH3 domain-binding glutamic acid-rich-like protein	SH3BGRL	0,830842	-0,590287	-1,56941
-1,53796	-1,56951	-1,45565	-1,64386	-1,77634	-1,98739	-0,620951	-0,396702	-0,120155	0,376663	-0,533512	-0,930387	10	10	10	36	36	36	33,392	0	27,556	310690000	39	O95861	O95861	3(2),5-bisphosphate nucleotidase 1	BPNT1	0,110022	0,132315	0,292063
3,4292	3,50634	4,05125	3,13741	3,00991	3,53588	3,17503	3,08113	3,10649	3,44456	3,47642	3,55776	10	10	10	86,4	86,4	86,4	15,936	0	169,1	13758000000	398	P00441	P00441	Superoxide dismutase [Cu-Zn]	SOD1	0,0638994	0,0312522	0,176821
0,456436	0,41613	0,469261	-0,229361	-0,0585461	-0,135166	1,09789	0,796431	1,0084	1,17083	0,963957	0,704782	10	10	10	69,3	69,3	69,3	24,579	0	100,68	1149400000	168	P00492;Q9NRG1	P00492	Hypoxanthine-guanine phosphoribosyltransferase	HPRT1	0,519698	0,304674	1,0878
3,74556	3,65346	3,71542	3,52397	3,60236	2,89207	4,84352	4,36107	4,86998	4,47924	4,8122	4,66926	10	10	10	63,7	63,7	63,7	15,799	0	77,197	12496000000	565	P01034	P01034	Cystatin-C	CST3	0,209755	0,201653	0,516189
1,35169	1,37144	1,11728	0,278772	-0,39991	-0,358198	-0,617327	-0,942389	0,115879	-1,03193	-0,567551	-0,715736	10	10	10	36,4	36,4	36,4	44,341	0	44,69	303480000	57	P01137	P01137	Transforming growth factor beta-1;Latency-associated peptide	TGFB1	1,05969	0,865189	1,89626
-4,11002	-2,15263	-4,25955	-1,91321	-4,94789	-3,92013	0,480515	-0,464117	0,826895	0,447639	0,416912	-0,205534	10	10	10	28,8	28,8	28,8	54,006	0	29,498	182080000	38	P03956	P03956	Interstitial collagenase;22 kDa interstitial collagenase;27 kDa interstitial collagenase	MMP1	0,0193758	0,0738861	0,0561013
1,19841	0,84663	1,44973	1,7168	1,23704	1,85008	0,0950432	-0,418125	0,482351	0,211832	-0,19467	0,00346756	10	10	10	62,6	62,6	62,6	24,722	0	43,843	584640000	80	P04179	P04179	Superoxide dismutase [Mn], mitochondrial	SOD2	0,164231	-0,195085	-0,417516
0,873386	1,42548	1,63974	1,54252	1,39615	1,58687	1,57117	1,17256	1,85354	1,97116	1,75959	1,94854	10	10	10	90,8	90,8	90,8	10,044	0	54,241	4332000000	237	P07108	P07108	Acyl-CoA-binding protein	DBI	0,863367	-0,27816	-1,6169
-3,6919	-3,86772	-4,88038	-1,60427	-2,54534	-3,58604	-1,59191	-1,08835	-1,67066	-1,61105	-4,57646	-2,0057	10	10	10	10,9	10,9	10,9	170,59	0	24,533	121220000	19	P07814	P07814	Bifunctional glutamate/proline--tRNA ligase;Glutamate--tRNA ligase;Proline--tRNA ligase	EPRS	0,0651229	-0,143676	-0,179997
3,36047	3,53458	3,5894	3,36502	3,44882	3,41908	2,98963	2,93429	3,00906	3,04367	2,89751	2,99675	10	10	10	69,5	69,5	69,5	23,356	0	323,31	2449500000	248	P09211	P09211	Glutathione S-transferase P	GSTP1	0,0984635	0,0410967	0,263996
3,52527	3,58294	3,89074	3,72563	3,78254	3,55191	4,45514	4,34491	4,57553	4,77487	4,66825	4,89162	10	10	10	66,7	66,7	66,7	11,737	0	96,182	16138000000	546	P10599	P10599	Thioredoxin	TXN	0,225076	-0,170049	-0,548232
1,15725	0,503149	1,0791	1,23927	1,10543	0,865154	-2,49252	-3,96053	-2,02531	-2,95228	-2,6626	-2,74141	10	10	10	32,1	32,1	32,1	53,15	0	39,124	325090000	54	P16870	P16870	Carboxypeptidase E	CPE	0,027888	-0,0987369	-0,0800153
1,571	1,42127	1,83642	0,973179	0,907948	1,25134	2,11455	1,98117	2,08021	2,40212	2,01247	2,2658	10	10	10	54,3	54,3	54,3	25,898	0	112,99	2426800000	306	P25787	P25787	Proteasome subunit alpha type-2	PSMA2	0,285217	0,198626	0,669164
1,08174	0,585968	1,3615	0,922144	0,907873	1,06229	0,205486	0,645906	0,631588	0,618073	0,332924	0,344847	14	10	10	46,9	40	40	27,764	0	203,62	1119300000	299	P27348	P27348	14-3-3 protein theta	YWHAQ	0,0956625	0,0540069	0,257117
1,12481	1,33109	1,40947	1,12308	1,34146	1,09557	1,31424	1,57449	1,41288	1,07036	1,47544	1,48889	10	10	10	50,5	50,5	50,5	31,121	0	54,849	1151200000	149	P29692	P29692	Elongation factor 1-delta	EEF1D	0,44366	0,0953633	0,959291
-3,20443	-4,21811	-3,23102	-4,55898	-2,38663	-4,1423	-1,84538	-3,22558	-1,83071	-2,21824	-2,23852	-3,58595	10	10	10	80,1	80,1	80,1	22,119	0	81,343	1218700000	151	P30043	P30043	Flavin reductase (NADPH)	BLVRB	0,184003	0,262567	0,461044
1,05136	1,72078	1,37442	1,64734	1,34338	1,21387	1,80309	1,54214	1,37562	1,66659	1,77921	1,42709	10	10	10	95,8	95,8	95,8	12,712	0	84,029	1893000000	170	P30046;A6NHG4	P30046;A6NHG4	D-dopachrome decarboxylase;D-dopachrome decarboxylase-like protein	DDT;DDTL	0,090965	-0,0350116	-0,24551
-2,12722	-1,45062	-1,59581	-0,986124	-0,973007	-1,22434	-3,299	-2,38647	-2,94791	-2,87879	-4,21709	-3,36624	12	12	10	24,2	24,2	20,7	85,496	0	42,337	203930000	45	P35222	P35222	Catenin beta-1	CTNNB1	0,0143405	-0,0269068	-0,0417511
0,121914	-0,209858	0,161739	-0,659536	-0,511101	-0,932312	0,264267	0,379602	0,493551	0,00963783	0,801115	0,574312	10	10	10	20,8	20,8	20,8	73,68	0	36,681	378620000	55	P38646	P38646	Stress-70 protein, mitochondrial	HSPA9	0,504204	0,321517	1,06207
1,50443	1,49756	1,70828	1,15729	0,869043	1,2414	1,91188	1,88113	2,02308	2,14459	1,93468	2,24438	12	12	10	52,2	52,2	47	28,585	0	223,9	2682100000	212	P39687;O95626;O43423	P39687	Acidic leucine-rich nuclear phosphoprotein 32 family member A	ANP32A	0,257817	0,155832	0,614971
-0,0271149	0,0771217	0,301432	-0,0242996	0,0984459	-0,259039	1,67381	1,73752	1,74283	1,57331	1,80206	1,25837	10	10	10	53,2	53,2	53,2	38,498	0	58,746	590210000	78	P40121	P40121	Macrophage-capping protein	CAPG	0,130808	0,176126	0,34131
-0,259863	-0,293047	-0,201313	-0,202892	-0,333998	-0,471947	0,821754	0,549795	0,637512	0,84145	0,913916	0,783211	10	10	10	35,4	35,4	35,4	46,637	0	54,602	460510000	56	P43034	P43034	Platelet-activating factor acetylhydrolase IB subunit alpha	PAFAH1B1	0,0480201	-0,0458167	-0,134957
-1,31916	-1,01808	-1,0547	-1,34978	-3,96408	-1,4459	0,482056	0,0999737	0,125807	0,342278	0,0105915	-0,0208626	10	10	10	56,7	56,7	56,7	32,668	0	48,188	390810000	61	P46926;Q8TDQ7	P46926	Glucosamine-6-phosphate isomerase 1	GNPDA1	0,387081	0,623941	0,859629
-1,15878	-1,4092	-0,604088	-0,995054	-1,16321	-1,98359	0,0359783	-0,643866	-0,205574	-0,499891	0,136667	0,0926151	10	10	10	32,3	32,3	32,3	39,594	0	45,69	971550000	94	P51991	P51991	Heterogeneous nuclear ribonucleoprotein A3	HNRNPA3	0,0642068	0,0711533	0,17762
-0,857035	-0,617397	-0,771502	-0,768818	-0,916878	-1,23166	0,583063	0,731667	0,605686	0,423706	0,560274	0,12141	10	10	10	41,2	41,2	41,2	33,428	0	35,24	679210000	80	P53004	P53004	Biliverdin reductase A	BLVRA	0,231378	0,247741	0,561258
-1,25857	-1,30054	-1,52514	-1,50321	-1,51906	-1,31128	-0,117331	-0,0561714	-0,0633183	-0,680855	-0,636433	-0,609142	10	10	10	20,2	20,2	20,2	75,378	0	38,768	309070000	60	P54136	P54136	Arginine--tRNA ligase, cytoplasmic	RARS	0,435613	0,323151	0,945345
-0,921041	-0,960743	-0,433514	-0,557953	-0,437866	-0,794958	0,208138	0,0675869	-0,0769863	0,948095	0,755188	0,436413	12	12	10	28,4	28,4	26,2	43,171	0	86,462	1319400000	181	P54727	P54727	UV excision repair protein RAD23 homolog B	RAD23B	0,539041	-0,410913	-1,11963
-0,298859	-0,413046	-0,269903	1,67497	-3,30136	-0,966246	0,491711	0,561882	0,224005	0,10726	-0,313873	-0,400961	10	10	10	20,4	20,4	20,4	92,48	0	45,802	599500000	62	P55884	P55884	Eukaryotic translation initiation factor 3 subunit B	EIF3B	0,381213	0,582667	0,849068
0,71611	0,145187	0,719366	-0,159603	-0,242943	-0,36552	1,39484	1,58678	1,20425	1,47514	1,63461	1,34937	10	10	10	58,8	58,8	58,8	26,599	0	105,89	809070000	203	P56537	P56537	Eukaryotic translation initiation factor 6	EIF6	0,338612	0,345913	0,770974
2,02544	2,14198	2,2644	1,49611	1,38181	1,07209	3,09168	2,82741	3,12124	3,01628	3,48968	3,13635	10	10	10	75,5	75,5	75,5	10,932	0	24,81	2830400000	142	P61604	P61604	10 kDa heat shock protein, mitochondrial	HSPE1	0,278747	0,313306	0,656495
3,68965	3,70745	3,7386	3,01987	2,9079	3,48488	2,83226	2,48551	2,96257	3,67289	3,34185	3,65002	10	10	10	70,5	70,5	70,5	16,837	0	209,36	8990500000	365	P62158;P27482;P02585	P62158	Calmodulin	CALM1	0,168526	-0,110228	-0,427064
-4,43711	-0,670906	-1,03881	-1,89034	-0,867161	-3,58487	0,188484	-0,477999	-0,0083828	0,0259132	0,108997	0,0445023	10	10	10	50,4	50,4	50,4	25,177	0	56,561	711190000	66	Q00688	Q00688	Peptidyl-prolyl cis-trans isomerase FKBP3	FKBP3	0,0175857	-0,0469618	-0,0510176
0,422276	0,299801	0,0952759	0,658968	0,598505	0,753984	-0,173712	-0,210585	-0,222624	-0,0857048	-0,799971	-1,17783	10	10	10	24,9	24,9	24,9	80,473	0	31,418	376880000	105	Q04446	Q04446	1,4-alpha-glucan-branching enzyme	GBE1	0,0436055	0,0437466	0,123095
0,190847	0,629812	0,561455	0,0753822	0,0512047	0,43187	0,605183	0,317804	0,697947	1,0232	0,724829	0,875381	10	10	10	35,5	35,5	35,5	46,382	0	75,693	1111900000	207	Q12765	Q12765	Secernin-1	SCRN1	0,0573227	-0,029803	-0,159632
2,52113	2,33038	2,3963	1,31085	1,78117	1,16019	0,497261	-0,812113	0,588974	1,79783	1,71332	1,56365	10	10	10	43,8	43,8	43,8	40,228	0	66,563	1384700000	188	Q12907	Q12907	Vesicular integral-membrane protein VIP36	LMAN2	0,215839	-0,300845	-0,528979
0,537169	-0,110842	-0,582035	-1,86189	-1,46129	-1,5175	1,11593	0,354145	1,17368	1,27604	1,61622	1,03856	10	10	10	11,2	11,2	11,2	145,94	0	56,774	409550000	43	Q12913	Q12913	Receptor-type tyrosine-protein phosphatase eta	PTPRJ	0,348509	0,566317	0,789347
-0,241331	-0,0105648	-0,0645561	-0,626329	-0,770628	-0,2292	-0,225016	-0,290756	-0,121662	-0,153973	0,141285	0,08391	10	10	10	27	27	27	52,562	0	58,446	438480000	102	Q13867	Q13867	Bleomycin hydrolase	BLMH	0,267717	0,100175	0,634718
0,633665	-0,428862	-1,36698	-0,931721	-0,855467	-0,923237	-3,1395	-1,97223	-1,88259	-4,47273	-1,81834	-4,31856	10	10	10	4,1	4,1	4,1	506,27	0	28,845	118690000	25	Q14517	Q14517	Protocadherin Fat 1;Protocadherin Fat 1, nuclear form	FAT1	0,45124	0,860593	0,972364
-0,305943	-0,210632	0,149006	-0,0895939	0,377741	-0,229521	1,01995	0,8864	1,25328	1,28068	1,4318	1,2277	10	10	10	41,8	41,8	41,8	29,999	0	55,524	659740000	86	Q15691	Q15691	Microtubule-associated protein RP/EB family member 1	MAPRE1	0,19882	-0,201124	-0,492978
1,57758	1,29475	1,40629	0,446598	0,405273	0,37324	0,880648	0,102646	1,03508	0,576069	0,613619	0,557775	10	10	10	29,4	29,4	29,4	45,333	0	56,853	560620000	53	Q8NBJ4	Q8NBJ4	Golgi membrane protein 1	GOLM1	1,52309	0,554069	2,52777	+	Normoxia_Hypoxia
-1,64781	-0,987064	-0,940527	-1,679	-1,57954	-1,77667	-0,112135	-0,20965	-0,0604687	-0,690065	-0,0812969	0,0730934	10	10	10	18,6	18,6	18,6	73,114	0	28,572	413070000	56	Q92945	Q92945	Far upstream element-binding protein 2	KHSRP	0,296465	0,295973	0,691009
-1,00582	-0,954102	-0,777393	-3,92908	-1,58538	-1,57361	-0,198423	-0,854998	-0,737429	-0,546349	-0,574818	-0,680977	10	10	10	21,7	21,7	21,7	85,424	0	25,114	174830000	27	Q99798	Q99798	Aconitate hydratase, mitochondrial	ACO2	0,680971	0,727007	1,34458
-0,154716	-0,10552	-0,215836	-0,891714	-0,677813	-1,41263	-0,87274	-0,125883	-0,571648	-0,283051	0,184998	0,228527	10	10	10	30,5	30,5	30,5	27,296	0	141,84	750360000	59	Q9H1E3	Q9H1E3	Nuclear ubiquitous casein and cyclin-dependent kinase substrate 1	NUCKS1	0,183724	0,134223	0,460438
-1,36777	-1,38865	-1,4122	-0,939775	-0,77944	-0,248642	-3,307	-2,70279	-2,44335	-3,71965	-3,76417	-4,39698	10	10	10	32,8	32,8	32,8	46,01	0	115,88	246240000	27	Q9NRN5	Q9NRN5	Olfactomedin-like protein 3	OLFML3	0,0920086	0,204484	0,248097
-0,00460243	0,080061	0,18729	-0,374243	-0,620626	-0,477385	0,500715	1,05936	0,766479	0,705212	0,581686	0,319321	10	10	10	52,3	52,3	52,3	27,401	0	189,42	761760000	250	Q9UL46	Q9UL46	Proteasome activator complex subunit 2	PSME2	0,715595	0,409223	1,39752
0,75655	0,906927	0,864666	1,04516	1,23741	0,817629	0,63269	0,845234	0,899319	0,756374	0,619844	0,411461	10	10	10	68	68	68	28,772	0	84,059	603320000	190	Q9Y696;O15247;Q9NZA1;Q96NY7	Q9Y696	Chloride intracellular channel protein 4	CLIC4	0,00777451	0,00291793	0,0228007
-3,50982	-4,8898	-3,13922	-3,79893	-3,26392	-3,42548	-2,05572	-3,3834	-3,70513	-3,07187	-2,68103	-2,31939	9	9	9	57,6	57,6	57,6	34,006	0	56,868	231020000	35	A6NDG6	A6NDG6	Phosphoglycolate phosphatase	PGP	0,364778	-0,353745	-0,819243
-2,48043	-2,08816	-2,01187	-4,6832	-1,98143	-3,81846	-1,94426	-3,07542	-2,0865	-1,84956	-2,15332	-2,04734	9	9	9	8,5	8,5	8,5	205,12	0	29,176	107180000	20	O15031	O15031	Plexin-B2	PLXNB2	0,418386	0,474446	0,915242
-4,0615	-0,862646	-1,74111	-4,24227	-4,4209	-5,1594	-0,624134	-0,701864	-0,322077	-0,509607	-0,640636	-1,05931	9	9	9	14,1	14,1	14,1	138,83	0	19,107	223810000	34	O60841	O60841	Eukaryotic translation initiation factor 5B	EIF5B	0,607146	1,28646	1,22933
-0,391422	-0,511908	-0,0744762	-1,5959	-0,952526	-0,912924	-0,135214	0,0180435	0,290861	0,590637	0,794744	0,489241	10	9	9	66,3	63,5	63,5	31,121	0	90,408	522500000	113	O94760	O94760	N(G),N(G)-dimethylarginine dimethylaminohydrolase 1	DDAH1	0,115218	0,130436	0,304519
-0,69779	-1,08077	-0,876835	0,17919	-0,175179	-0,149942	0,40974	0,169767	-0,0294037	0,380939	0,2094	0,132349	10	10	9	55,4	55,4	52,6	29,644	0	100,34	700000000	92	O95865	O95865	N(G),N(G)-dimethylarginine dimethylaminohydrolase 2	DDAH2	0,908355	-0,447008	-1,68194
5,35679	5,2194	5,18287	5,35093	5,3557	4,91496	6,01647	5,77757	6,61342	6,15903	6,39619	6,37547	9	9	9	64,7	64,7	64,7	23,171	0	141,79	17753000000	295	P01033	P01033	Metalloproteinase inhibitor 1	TIMP1	0,0678523	-0,0642935	-0,187056
-0,170145	-0,347912	-0,27083	-1,54628	-1,26063	-1,36517	-0,924337	-0,510706	-0,778551	-0,37575	-0,554735	-1,13515	9	9	9	45,8	45,8	45,8	40,786	0	33,774	203310000	50	P06132	P06132	Uroporphyrinogen decarboxylase	UROD	1,41392	0,539206	2,38087	+	Normoxia_Hypoxia
-1,73735	-2,27006	-1,26114	-1,56301	-1,51736	-1,50206	-0,323574	-0,713934	-0,702221	-0,277054	-1,35027	-0,359146	9	9	9	26,5	26,5	26,5	56,559	0	51,086	250160000	44	P06576	P06576	ATP synthase subunit beta, mitochondrial	ATP5B	0,0684536	-0,0732282	-0,188606
1,05131	1,34378	1,3417	1,66306	1,72312	1,62932	2,45893	2,17416	2,37353	2,71221	2,74868	2,80784	17	9	9	37,5	20,4	20,4	32,95	0	62,644	4248400000	257	P06753	P06753	Tropomyosin alpha-3 chain	TPM3	0,597072	-0,423469	-1,21332
5,65831	5,98001	6,33445	5,96785	5,83479	5,66637	5,52522	5,60247	5,4854	5,46783	5,51244	5,71425	9	9	9	91,1	91,1	91,1	14,716	0	167,37	15493000000	302	P09382	P09382	Galectin-1	LGALS1	0,180351	0,0703897	0,453085
0,544716	0,824499	1,0078	0,825739	0,727669	0,492216	0,709822	0,654835	0,855959	0,836647	0,67551	0,717752	15	15	9	31,4	31,4	16,8	70,67	0	133,96	1190700000	139	P11940;Q9H361;Q4VXU2;Q5JQF8	P11940	Polyadenylate-binding protein 1	PABPC1	0,269032	0,053683	0,637326
1,57293	1,57251	1,94556	1,52799	1,35675	1,69736	2,44737	2,45909	2,24059	2,55139	2,40567	2,38834	9	9	9	58,7	58,7	58,7	19,595	0	60,273	3315900000	262	P13693;Q56UQ5	P13693	Translationally-controlled tumor protein	TPT1	0,0698737	0,0517575	0,192261
-3,67501	-2,60102	-1,2932	-0,458719	-0,410646	-0,373236	-4,09708	-3,91486	-3,40717	-4,56718	-2,45421	-3,61827	9	9	9	35,8	35,8	35,8	30,867	0	31,264	480350000	57	P15559	P15559	NAD(P)H dehydrogenase [quinone] 1	NQO1	0,695302	-1,18435	-1,36657
-1,6401	-1,71648	-0,965139	-1,49551	-2,41283	-1,91713	0,328939	0,360386	0,539091	0,794918	0,621117	0,789595	9	9	9	32,2	32,2	32,2	46,374	0	84,843	481570000	125	P16930	P16930	Fumarylacetoacetase	FAH	0,0415904	0,0877568	0,117647
0,694725	0,489901	0,169807	-0,0717449	-0,38784	-0,66906	0,337381	-0,382	0,498018	0,0180244	0,838791	0,28714	9	9	9	40,4	40,4	40,4	38,007	0	97,172	314140000	48	P19883	P19883	Follistatin	FST	0,544214	0,298754	1,12809
-2,10197	-2,39734	-2,04798	-1,64099	-1,60334	-2,0992	-1,69692	-2,2202	-1,17533	-1,68412	-1,37583	-0,859131	9	9	9	9,9	9,9	9,9	162	0	30,911	226440000	45	P23470	P23470	Receptor-type tyrosine-protein phosphatase gamma	PTPRG	0,861418	-0,396186	-1,61406
-1,26871	-0,935368	-1,28505	-0,861826	0,212534	0,0362663	-1,46233	-3,92646	-1,33738	-2,31532	-1,94322	-3,63609	9	9	9	6,4	6,4	6,4	240,85	0	23,061	205140000	32	P24821	P24821	Tenascin	TNC	0,145914	-0,284607	-0,376183
-0,340052	-0,273607	0,63616	0	-0,828709	-0,568005	0,832203	0,468725	0,579618	1,1251	0,87534	0,898689	9	9	9	36,1	36,1	36,1	30,188	0	34,405	374940000	63	P29218	P29218	Inositol monophosphatase 1	IMPA1	0,0606934	0,0667715	0,168468
1,76282	2,01878	2,29399	2,76731	2,81122	2,05478	3,02523	2,67402	3,02442	2,97992	2,92909	2,98275	9	9	9	86,7	86,7	86,7	11,74	0	181,31	6563900000	370	P31949	P31949	Protein S100-A11;Protein S100-A11, N-terminally processed	S100A11	0,53252	-0,287633	-1,10894
-3,99025	-4,45113	-3,03072	-4,70962	-1,95962	-4,28704	-1,82164	-1,52557	-1,98098	-1,27028	-2,07748	-4,27204	9	9	9	15	15	15	109,68	0	26,605	122760000	24	P33176;O60282;Q12840	P33176	Kinesin-1 heavy chain	KIF5B	0,146152	0,295964	0,376729
-4,58939	-3,99315	-5,43643	-4,72266	-2,85558	-3,54583	-2,24829	-2,26797	-2,53839	-3,88384	-2,6769	-2,90772	9	9	9	20,2	20,2	20,2	95,785	0	55,369	143030000	29	P45974;Q92995	P45974	Ubiquitin carboxyl-terminal hydrolase 5	USP5	0,044493	-0,0801829	-0,125488
-0,918549	-0,729866	-0,726488	-0,364826	-1,18757	-0,682493	0,232855	-0,0518551	0,246128	0,40333	0,547775	0,314648	9	9	9	42,8	42,8	42,8	33,83	0	104,82	481510000	115	P46108	P46108	Adapter molecule crk	CRK	0,182632	-0,163107	-0,458061
-1,65545	-1,429	-1,21329	-0,604969	-0,248802	-0,271746	-1,07135	-0,656731	-0,671595	-0,896753	-0,596485	-1,29446	9	9	9	51,7	51,7	51,7	23,489	0	63,65	386000000	71	P51149	P51149	Ras-related protein Rab-7a	RAB7A	1,14387	-0,464033	-2,01311
5,64737	5,83749	7,27697	7,08952	6,4367	8,54105	-4,61979	-3,44909	-3,48366	-3,5799	-3,98692	-4,55871	17	17	9	50,9	50,9	30,2	38,429	0	185,5	18571000000	299	P51884	P51884	Lumican	LUM	0,0471794	-0,455408	-0,132706
-2,05728	-4,64869	-2,08996	-1,75651	-1,36871	-3,42067	-1,18839	-1,46456	-1,21028	-1,48686	-1,53578	-1,53789	9	9	9	43,2	43,2	43,2	41,268	0	58,031	281370000	55	P52788	P52788	Spermine synthase	SMS	0,163962	-0,258791	-0,416917
2,88114	3,04495	3,01801	2,93682	3,11513	2,57563	1,49078	1,1109	2,04156	1,94973	2,41912	2,70897	9	9	9	40,9	40,9	40,9	27,621	0	76,944	1820900000	109	P52823	P52823	Stanniocalcin-1	STC1	0,423229	-0,353011	-0,923739
1,20521	1,15852	1,09694	1,38588	1,22046	1,28919	1,1858	1,31769	1,18965	1,14787	1,0862	0,82065	11	11	9	61,9	61,9	52,4	32,922	0	93,562	1481500000	133	P52907	P52907	F-actin-capping protein subunit alpha-1	CAPZA1	0,155413	0,0339273	0,397745
1,63386	1,66904	2,07382	2,63628	2,58897	2,48381	2,07788	2,22678	2,22908	2,30997	2,02666	2,27894	9	9	9	73,5	73,5	73,5	16,93	0	97,504	2896600000	271	P60660;P14649	P60660	Myosin light polypeptide 6	MYL6	1,72944	-0,402361	-2,80466	+	Normoxia_Hypoxia
1,26352	1,47453	1,4056	1,47501	1,40091	1,34336	2,89005	2,91974	2,87717	2,70961	1,98536	1,67559	17	17	9	55,4	55,4	32	46,153	0	92,725	2081800000	211	P60842	P60842	Eukaryotic initiation factor 4A-I	EIF4A1	0,428477	0,373465	0,932916
0,188864	0,55958	1,05546	1,02085	1,58579	0,392195	1,47093	1,68084	1,93598	1,35551	1,66775	1,81098	10	9	9	66,1	61,8	61,8	18,506	0	33,775	1737800000	138	P60981	P60981	Destrin	DSTN	0,178389	-0,156903	-0,448795
-1,43224	-0,501886	-0,424044	-0,351807	-0,701834	-0,585718	1,73014	1,50932	1,49061	1,22895	1,30503	1,0297	9	9	9	72,4	72,4	72,4	17,138	0	61,4	941200000	106	P61088;Q5JXB2	P61088;Q5JXB2	Ubiquitin-conjugating enzyme E2 N;Putative ubiquitin-conjugating enzyme E2 N-like	UBE2N;UBE2NL	0,0389862	0,0745986	0,110574
2,48893	2,72654	3,09952	3,43539	3,3213	3,48384	4,69687	4,96344	5,28789	4,79523	4,42009	4,73297	17	17	9	62,1	62,1	39,6	50,14	0	130,02	11122000000	619	P68104;Q5VTE0	P68104;Q5VTE0	Elongation factor 1-alpha 1;Putative elongation factor 1-alpha-like 3	EEF1A1;EEF1A1P5	0,0993202	-0,154273	-0,266094
2,47611	2,59294	2,68574	1,82002	1,53662	1,73724	3,08458	2,53114	2,81932	2,9837	3,0133	3,22064	9	9	9	59	59	59	11,749	0	27,875	3366200000	166	P99999;CON__P62894	P99999	Cytochrome c	CYCS	0,446497	0,313051	0,964192
1,48863	1,76948	2,24459	0,310362	0,809439	0,349916	1,98499	1,94072	1,68849	1,83843	2,26957	2,12232	9	9	9	77	77	77	15,164	0	52,899	1071200000	107	Q01469;A8MUU1	Q01469	Fatty acid-binding protein, epidermal	FABP5	0,778214	0,569476	1,49167
-0,13414	0,241219	0,212555	1,51022	1,37739	2,01227	-4,19602	-2,80435	-3,02854	-2,55206	-2,03233	-2,72281	9	9	9	15	15	15	93,23	0	38,615	292720000	30	Q05682	Q05682	Caldesmon	CALD1	0,467786	-1,21699	-1,00069
-1,9905	-3,23857	-4,9909	-1,50372	-1,20399	-1,19938	-3,23189	-2,93913	-2,68136	-1,35554	-4,60453	-1,50225	9	9	9	15,8	15,8	15,8	61,585	0	22,422	363760000	49	Q14247	Q14247	Src substrate cortactin	CTTN	1,052	-1,28383	-1,88551
-3,88625	-1,10256	-0,654875	-0,923309	-0,70512	-5,62972	-0,671917	-0,394684	-0,220764	-0,514164	-1,20844	-1,1256	9	9	9	22,8	22,8	22,8	68,047	0	31,225	401040000	36	Q15046	Q15046	Lysine--tRNA ligase	KARS	0,222957	0,529215	0,543833
0,64118	0,956614	1,43977	1,21939	1,43644	1,30941	0,505766	0,476002	0,679289	1,26108	1,08044	0,993923	9	9	9	34,1	34,1	34,1	38,89	0	34,919	727120000	65	Q15293	Q15293	Reticulocalbin-1	RCN1	1,63026	-0,433677	-2,6716	+	Normoxia_Hypoxia
-0,508005	0,0521698	0,0698433	0,0436363	0,0218258	-0,4944	0,356703	0,359001	0,317022	-0,942759	-0,390068	0,107067	11	11	9	59,6	59,6	50,8	37,497	0	91,451	1050900000	99	Q15365	Q15365	Poly(rC)-binding protein 1	PCBP1	0,975973	0,383572	1,77848
0,686331	0,959084	0,808176	1,06143	0,394064	0,926958	-4,18298	-3,26362	-4,19484	-3,84863	-4,46988	-3,23579	9	9	9	21,9	21,9	21,9	57,512	0	31,064	223810000	19	Q15389	Q15389	Angiopoietin-1	ANGPT1	0,000602528	-0,00266441	-0,00178152
-1,13566	-1,18852	-1,21099	-1,11416	-1,05377	-1,14326	0,586733	0,501125	0,835064	0,627048	0,157619	0	9	9	9	58,8	58,8	58,8	26,183	0	39,217	712060000	125	Q15631	Q15631	Translin	TSN	0,110961	0,152378	0,294321
-1,50479	-1,25708	-0,883781	-1,85228	-4,22826	-1,98277	-4,50887	-3,55372	-3,95061	-2,04106	-2,24264	-3,93073	9	9	9	41,8	41,8	41,8	33,601	0	27,584	259240000	30	Q6P1N9	Q6P1N9	Putative deoxyribonuclease TATDN1	TATDN1	0,0472801	0,103148	0,132976
0,0632305	0,11685	0,309616	0,535385	0,458456	0,462807	0,364212	0,320976	0,345133	0,284128	0,0340157	0,147051	9	9	9	39,1	39,1	39,1	31,284	0	69,914	1097000000	150	Q96FW1	Q96FW1	Ubiquitin thioesterase OTUB1	OTUB1	0,296223	-0,0669708	-0,690542
0,836058	0,338243	0,459408	2,76684	3,02824	2,30136	-3,55192	-3,27885	-3,70807	-3,44445	-3,59803	-3,91874	9	9	9	43,4	43,4	43,4	33,49	0	65,105	588010000	66	Q96HF1	Q96HF1	Secreted frizzled-related protein 2	SFRP2	0,247968	-1,00672	-0,595132
-2,30181	-2,19131	-2,90391	-2,51473	-2,54346	-2,47515	-1,0737	-0,82093	-0,866325	-1,28841	-0,896454	-1,90529	9	9	9	15,1	15,1	15,1	91,706	0	55,963	151590000	34	Q96QK1	Q96QK1	Vacuolar protein sorting-associated protein 35	VPS35	0,2156	0,244252	0,528479
1,34745	1,4405	1,44637	0,68297	0,734837	0,612377	1,47789	1,35686	1,58786	1,5343	1,35201	1,50792	9	9	9	23,5	23,5	23,5	36,224	0	76,349	1916000000	205	Q99729	Q99729	Heterogeneous nuclear ribonucleoprotein A/B	HNRNPAB	1,16401	0,372086	2,04088
-4,50457	-3,85631	-4,09479	-3,11382	-3,45698	-4,66242	-0,946175	-0,592548	-0,777111	-0,152081	0,15818	-0,115816	9	9	9	35,7	35,7	35,7	34,14	0	50,293	485530000	35	Q99988	Q99988	Growth/differentiation factor 15	GDF15	0,201419	-0,571427	-0,498521
0,32213	-0,380318	-0,567301	0,821541	0,839382	0,83947	-3,08681	-2,97354	-2,63683	-3,67798	-3,95795	-2,85403	9	9	9	16	16	16	115,69	0	82,451	174740000	39	Q9BXX0	Q9BXX0	EMILIN-2	EMILIN2	0,0697554	-0,222184	-0,191957
-2,13643	-4,76674	-4,82935	-3,04251	-2,69039	-3,57762	-0,986267	-0,459501	-0,886913	-1,5179	-1,03254	-1,33663	9	9	9	37,9	37,9	37,9	40,307	0	58,597	335440000	46	Q9NR45	Q9NR45	Sialic acid synthase	NANS	0,0568203	-0,144602	-0,15831
-1,58007	-3,35936	-3,83952	-0,761122	-0,13172	-0,517799	-3,26744	-4,16835	-4,81469	-3,67033	-4,85649	-4,16662	9	9	9	4,6	4,6	4,6	312,15	0	18,254	93103000	11	Q9NR99	Q9NR99	Matrix-remodeling-associated protein 5	MXRA5	0,58307	-1,15423	-1,19095
-1,98769	-1,52033	-1,51358	-0,893488	-1,14055	-1,41995	0,917696	0,416193	0,631046	0,797403	0,889538	0,854708	9	9	9	11,2	11,2	11,2	119,91	0	42,883	450130000	57	Q9Y5B9	Q9Y5B9	FACT complex subunit SPT16	SUPT16H	0,208378	-0,357387	-0,513283
-3,63363	-3,55208	-2,65581	-2,27018	-3,20162	-4,59081	-0,729271	-1,79681	-0,749453	-0,699402	-0,653503	-0,969753	8	8	8	16,4	16,4	16,4	84,141	0	37,848	161790000	24	O14672	O14672	Disintegrin and metalloproteinase domain-containing protein 10	ADAM10	0,0517033	-0,121964	-0,144778
-2,8726	-2,13293	-2,97631	-3,58431	-3,51564	-5,41546	-0,462561	-1,37324	-0,502249	-0,849474	-1,00205	-0,815193	8	8	8	42,5	42,5	42,5	22,98	0	33,428	894270000	74	O15347	O15347	High mobility group protein B3	HMGB3	0,405125	0,810373	0,891832
-0,752127	-0,783607	-0,569963	-1,71724	-1,7344	-1,95309	0,341925	-0,111765	1,32106	0,801291	0,741798	0,527544	8	8	8	39,5	39,5	39,5	47,119	0	73,339	288130000	78	O43505	O43505	Beta-1,4-glucuronyltransferase 1	B4GAT1	0,307137	0,463271	0,711532
-0,103323	0,0184135	0,1621	-0,350002	0,256626	-0,100784	0,444727	0,413891	0,284012	0,0772457	-0,102942	0,0456963	8	8	8	17,3	17,3	17,3	62,942	0	35,227	423900000	66	O43776	O43776	Asparagine--tRNA ligase, cytoplasmic	NARS	1,05845	0,23233	1,89452
0,954119	0,858971	0,563044	-0,168961	-0,412683	-0,322006	2,12966	2,34793	2,58814	2,67974	3,05838	2,54362	8	8	8	29,7	29,7	29,7	28,671	0	77,61	3344000000	128	O94907;Q9UBU2	O94907	Dickkopf-related protein 1	DKK1	0,175732	0,343961	0,442967
-5,01126	-4,64909	-3,45782	-3,52766	-3,55335	-3,02311	-1,47585	-1,55362	-1,54622	-1,22583	-1,28398	-1,40595	8	8	8	19,9	19,9	19,9	70,678	0	26,599	171110000	28	O95834	O95834	Echinoderm microtubule-associated protein-like 2	EML2	0,326732	-0,612329	-0,748723
0,516624	0,174074	0,180323	0,675411	0,837904	0,648825	-2,89206	-3,34853	-3,47667	-3,16393	-4,46886	-4,34388	8	8	8	23,9	23,9	23,9	49,405	0	26,932	182730000	31	O95967	O95967	EGF-containing fibulin-like extracellular matrix protein 2	EFEMP2	0,0428461	0,161382	0,121044
-3,36546	-4,32872	-3,16861	-4,06998	-4,76747	-3,80682	-1,65709	-2,96759	-1,34121	-2,21474	-2,0981	-1,84331	8	8	8	27,5	27,5	27,5	46,736	0	39,454	316760000	56	P01009	P01009	Alpha-1-antitrypsin;Short peptide from AAT	SERPINA1	0,194582	0,328624	0,483902
-2,71025	-2,55809	-2,05008	-2,30574	-2,87806	-3,7122	0,363022	-0,429718	0,558641	0,440594	0,591406	0,617693	8	8	8	33,9	33,9	33,9	53,688	0	40,634	300850000	63	P04066	P04066	Tissue alpha-L-fucosidase	FUCA1	0,0240862	0,069972	0,0693872
2,99757	3,48741	3,42135	2,44322	2,12809	2,89871	2,70992	2,47313	2,67211	3,5301	2,75716	3,26573	8	8	8	40,5	40,5	40,5	12,203	0	323,31	12179000000	150	P06454	P06454	Prothymosin alpha;Prothymosin alpha, N-terminally processed;Thymosin alpha-1	PTMA	0,18068	0,123082	0,453803
0,790663	0,919752	0,573202	0,810345	0,598	0,469812	0,651434	-4,11339	-3,88371	-1,22486	-0,947454	-3,71188	17	11	8	35,6	21,1	15,8	32,708	0	50,315	914450000	85	P09493	P09493	Tropomyosin alpha-1 chain	TPM1	0,0514854	-0,176003	-0,144199
-1,13373	-1,61124	-0,77733	-1,47569	-1,6026	-1,54769	-1,35779	-1,10163	-0,812889	-0,862244	-0,630848	-0,502146	8	8	8	57,4	57,4	57,4	31,462	0	54,067	324800000	82	P10768	P10768	S-formylglutathione hydrolase	ESD	0,0424915	-0,0288986	-0,120086
-0,31369	-0,300064	-0,0461292	0,0826187	-0,544409	0,469515	1,4657	1,40485	1,51263	2,04382	1,76604	1,67185	8	8	8	24,1	24,1	24,1	48,275	0	72,882	1320600000	103	P14324	P14324	Farnesyl pyrophosphate synthase	FDPS	0,208179	-0,294356	-0,512861
-3,9312	-4,3349	-4,42968	-3,58548	-1,68021	-4,38719	-2,47008	-0,477156	-0,385784	-1,14881	-1,21542	-0,506222	8	8	8	30,2	30,2	30,2	64,132	0	74,971	273940000	39	P14866	P14866	Heterogeneous nuclear ribonucleoprotein L	HNRNPL	0,245694	-0,584246	-0,590523
4,01505	4,17181	4,08925	3,67022	3,37826	3,81697	4,51516	4,18468	4,42957	4,60817	4,44441	4,091	14	14	8	86,2	86,2	55,3	17,149	0	80,75	15045000000	388	P15531	P15531	Nucleoside diphosphate kinase A	NME1	0,538892	0,232745	1,11939
0,528246	0,654219	0,747705	0,667034	0,687551	0,692255	0,554472	0,322559	0,471668	0,683773	0,084446	-0,0395737	10	10	8	53,1	53,1	42,6	30,375	0	139,01	670040000	115	P16152	P16152	Carbonyl reductase [NADPH] 1	CBR1	0,226041	0,0838973	0,550233
-2,28965	-1,58488	-2,33068	-1,09915	-1,1909	-0,940327	-1,05811	-1,49009	-1,28027	-0,392593	-0,986227	-0,547026	8	8	8	14,1	14,1	14,1	98,398	0	29,163	177680000	47	P21399	P21399	Cytoplasmic aconitate hydratase	ACO1	2,04999	-0,812908	-3,23712	+	Normoxia_Hypoxia
-1,91186	-2,24133	-1,70722	-2,34545	-2,24173	-2,18998	0,0237389	-0,925264	-0,0276051	-0,0767918	-0,148619	-0,208422	8	8	8	25,3	25,3	25,3	63,367	0	32,351	145070000	56	P21589	P21589	5-nucleotidase	NT5E	0,040053	0,0702429	0,113475
-2,92094	-3,27979	-3,23211	-0,619354	-0,51557	-1,15896	2,46808	1,30392	2,79138	2,06619	2,2557	2,09899	8	8	8	49	49	49	15,585	0	103,22	1403800000	96	P21741	P21741	Midkine	MDK	0,380053	-1,16608	-0,846974
-3,43124	-1,64868	-1,7549	-2,1068	-4,58679	-4,84414	-2,13462	-1,49076	-1,56015	-1,63135	-2,14388	-2,13666	8	8	8	21,8	21,8	21,8	69,15	0	57,039	250090000	58	P23588	P23588	Eukaryotic translation initiation factor 4B	EIF4B	0,710414	0,90488	1,38964
1,36985	1,346	1,44866	0,913715	0,616161	1,2022	1,78376	1,52904	1,67672	2,11126	1,81657	2,03577	8	8	8	48,5	48,5	48,5	29,204	0	76,515	2189300000	290	P28070	P28070	Proteasome subunit beta type-4	PSMB4	0,108327	0,0763912	0,287979
-4,5159	-3,20965	-3,53719	-4,96319	-3,48233	-4,00989	-1,35567	-2,7093	-2,93239	-2,88164	-2,62526	-2,82765	9	9	8	62,3	62,3	57,2	15,693	0	64,641	1710100000	76	P29373	P29373	Cellular retinoic acid-binding protein 2	CRABP2	0,329022	0,421642	0,753029
-1,99064	-1,24466	-0,708294	-1,25941	-1,02885	-3,28275	-1,51907	-1,50239	-1,75618	-2,30442	-1,54397	-1,70596	8	8	8	55,6	55,6	55,6	22,086	0	60,677	302140000	54	P30044	P30044	Peroxiredoxin-5, mitochondrial	PRDX5	0,49601	0,400691	1,04837
3,27264	2,87923	2,82421	2,59471	2,60439	2,59542	3,24461	2,56661	3,28164	3,01068	3,35503	3,00714	8	8	8	13,5	13,5	13,5	98,335	0	92,272	2090300000	144	P30530	P30530	Tyrosine-protein kinase receptor UFO	AXL	0,380833	0,150264	0,848382
-0,695217	-0,723797	-0,348106	-1,2414	-2,13421	-1,30728	-0,9694	-0,693937	-1,14344	-0,54756	-1,21787	-1,1633	10	8	8	50,8	47,6	47,6	27,774	0	70,709	595490000	114	P31947	P31947	14-3-3 protein sigma	SFN	1,24749	0,506287	2,15526
-0,705814	-1,01288	-0,713932	0,420265	-0,352627	0,580503	-2,43529	-4,05687	-2,4072	-4,9726	-2,16342	-2,67298	8	8	8	19,2	19,2	19,2	58,025	0	29,592	222450000	43	P34059	P34059	N-acetylgalactosamine-6-sulfatase	GALNS	0,134656	-0,361855	-0,350266
-1,5615	-0,374592	-0,77821	-0,831978	-0,750469	-1,59845	-0,0400448	-0,903194	-0,0440521	-0,264536	-0,607351	-0,0746346	8	8	8	18,1	18,1	18,1	53,425	0	74,361	940360000	95	P35637;Q92804	P35637	RNA-binding protein FUS	FUS	0,0805783	0,0709702	0,219525
-5,221	-1,38046	-1,83617	-1,51996	-1,23748	-1,40361	-0,25947	-0,288139	-0,314953	-0,427219	-0,0575256	0,185463	8	8	8	26,7	26,7	26,7	50,67	0	37,013	492460000	66	P42167;P42166	P42167;P42166	Lamina-associated polypeptide 2, isoforms beta/gamma;Thymopoietin;Thymopentin;Lamina-associated polypeptide 2, isoform alpha;Thymopoietin;Thymopentin	TMPO	0,445315	-0,806643	-0,96215
-4,34807	-1,62303	-1,84891	-1,57298	-4,7507	-2,17338	-1,14978	-1,19645	-0,670391	-0,409914	-0,20767	-0,399828	8	8	8	20,4	20,4	20,4	71,607	0	19,988	111970000	19	P43121	P43121	Cell surface glycoprotein MUC18	MCAM	0,0920675	-0,220362	-0,248242
-1,98514	-1,78847	-1,98637	-2,00966	-2,22822	-2,00327	-0,990454	-1,14723	-0,886292	-0,748758	-0,788301	-1,36808	8	8	8	17,7	17,7	17,7	80,699	0	19,291	187330000	30	P48147	P48147	Prolyl endopeptidase	PREP	0,064518	0,060386	0,178428
-3,36926	-3,32183	-3,77248	-1,89559	-1,99191	-1,89156	-3,93137	-2,73577	-3,69933	-2,61032	-2,20236	-4,29718	8	8	8	12,5	12,5	12,5	106,81	0	73,5	147720000	54	P49588	P49588	Alanine--tRNA ligase, cytoplasmic	AARS	1,40357	-0,990187	-2,36692	+	Normoxia_Hypoxia
1,37858	1,29518	1,37809	1,57922	1,60261	1,45474	-3,80001	-3,60472	-3,25902	-3,94371	-5,01421	-3,60055	8	8	8	14,2	14,2	14,2	78,286	0	21,791	362210000	32	P55290	P55290	Cadherin-13	CDH13	0,0456079	0,218335	0,128488
-2,02309	-1,79152	-1,294	-2,06415	-1,77467	-1,92102	-0,477749	-0,227787	0,121296	-0,318167	-0,108625	-0,0291786	8	8	8	58,5	58,5	58,5	22,406	0	25,369	304040000	72	P61086	P61086	Ubiquitin-conjugating enzyme E2 K	UBE2K	0,0583622	0,0871595	0,162362
4,81716	5,12827	5,37373	5,01539	4,78511	5,40736	5,27264	4,80722	5,39607	5,8151	5,72494	5,85036	8	8	8	88,6	88,6	88,6	5,0526	0	257,48	44134000000	403	P62328	P62328	Thymosin beta-4;Hematopoietic system regulatory peptide	TMSB4X	0,727281	-0,300528	-1,41524
-0,533258	-0,638815	-0,476812	-1,16213	-1,0511	-0,664864	-0,776684	-0,963099	-0,84527	-0,601763	-0,593176	-0,275908	8	8	8	50,9	50,9	50,9	18,658	0	52,89	456470000	60	P63208	P63208	S-phase kinase-associated protein 1	SKP1	0,0440757	0,0191679	0,124363
-0,254652	-0,911226	-1,39542	-1,59537	-1,15435	-1,59191	-0,310072	-0,447889	-0,146038	-0,699402	-0,451931	-0,53389	8	8	8	11,3	11,3	11,3	133,8	0	24,434	156480000	33	P78504	P78504	Protein jagged-1	JAG1	0,770529	0,426926	1,48022
-3,77015	-5,24585	-3,86156	-4,4492	-3,35285	-3,39457	2,12559	1,09113	2,49264	1,30055	1,41136	1,89677	8	8	8	52,5	52,5	52,5	22,588	0	77,674	1311300000	121	P80188	P80188	Neutrophil gelatinase-associated lipocalin	LCN2	0,0180336	-0,0967087	-0,0522914
0,367647	0,406584	0,408197	0,652296	0,528492	0,251108	-3,07944	-4,12668	-3,04702	-4,18507	-4,7787	-4,10237	9	9	8	33,4	33,4	30,8	47,112	0	42,966	172190000	50	Q00888;Q15238;Q13046;Q00887;Q00889;P11464	Q00888	Pregnancy-specific beta-1-glycoprotein 4	PSG4	0,116443	0,427256	0,30744
-3,38681	-1,71046	-1,53711	-5,0205	-2,99753	-4,56034	-1,55388	-1,38976	-0,760437	-0,156561	-0,946701	-1,19884	8	8	8	30,6	30,6	30,6	43,759	0	21,541	96778000	15	Q01459	Q01459	Di-N-acetylchitobiase	CTBS	0,376718	0,757003	0,840947
-1,06659	-1,62347	-0,827557	-0,289978	-0,711088	-0,676611	-2,83581	-0,962784	-1,26949	-0,940287	-1,10122	-1,46407	10	8	8	43,5	43,5	43,5	28,218	0	68,376	277250000	48	Q04917	Q04917	14-3-3 protein eta	YWHAH	0,883088	-0,567075	-1,6455
2,21632	1,91581	2,26943	1,38899	1,51511	1,23977	1,87705	1,88288	2,32273	2,30124	2,56498	2,56112	8	8	8	53,5	53,5	53,5	31,362	0	170,11	1507400000	231	Q07021	Q07021	Complement component 1 Q subcomponent-binding protein, mitochondrial	C1QBP	0,238078	0,152167	0,575009
-0,779009	-1,4512	-1,4619	0,318584	-0,139555	0,489725	-0,00192642	-0,218878	0,619419	0,233137	0,329254	0,055748	8	8	8	29,2	29,2	29,2	43,122	0	20,553	259500000	37	Q08431	Q08431	Lactadherin;Lactadherin short form;Medin	MFGE8	1,25582	-0,763398	-2,16663
-4,5635	-4,41301	-4,92454	-3,48062	-2,77438	-4,4159	-3,79914	-3,18444	-1,89532	-1,87485	-2,04056	-1,93195	8	8	8	68,9	68,9	68,9	25,249	0	39,428	137390000	33	Q08623	Q08623	Pseudouridine-5-phosphatase	HDHD1	0,912022	-1,04362	-1,68721
[truncated: 584 more rows]

## Sheet: Discovery_BT474
BT474_N1	BT474_N2	BT474_N3	BT474_H1	BT474_H2	BT474_H3	Peptides	Razor + unique peptides	Unique peptides	Sequence coverage [%]	Unique + razor sequence coverage [%]	Unique sequence coverage [%]	Mol. weight [kDa]	Q-value	Score	Intensity	MS/MS Count	Protein IDs	Majority protein IDs	Protein names	Gene names	-Log Student's T-test p-value Normoxia_Hypoxia	Student's T-test Difference Normoxia_Hypoxia	Student's T-test Test statistic Normoxia_Hypoxia	Student's T-test Significant Normoxia_Hypoxia	Student's T-test significant
[truncated: 751 more rows]

[truncated: 14 more sheets: Discovery_MCF7, Discovery_HS578T, Discovery_MDAMB231, Discovery_Normoxia, Discovery_Hypoxia, DiscoveryHypoxia_peptides, ValidationHypoxia_proteins, ValidationHypoxia_peptides, Tumor Stroma, Tumor Epithelium, Suppl Fig 1b, Suppl Fig 2b, Suppl Fig 2d, Suppl Fig 2f]
